# Supplementary material for: Structured nucleosome fingerprints enable high-resolution mapping of chromatin architecture within regulatory regions
Source: Genome Res. 2015 Nov;25(11):1757–70. doi: 10.1101/gr.192294.115 (PMC4617971; doi:10.1101/gr.192294.115)
Supplement: Supplemental Material [file supp_gr.192294.115_NucleoATAC-software.zip]

Archive with 81 entries (72 files):
- NucleoATAC-0.2.1/
- NucleoATAC-0.2.1/.gitignore
- NucleoATAC-0.2.1/LICENSE
- NucleoATAC-0.2.1/MANIFEST.in
- NucleoATAC-0.2.1/README.md
- NucleoATAC-0.2.1/bin/
- NucleoATAC-0.2.1/bin/nucleoatac
- NucleoATAC-0.2.1/bin/pyatac
- NucleoATAC-0.2.1/docs/
- NucleoATAC-0.2.1/docs/faq.md
- NucleoATAC-0.2.1/docs/index.md
- NucleoATAC-0.2.1/docs/installation.md
- NucleoATAC-0.2.1/docs/nucleoatac.md
- NucleoATAC-0.2.1/docs/pyatac.md
- NucleoATAC-0.2.1/example/
- NucleoATAC-0.2.1/example/README.txt
- NucleoATAC-0.2.1/example/example.Scores.bedgraph.gz
- NucleoATAC-0.2.1/example/example.Scores.bedgraph.gz.tbi
- NucleoATAC-0.2.1/example/example.VMat
- NucleoATAC-0.2.1/example/example.bam
- NucleoATAC-0.2.1/example/example.bam.bai
- NucleoATAC-0.2.1/example/example.bed
- NucleoATAC-0.2.1/example/example.slopped.bed
- NucleoATAC-0.2.1/example/single_read.bam
- NucleoATAC-0.2.1/example/single_read.bam.bai
- NucleoATAC-0.2.1/mkdocs.yml
- NucleoATAC-0.2.1/nucleoatac/
- NucleoATAC-0.2.1/nucleoatac/Magic.py
- NucleoATAC-0.2.1/nucleoatac/NFRCalling.py
- NucleoATAC-0.2.1/nucleoatac/NucleosomeCalling.py
- NucleoATAC-0.2.1/nucleoatac/Occupancy.py
- NucleoATAC-0.2.1/nucleoatac/__init__.py
- NucleoATAC-0.2.1/nucleoatac/diff_occ.py
- NucleoATAC-0.2.1/nucleoatac/make_vplot.py
- NucleoATAC-0.2.1/nucleoatac/merge.py
- NucleoATAC-0.2.1/nucleoatac/multinomial_cov.pyx
- NucleoATAC-0.2.1/nucleoatac/run_nfr.py
- NucleoATAC-0.2.1/nucleoatac/run_nuc.py
- NucleoATAC-0.2.1/nucleoatac/run_occ.py
- NucleoATAC-0.2.1/nucleoatac/run_vprocess.py
- NucleoATAC-0.2.1/nucleoatac/vplot/
- NucleoATAC-0.2.1/nucleoatac/vplot/__init__.py
- NucleoATAC-0.2.1/nucleoatac/vplot/standard_vplot.VMat
- NucleoATAC-0.2.1/pyatac/
- NucleoATAC-0.2.1/pyatac/Magic.py
- NucleoATAC-0.2.1/pyatac/VMat.py
- NucleoATAC-0.2.1/pyatac/__init__.py
- NucleoATAC-0.2.1/pyatac/bedgraph.py
- NucleoATAC-0.2.1/pyatac/bias.py
- NucleoATAC-0.2.1/pyatac/chunk.py
- NucleoATAC-0.2.1/pyatac/chunkmat2d.py
- NucleoATAC-0.2.1/pyatac/fragments.pyx
- NucleoATAC-0.2.1/pyatac/fragments.pyxbld
- NucleoATAC-0.2.1/pyatac/fragmentsizes.py
- NucleoATAC-0.2.1/pyatac/get_cov.py
- NucleoATAC-0.2.1/pyatac/get_ins.py
- NucleoATAC-0.2.1/pyatac/get_nucleotide.py
- NucleoATAC-0.2.1/pyatac/get_pwm.py
- NucleoATAC-0.2.1/pyatac/get_sizes.py
- NucleoATAC-0.2.1/pyatac/make_bias_track.py
- NucleoATAC-0.2.1/pyatac/make_bias_vplot.py
- NucleoATAC-0.2.1/pyatac/make_vplot.py
- NucleoATAC-0.2.1/pyatac/pwm/
- NucleoATAC-0.2.1/pyatac/pwm/Human.PWM.txt
- NucleoATAC-0.2.1/pyatac/pwm/Human2.PWM.txt
- NucleoATAC-0.2.1/pyatac/pwm/Yeast.PWM.txt
- NucleoATAC-0.2.1/pyatac/pwm/__init__.py
- NucleoATAC-0.2.1/pyatac/seq.py
- NucleoATAC-0.2.1/pyatac/signal_around_sites.py
- NucleoATAC-0.2.1/pyatac/tracks.py
- NucleoATAC-0.2.1/pyatac/utils.py
- NucleoATAC-0.2.1/setup.cfg
- NucleoATAC-0.2.1/setup.py
- NucleoATAC-0.2.1/tests/
- NucleoATAC-0.2.1/tests/__init__.py
- NucleoATAC-0.2.1/tests/test_chunkmat2d.py
- NucleoATAC-0.2.1/tests/test_occupancy.py
- NucleoATAC-0.2.1/tests/test_tracks.py
- NucleoATAC-0.2.1/tests/test_utils.py
- NucleoATAC-0.2.1/tests/test_var.py
- NucleoATAC-0.2.1/tests/test_xcor.py
