# Supplementary material for: Structured nucleosome fingerprints enable high-resolution mapping of chromatin architecture within regulatory regions
Source: Genome Res. 2015 Nov;25(11):1757–70. doi: 10.1101/gr.192294.115 (PMC4617971; doi:10.1101/gr.192294.115)
Supplement: Supplemental Material [file supp_gr.192294.115_NucleoATAC-software.zip › NucleoATAC-0.2.1/MANIFEST.in]

include README.md
include LICENSE
include nucleoatac/vplot/standard_vplot.VMat
include pyatac/pwm/*.txt
include example/*
include nucleoatac/multinomial_cov.pyx
include pyatac/fragments.pyx*
