# Supplementary material for: Structured nucleosome fingerprints enable high-resolution mapping of chromatin architecture within regulatory regions
Source: Genome Res. 2015 Nov;25(11):1757–70. doi: 10.1101/gr.192294.115 (PMC4617971; doi:10.1101/gr.192294.115)
Supplement: Supplemental Material [file supp_gr.192294.115_NucleoATAC-software.zip › NucleoATAC-0.2.1/docs/nucleoatac.md]

The nucleoatac command line function contains several subcommands used for calling nucleosomes.  The "run" subcommand is a wrapper for the other three using standard options-- for more flexibility, run "occ" then "vprocess" then "nuc". For each subcommand, options can be viewed as `nucleoatac subcommand --help`.

###Necessary Files
Prior to using nucleoatac to call nucleosomes, you will need at least three types of files:

1) Bam file with aligned reads.  These generally will be filtered for reads not mapping to mitochondria & reads with high mapping quality.

2) Fasta file with genome used in alignment.  This file must be indexed (using [samtools](http://www.htslib.org/) faidx)

3) Sorted bed file with regions for which nucleosome analysis is to be performed.  These regions will generally be broad open-chromatin regions (i.e. regions called by MACS2 with the --broad flag).  It is potentially advisable to extend these regions a bit (e.g. using bedtools slop).  Regions should not overlap so it is advisable to use bedtools merge on these regions.

###run
For calling nucleosomes with mostly default parameters, use
```
nucleoatac run --bed <bedfile> --bam <bamfile> --fasta <fastafile> --out <output_basename>
```

Outputs:

See outputs for occ, vprocess, and nuc


###occ
```
nucleoatac occ --bed <bedfile> --bam <bamfile> --out <output_basename>

```

Outputs:

* *output_basename.occ.bedgraph.gz*: Bedgraph track with nucleosome occupancy score

* *output_basename.occ.lower_bound.bedgraph.gz*: Bedgraph track with lower bound estimate (90% confidence interval) for nucleosome occupancy score

* *output_basename.occ.upper_bound.bedgraph.gz*: Bedgraph track with upper bound estimate (90% confidence interval) nucleosome occupancy score

* *output_basename.nuc_dist.txt* and *output_basename.nuc_dist.eps*: text file and EPS plot with estimate of fragment size at nucleosomes
    
* *output_basename.fragmentsizes.txt*: Text file with fragment size distribution within input peaks

* *output_basename.occ_fit.txt* and *output_basename.occ_fit.eps*: text file and EPS plot of model for NFR and nucleosomal distributions


###vprocess
```
nucleoatac vprocess --sizes <sizes_file> --out <output_basename>
```
The <sizes_file> will generally be the output_basename.nuc_dist.txt output from `occ`.  

Outputs:

* *output_basename.VMat*: text file with normalized V-plot for cross-correlation

###nuc
```
nucleotac nuc
```


* *output_basename.nucpos.bed.gz*:  Nucleosome dyad calls text file.  Columns are: (1) chrom, (2) dyad position (0-based), (3) dyad position(1-based), (4) z-score, (5) nucleosome occupancy estimate (6) lower bound for nucleosome occupancy estimate (90% confidence interval) 7) upper bound for nucleosome occupancy estimate (90% conficence interval) (6) log likelihood ratio, (7) normalied nucleoatac signal value, (8) smoothed nucleoatac signal value, (9) cross-correlation signal value before normalization, (10) number of potentially nucleosome-sized fragments, (11) number of fragments smaller than nucleosome sized, (12) "fuzziness"  (measure of how wide signal peak is)

* *output_basename.nucpos.redundant.bed.gz*: Includes nucleosome position calls that were within the minimum separation for non-redundant calls. 

* *output_basename.nucleoatac_signal.bedgraph.gz*: Bedgraph track with normalized cross-correlation signal

* *output_basename.nucleoatac_signal.smooth.bedgraph.gz*: Smoothed version of output_basename.nucleoatac_signal.bedgraph.gz
Also includes only positive signal

* *output_basename.occ.bedgraph.gz*: Bedgraph track with nucleosome occupancy score

###merge
```
nucleoatac merge
```

* *output_basename.nucmap_combined.bed.gz*: Combines low resolution nucleosome calls from occ function and higher resolution calls from nuc to create more comprehensive map


###nfr
```
nucleoatac nfr
```

* *output_basename.nfrpos.bed.gz*: NFR positions.  Columns are (1) chrom, (2) left boundary (0-based), (3) right boundary (1-based), (4) mean occupancy, (5) minimum upper bound occupancy, (6) insertion density, (7) bias density

 
