# Supplementary material for: Structured nucleosome fingerprints enable high-resolution mapping of chromatin architecture within regulatory regions
Source: Genome Res. 2015 Nov;25(11):1757–70. doi: 10.1101/gr.192294.115 (PMC4617971; doi:10.1101/gr.192294.115)
Supplement: Supplemental Material [file supp_gr.192294.115_NucleoATAC-software.zip › NucleoATAC-0.2.1/example/README.txt]

Example files to test out functions

example.bam created by intersecting a bam file with example.slopped.bed (which has 1000bp flank on each side of example.bed)

example.Scores.bw has scores for ranges in example.slopped.bed
