# Supplementary material for: Structured nucleosome fingerprints enable high-resolution mapping of chromatin architecture within regulatory regions
Source: Genome Res. 2015 Nov;25(11):1757–70. doi: 10.1101/gr.192294.115 (PMC4617971; doi:10.1101/gr.192294.115)
Supplement: Supplemental Material [file supp_gr.192294.115_NucleoATAC-software.zip › NucleoATAC-0.2.1/example/example.VMat]

#VMat Descriptor File
#Contains VMat and pertinent information
#lower
115
#upper
245
#mat
0.145162894422	0.117797606792	0.0887425773431	0.0772618807248	0.0985956630797	0.132633371796	0.150065182212	0.137308755842	0.131197617612	0.128109647154	0.113594278253	0.109225846093	0.106848182319	0.107716955312	0.111419811094	0.115133774043	0.121851279185	0.126697474511	0.134146256054	0.134980392667	0.125239832719	0.107729300996	0.0986405920734	0.104918574156	0.112176610741	0.10719340187	0.116893475013	0.134387712321	0.145602930473	0.14461450318	0.137221200768	0.125304804094	0.113949879916	0.101369566638	0.0977881192439	0.103757176409	0.130962809122	0.16761951217	0.189280897725	0.182588762559	0.15234155739	0.122555142821	0.106801058595	0.110202004421	0.119201302182	0.131146735184	0.140830820814	0.164860706565	0.188353622647	0.20298672805	0.200313912342	0.173935835535	0.146036025869	0.118215018743	0.107810175858	0.109433256938	0.123805561536	0.1480964973	0.194724764804	0.28465907466	0.310620287467	0.231503116632	0.16706304809	0.138779193997	0.113531714424	0.104394773263	0.109419350069	0.12834113055	0.166410015223	0.189891062903	0.204745090061	0.198611797004	0.173227834654	0.149826966308	0.134819858987	0.125192612569	0.11739733792	0.109648472809	0.113967735881	0.133223589675	0.167037518201	0.189064429362	0.178413227462	0.150200000979	0.117513439085	0.100192321044	0.0968782386258	0.104850765472	0.122160526977	0.133795656832	0.140664657163	0.144838983464	0.141734660217	0.128764282599	0.111206226936	0.109785149012	0.107724025716	0.10025021813	0.0997600748026	0.112404201777	0.13065486873	0.141442954257	0.132034800514	0.12458152716	0.118746451894	0.109277345063	0.111768838307	0.108879959633	0.111157945568	0.108277234102	0.113620586902	0.131975146833	0.132697234568	0.14105326291	0.148388774101	0.121155309408	0.0847004113005	0.078303565089	0.101751860296	0.13148423219	0.146592042413
0.130456996705	0.10297940322	0.0784920047719	0.0839613324172	0.109328815894	0.136710161967	0.140295958953	0.133057147422	0.139775609397	0.127640550578	0.123312828526	0.110086495002	0.105419392487	0.110297673705	0.11249578662	0.125494286089	0.127724939909	0.143768763052	0.153034027957	0.146772007712	0.139697670659	0.118038118869	0.107707304496	0.112120816796	0.112724781216	0.117971892602	0.139669403337	0.165798518177	0.185740512674	0.175755815591	0.160543484277	0.14693314195	0.132232104974	0.113714719969	0.106523645297	0.118451477134	0.158624041551	0.216376499102	0.257028492175	0.253992771644	0.213829399539	0.163382602328	0.13211289055	0.130820804213	0.14105089376	0.158324390255	0.172188348861	0.210256123151	0.264527040578	0.297062386329	0.295826701179	0.252286486312	0.194540512954	0.147585728189	0.125222274631	0.128275495521	0.152893285068	0.19285180807	0.289506889602	0.469794607911	0.525855262396	0.352632389636	0.219191424921	0.166745612071	0.13390093718	0.123724807363	0.133136248349	0.168976979928	0.232465559171	0.284743935877	0.304334055886	0.28371921049	0.231340656615	0.183336297315	0.162722340159	0.14649230375	0.132785737542	0.129552619623	0.148245305211	0.190212083057	0.24348077015	0.265156015425	0.227591299896	0.175504353253	0.134972265695	0.114897715876	0.110827594574	0.123215688724	0.141280911326	0.156338322279	0.16780365972	0.182130101186	0.17594908422	0.153538750264	0.126592677255	0.112576025318	0.112427791005	0.107861997008	0.110794791336	0.129741113794	0.141298646031	0.158834605814	0.152691536194	0.132982499219	0.127563738624	0.111562625156	0.110916993099	0.107186659623	0.109201427704	0.116773512416	0.121055920604	0.138785676738	0.133898100087	0.134542699093	0.14393513878	0.123108536375	0.0906156751022	0.0777147764805	0.0926420663077	0.121650416918	0.136407448237
0.115712839794	0.0942003358159	0.082703850845	0.0990030869633	0.11838047822	0.136774771239	0.135131404597	0.130773321852	0.135680441834	0.125641161811	0.121578608369	0.108836555797	0.105271778408	0.10951513604	0.1095776391	0.113147211741	0.117702881802	0.135014995796	0.150696167284	0.154676301595	0.142906658204	0.123324443696	0.110587838156	0.110421134691	0.110385766554	0.119448137684	0.14892368978	0.180323276646	0.200031471461	0.183670421571	0.160823428853	0.147360839592	0.131363929508	0.113614270864	0.109441169134	0.136009542412	0.183980969437	0.229287728464	0.266304071229	0.283443589963	0.254159874668	0.192326864606	0.149374063393	0.137761073571	0.140137039662	0.158626273671	0.173862030249	0.207708077347	0.27425626494	0.325125355629	0.336918392026	0.298483789059	0.229867217026	0.165399427248	0.13292837006	0.136585699448	0.153238100786	0.189070561193	0.28511053972	0.478730636142	0.593481254143	0.407228214935	0.237175472084	0.173623666836	0.146676481591	0.132416428049	0.137612965406	0.182977136212	0.256015302016	0.319265772246	0.34165979996	0.312297144816	0.252357998496	0.193245459686	0.16610372401	0.148064044042	0.13552540349	0.139923628649	0.162780109571	0.213424885955	0.272256374771	0.287231454553	0.246612245786	0.207251142923	0.164064200784	0.128386075871	0.111185008086	0.11768794609	0.136213358213	0.153684721287	0.167437268974	0.191696808008	0.19852903956	0.172216722029	0.137082676534	0.112417463603	0.108480663866	0.10918613461	0.113331916246	0.13063971028	0.145020642763	0.157804868744	0.151740239341	0.128398285749	0.114911498605	0.109323556522	0.107441541246	0.107510197377	0.104691863902	0.110346483587	0.123340272674	0.131987221846	0.137304500254	0.130237601176	0.139337482316	0.130568981233	0.108231863286	0.0910137463356	0.0844492531474	0.107076543625	0.124268099118
0.102416658181	0.0810805419765	0.0910853084476	0.1125102379	0.126342615474	0.132459125076	0.12356795521	0.12592969744	0.117009281544	0.111380437787	0.101744494248	0.099277043587	0.102454252443	0.103756469675	0.107981807042	0.103013107993	0.112936080685	0.127312537977	0.129802560076	0.133061035269	0.121912680815	0.110752464612	0.103878039011	0.102677886842	0.106360391996	0.11806401562	0.145543956726	0.169371249065	0.171749362039	0.150363953038	0.131398419787	0.120721159524	0.111646226057	0.106898713589	0.109422054806	0.135741650682	0.178231823768	0.205154324077	0.231301436371	0.244695040137	0.222980976969	0.175318259585	0.141081189634	0.127672930553	0.13006347909	0.150250709668	0.166765069606	0.189733081835	0.234504750467	0.273412719524	0.278199912716	0.246071676744	0.197520401076	0.147387073178	0.126808973257	0.130070150927	0.133855567382	0.16242908454	0.243793285086	0.36340285265	0.414681001215	0.302034239779	0.193647170173	0.149160482014	0.135848979962	0.123994389913	0.130793672409	0.170183254953	0.225528616629	0.266110265983	0.281730022378	0.254615419932	0.212949679218	0.17988182796	0.156167481869	0.135308297282	0.126998121356	0.134484380324	0.158816621044	0.20140739439	0.239015615633	0.24317507702	0.211220037948	0.190625168881	0.151694650487	0.119811865428	0.109228634721	0.107326511591	0.114906409309	0.127469890079	0.140815639668	0.164211491929	0.177997957421	0.161290448906	0.12881256779	0.106054161616	0.101494288256	0.103641490557	0.107849319165	0.117282811666	0.125778024988	0.12888418563	0.132755278059	0.121776147792	0.10583887439	0.107251749116	0.104353630992	0.102008350808	0.0974492391692	0.0961021953999	0.108477441649	0.116030437765	0.12712832418	0.123397285005	0.130240115289	0.130367873838	0.119336587888	0.0989547136309	0.0813206144458	0.0947140008559	0.118093508011
0.0911493567442	0.0798622280215	0.101362838946	0.118959781022	0.128131977685	0.123630618055	0.113075950762	0.117007473494	0.110540309518	0.110520110873	0.102508856877	0.101054131541	0.102107172631	0.0997273146842	0.103767728972	0.102288273362	0.111574105188	0.123815229671	0.117556411966	0.110823643683	0.102825789368	0.101578489756	0.0994852566701	0.0998602127038	0.102347616877	0.106693214486	0.125232114624	0.144826688435	0.14257295761	0.121882189276	0.109036941804	0.103412993511	0.100712248136	0.106901559597	0.116247403302	0.133649550411	0.157808370112	0.174706377664	0.185539463308	0.194405138471	0.181518420397	0.155492297661	0.132325089162	0.120338102994	0.120695299209	0.135909968739	0.154805624537	0.176677361632	0.196607858579	0.218584406391	0.220148753498	0.194776936503	0.172022392771	0.139627092401	0.119844596069	0.114918670112	0.124286707523	0.159780148006	0.218909383387	0.256500548604	0.270517553965	0.243453057684	0.190707228666	0.142848353679	0.119367538375	0.112892611239	0.125565917588	0.150200362901	0.185416617898	0.20704870511	0.223053780215	0.209448336358	0.190502273744	0.16854076768	0.143372579469	0.126123948784	0.120956651448	0.125025223836	0.143423337835	0.167915131992	0.191009709511	0.194185940853	0.172973373588	0.16610158172	0.146008883803	0.12350777792	0.11516099183	0.103594976625	0.0999628808887	0.106173219334	0.114141436234	0.131772275068	0.148139064065	0.141469368416	0.11635927395	0.0997947310646	0.0990148238989	0.100248795052	0.103977271596	0.103205593097	0.102151742197	0.108357551304	0.120685184005	0.122743468587	0.1078185944	0.102441828321	0.103314219247	0.0988868241109	0.100595390089	0.0995794452447	0.105258140111	0.111787193783	0.113308359709	0.117075921784	0.115825642435	0.126428232603	0.127009408472	0.112685635592	0.0903723529702	0.080382879609	0.101580406002
0.0735231846753	0.0850461761931	0.11552940727	0.125662143777	0.124895799256	0.11271629736	0.107309802971	0.103133145162	0.104318878595	0.105680228282	0.105055254419	0.105635616259	0.102774403901	0.102782256954	0.100732453951	0.108894034042	0.115111919299	0.112331873074	0.103556519302	0.101509420283	0.103791604709	0.106762094958	0.0987901569677	0.0979218792359	0.10261433579	0.11165605504	0.12553771568	0.129883189381	0.120030808815	0.100978465608	0.0945522857516	0.0917448501615	0.0959073673315	0.109492040501	0.117302661098	0.131795396769	0.142027735186	0.154127509785	0.167361928259	0.167838797382	0.158743638922	0.149560465685	0.132727023241	0.119962058528	0.114856032782	0.128165373687	0.15034862382	0.168060079633	0.170343997318	0.183987723119	0.183972558211	0.163970483505	0.150600863071	0.139719724441	0.121974032221	0.11336237481	0.129392419061	0.170616158958	0.211740462058	0.195549717368	0.197839124774	0.220949207465	0.189262545335	0.140573100087	0.11472604077	0.114400201764	0.132634111645	0.144106929941	0.156831333458	0.175467338838	0.187925248384	0.179669070829	0.175976449425	0.156797484713	0.131714487687	0.118126695549	0.118375214744	0.125045568245	0.143291087322	0.155385310094	0.167133450852	0.16914995205	0.155142487112	0.145793540408	0.138667406965	0.122456027147	0.114723037787	0.100808335206	0.0908457068867	0.0922559966173	0.0981145070006	0.112005343983	0.12740264083	0.129412770812	0.119845157742	0.106085707439	0.0990291346765	0.0977109699335	0.106210965542	0.10461430897	0.0981195299582	0.0999127506217	0.108526098054	0.114961107011	0.112982609087	0.104590461301	0.103052208472	0.102540614001	0.104241097782	0.105277546898	0.104915509491	0.104363120808	0.101018565321	0.105982583991	0.107860671225	0.121278077105	0.128788290772	0.123349598567	0.0979712964729	0.0729168109931	0.0838296627065
0.0670113784086	0.0856947896381	0.117687267906	0.126998821974	0.122122835078	0.113685095416	0.105721259762	0.0956828211557	0.0946098761745	0.0960846212894	0.10263287709	0.106334655998	0.100541120799	0.100396654318	0.0984997504668	0.112384920805	0.115489984121	0.101820684636	0.0922743477436	0.0922334088965	0.096629717776	0.0991139227936	0.0913864754874	0.0896222913631	0.0961895341186	0.111990848122	0.123617564151	0.115156138794	0.103577768843	0.0901716456787	0.0886231856272	0.0840280657166	0.0897652446118	0.105894881268	0.114094750666	0.121357536838	0.124560611029	0.132589388087	0.142950757112	0.138283087119	0.138224257531	0.138693765577	0.128575934426	0.111421449388	0.104729716377	0.114306458765	0.128803382433	0.136533885334	0.137765207988	0.149491782553	0.1540503651	0.14159524772	0.134001797762	0.134492110198	0.123985398657	0.109305988926	0.112108190414	0.137496421065	0.165508930338	0.158119973741	0.153009729993	0.167290198812	0.154630086627	0.121928447015	0.108329824259	0.11190743139	0.129922006287	0.138310733402	0.132042511854	0.145432422081	0.155398435612	0.149349452255	0.143966041317	0.131635062477	0.115824180041	0.107709372443	0.106639787705	0.116442503296	0.134167672348	0.142372367481	0.13967648365	0.139308479631	0.137299290461	0.126238535403	0.127091054675	0.120381181716	0.110447877699	0.0987613548909	0.0852550359094	0.0857142178643	0.0902049989843	0.0939714916715	0.106125016691	0.117659405131	0.123251009047	0.107371570987	0.0930790156055	0.0879895831105	0.0954101262787	0.098044869345	0.0920630162348	0.0925076278217	0.0957582579433	0.104023465693	0.117031212477	0.109711141006	0.097607325444	0.103237787367	0.103228357914	0.105666152083	0.0993971443841	0.0934173462761	0.094178522488	0.098450756292	0.109350592495	0.114849799503	0.126626421323	0.126188405471	0.107530113233	0.0763247336851	0.0671995755787
0.078302731081	0.0978564109122	0.118945475509	0.12231108332	0.109123660034	0.108362916021	0.097460160308	0.0929228916861	0.088426639432	0.0938707544965	0.103257519168	0.1038136346	0.0977770329238	0.0915808191725	0.0977866882773	0.107856581739	0.102481811759	0.0918794562282	0.0836990345728	0.0813351129759	0.085471640854	0.087380386351	0.0882158317075	0.0923836984817	0.0968918489878	0.105873549692	0.105062896319	0.0951633601091	0.0921337976531	0.0879980766325	0.086161356174	0.0836371265228	0.0952146084723	0.107921047636	0.113258114912	0.111084833864	0.106313578566	0.11380876436	0.11788672393	0.114490158723	0.120206863985	0.118756413751	0.11178738589	0.0998041855704	0.09490162838	0.102776065147	0.115988959048	0.117132415926	0.114016118033	0.116031716279	0.119873912546	0.118351224115	0.126534084435	0.123048626338	0.11493109974	0.10348530481	0.0944676524927	0.105459381475	0.119694687652	0.1234991842	0.12161809427	0.119357674785	0.113782405443	0.0964103877433	0.0999740092138	0.108965808573	0.119158677257	0.128613692269	0.116170040505	0.116950351939	0.119429268925	0.119453936354	0.123338600877	0.115731779322	0.101901131908	0.0962720904033	0.096036238866	0.107511804344	0.11550659564	0.122815286062	0.115942642331	0.115665699144	0.115244605249	0.105835464447	0.115343556805	0.117707303136	0.10674715426	0.0987652900855	0.0889445228838	0.0873832865094	0.0866504877585	0.086779018097	0.0912743866464	0.101849819299	0.109805409726	0.0998429209198	0.0923256638978	0.0883640990396	0.0908243597426	0.0870194254509	0.0798728615985	0.0832074584126	0.0875070760978	0.0946782099373	0.108343341824	0.10583016241	0.0930672395414	0.098898793047	0.103119035473	0.102418484514	0.09546609889	0.0886165242457	0.0908967720026	0.0970390571825	0.105859204875	0.102587147729	0.116481319606	0.122725365768	0.110664829746	0.0865041660319	0.0686112949333
0.0869772836287	0.108606051174	0.124575702632	0.118118137591	0.0987907255818	0.0931364090045	0.0920845971594	0.0949684135372	0.0908394926368	0.095044891088	0.099021351495	0.0940966958203	0.0899688428881	0.086932764393	0.0966199417942	0.102941834835	0.0961280654813	0.0862511602372	0.0800005870814	0.0816402676238	0.0794065234718	0.0821748769853	0.0956552624627	0.103910382654	0.105838980942	0.100312301669	0.0908470985875	0.0839005786431	0.0840404763126	0.081487417808	0.0801823631395	0.0866865373237	0.103270896928	0.107136256025	0.101712982617	0.101487825314	0.102216669448	0.103510533467	0.106150725821	0.104419519784	0.107305795119	0.108129726381	0.10557036773	0.103059855301	0.098804637396	0.0968146953632	0.0981967953194	0.097640544158	0.102044908245	0.103486803406	0.105741071734	0.107939807121	0.115946156002	0.117241577969	0.110960912526	0.103165170622	0.0898795664398	0.0858154644735	0.090056481116	0.0908298050109	0.0916806071694	0.0880504945756	0.0899801979554	0.0850537963678	0.0953639381528	0.107941094948	0.111694157945	0.116395661617	0.111982835241	0.106861398363	0.106190868536	0.104471826373	0.106064641857	0.0948406966493	0.0929495515064	0.0994442147091	0.0985993536183	0.106783616259	0.104413935588	0.109472960811	0.106571225386	0.104502529557	0.102353295499	0.09955448427	0.106744380685	0.106589434308	0.0996475819754	0.103423618658	0.0988030828391	0.0861865290305	0.0780499676337	0.0798614460164	0.0830862630921	0.0890653039475	0.098863271255	0.101937676315	0.100590876915	0.0997260079367	0.0946331863939	0.081940014615	0.0778002264318	0.078304544289	0.0812670592929	0.0882912430248	0.0995930552002	0.105436395044	0.0937070420362	0.0901402989805	0.0954374129224	0.0937104664595	0.0954659214346	0.0926232800626	0.0913264423032	0.0982685734001	0.0910381487756	0.0896054788074	0.104157647714	0.125495611981	0.11908904805	0.098143755696	0.0788695772689
0.0907649166871	0.114184459102	0.123858487796	0.101265718899	0.0897769813503	0.088006039287	0.0987982602976	0.0951448981125	0.0954921629349	0.0981243239973	0.0979190412239	0.0936940621057	0.0856212282283	0.0873899322111	0.0950128943361	0.0894894544906	0.0842396242865	0.0775071461902	0.0756983660796	0.0856705212813	0.0810388298821	0.0831834726898	0.0944269042052	0.106839557305	0.118411585793	0.106159059183	0.0861356588639	0.0771683508959	0.0753708398585	0.074807119998	0.0818214279037	0.0912089887874	0.103491439969	0.106534008984	0.0989241070755	0.0928356699545	0.0929291093042	0.0938174608311	0.100786144479	0.10161777368	0.0997558478745	0.10328728629	0.111355809183	0.110147159853	0.112289224478	0.100141149414	0.0925490359954	0.0933053370785	0.0955178782098	0.0986447999818	0.0982065449355	0.102223048546	0.106153487797	0.116061683051	0.116084079492	0.108369758529	0.094924916404	0.0808732051616	0.0723844299348	0.0741435319516	0.0766296777989	0.0720399012141	0.0776023228731	0.0876630587187	0.103593164174	0.115124809393	0.113550574587	0.108137032357	0.106391296704	0.10107040865	0.0997490514566	0.0976642225	0.09648163046	0.0876029437399	0.0933633405262	0.113213222422	0.110709293036	0.111458303747	0.104654304733	0.102593327149	0.102457500006	0.100727107929	0.0936546948183	0.091830065383	0.0951981387307	0.0986934228132	0.100145170902	0.10607196281	0.09838296526	0.0859071862801	0.0758379977264	0.0722850421403	0.0740484872267	0.0834757104291	0.101521827783	0.11637390261	0.109860158473	0.100144100236	0.0892268331683	0.0828931387749	0.0823779130327	0.0754000217861	0.0753539129539	0.0798515761922	0.0870681692543	0.0977782164703	0.0925467702698	0.0878927050737	0.0939826432182	0.0942103722442	0.0966674805141	0.0973585624861	0.0940909460596	0.0992141909513	0.0878560885857	0.0853069129363	0.0960465012314	0.119292064808	0.118116086474	0.0991634106314	0.0801954792277
0.0994092169225	0.113545095993	0.113135520907	0.0930653314779	0.0897610447169	0.0868416476495	0.091920990237	0.0871022932606	0.0893047706693	0.0913835887889	0.0901313959259	0.0847151896284	0.0810621632124	0.0894634912991	0.0958588956949	0.0886591557591	0.0837668224756	0.0798854263116	0.0771656190379	0.0823362100275	0.0784979810057	0.0809690635667	0.0894155944456	0.105958885083	0.119095582357	0.110164777853	0.0905679611029	0.0813956762151	0.0744489994774	0.0713192320001	0.0836872347763	0.0949646509715	0.104205243022	0.1123139037	0.104065040017	0.0967389425602	0.0957974621931	0.094110650223	0.0969683323986	0.098087393104	0.0962712379919	0.103964949976	0.119585433843	0.124679450452	0.13216977326	0.124746434167	0.105418724531	0.0950346222711	0.0929625195478	0.0952667678096	0.0968785453095	0.105758616897	0.117446230131	0.131199345117	0.138700075591	0.132771916857	0.111454607157	0.0874448805213	0.0716622560191	0.0741722922565	0.0793375380944	0.0727019982163	0.0749977316401	0.0970174282673	0.127453314411	0.139217520524	0.131411613393	0.122910676531	0.112315824776	0.102983747439	0.0955712377131	0.0960524329529	0.0941818222908	0.0956856828115	0.110999214538	0.133815779686	0.131062798137	0.1189647008	0.111512813891	0.101695713363	0.0981655413306	0.0982883279326	0.0947726887821	0.0955676418551	0.0973655193193	0.0986194785977	0.103832304404	0.110852218032	0.101266966392	0.0882603233405	0.0776121741442	0.0707353769178	0.0739945671827	0.0851312776297	0.100035713229	0.118153153118	0.117140728291	0.099756397389	0.0838581267478	0.0808584777696	0.0778869833836	0.0779436863326	0.0793223443776	0.0803003864433	0.0860022026547	0.0941445822878	0.0953498173343	0.0868079635075	0.0841641596161	0.0862902694726	0.0876271112492	0.0922014663241	0.0880124917735	0.0865800802534	0.0883569168573	0.0874645288866	0.0935833606783	0.101000724509	0.113413228518	0.109523833904	0.0914670328256
0.110996389076	0.110423284551	0.103006158544	0.0959490077201	0.0874367599124	0.080924622854	0.0779856409897	0.0812277319967	0.0826521292396	0.0818278513875	0.0883327880644	0.0840921442303	0.0866589003729	0.0980976089548	0.0971100682047	0.0892028909039	0.0841202391808	0.0840604176292	0.0779138543766	0.0762913149933	0.0769296011578	0.0812677639951	0.0960881919504	0.112287317583	0.116261325161	0.105194022577	0.0882883020092	0.076970129932	0.0715266337325	0.0705763804759	0.0865007593309	0.106508508888	0.118394374263	0.126261157219	0.123092289708	0.119132958022	0.114581660229	0.106140437984	0.10160528949	0.0996480127686	0.0991520418884	0.112102605506	0.137103667791	0.162825033743	0.17614762947	0.165527197516	0.136288676326	0.112847506394	0.101244094468	0.0969694290959	0.103418157392	0.116486558575	0.14004833267	0.169062880386	0.200590439368	0.192650773048	0.14119161786	0.0981431637134	0.081351432536	0.0810576008432	0.0824012222984	0.0797914196019	0.0850752964252	0.115755125042	0.174035152898	0.204046046845	0.184489944099	0.154089874339	0.125406587581	0.110107144416	0.0983216276396	0.100128098173	0.104244032078	0.120997810856	0.149904505505	0.175311737536	0.174816428131	0.146476526685	0.122837927466	0.106684648418	0.100948438112	0.101094095726	0.10323371601	0.111849661625	0.11682723603	0.118529844841	0.121254123866	0.122524450271	0.115354339974	0.0946362488094	0.0770550655968	0.0712400771668	0.0716636874595	0.080490392215	0.0969744051882	0.115034745037	0.119884543135	0.103258485274	0.0872510185704	0.081018702236	0.0736969972258	0.0755615796584	0.0839023671777	0.082724441184	0.0870656809	0.0945506202857	0.0981972184934	0.0912785251885	0.0860835631595	0.08733977024	0.0833574931262	0.0844941749097	0.0807919828316	0.0758966906161	0.0801969513485	0.0850808646552	0.0908617457297	0.0977665656276	0.10918020589	0.115278674899	0.101558195051
0.109275761917	0.105235692257	0.1009746059	0.0993774496515	0.08530943419	0.0786277726326	0.0750292753415	0.0784068636562	0.078500701023	0.0793215700511	0.0853202784587	0.0874281749245	0.0954327024282	0.102168985747	0.0958062924938	0.0894561366457	0.0851406786047	0.0869659557026	0.0821028558392	0.0765620690009	0.0791664426577	0.0915175622742	0.111153704579	0.124066360274	0.128773327341	0.118827497103	0.100951027356	0.0806985772248	0.0748234575923	0.0827867425019	0.100615700185	0.129447454371	0.156559082641	0.166726442876	0.161376039239	0.150304768332	0.137652281613	0.124049915883	0.114310829849	0.110624403507	0.115082767425	0.139328576507	0.178407145278	0.224402791412	0.2516693345	0.238686521952	0.194307395391	0.148678780116	0.116073129189	0.106785263188	0.116030886999	0.137847731865	0.180386415401	0.253609855991	0.307255798749	0.281054043698	0.204979244351	0.137175498266	0.103549557396	0.0914406934204	0.0891626910634	0.0973466710601	0.115813795682	0.154219804224	0.237508407727	0.31276277987	0.293359583997	0.21409933338	0.155924066814	0.127395270185	0.110074172039	0.109741491074	0.126818975421	0.164279044751	0.21209083377	0.247606517711	0.248663404308	0.203986024743	0.160050961829	0.129255293449	0.114132398533	0.11152500589	0.11576314973	0.130598537276	0.14346621164	0.15523421138	0.162699004773	0.160943380474	0.146256456369	0.117292082575	0.093252973156	0.0779350740243	0.074606368447	0.0864070033122	0.108115337212	0.126225077261	0.131515076933	0.118991333076	0.104642580196	0.0877398157152	0.0747462761703	0.0753433390503	0.086672396454	0.08490672981	0.086596564828	0.0911503591592	0.0966534250689	0.101158894664	0.0934419540592	0.0867641929152	0.0869391647827	0.0804043177185	0.0763005396869	0.0752492721217	0.0752654692889	0.0812823564078	0.0857179584888	0.0997999989198	0.102837970849	0.110110972917	0.107408108537
0.106177100372	0.0990691540182	0.103901566617	0.100280964179	0.0963799265056	0.0898990661764	0.0909309259989	0.0923708963571	0.0951757253953	0.0978420076189	0.0925499681529	0.102082029956	0.115084901641	0.111694641252	0.107217614179	0.103480428161	0.10058584021	0.103806154821	0.0935556382336	0.092819502044	0.105268677074	0.127874833238	0.151191314509	0.159735066346	0.155362853812	0.140821988486	0.123024886467	0.0998698757617	0.0953916820132	0.1132499709	0.136861986953	0.173929882035	0.214412497164	0.237360189443	0.233229574076	0.212598143692	0.188145807905	0.169026487214	0.159232822312	0.155117956063	0.1652793637	0.202861683976	0.267038094496	0.334840635673	0.362609375955	0.341683608404	0.281677081301	0.216770926069	0.162218514127	0.147338782665	0.160731026953	0.197104535717	0.28775068732	0.448745342642	0.502465309141	0.396034135531	0.298367735084	0.230812836571	0.17603246791	0.13889705249	0.130718019667	0.156130617734	0.204494302729	0.25710202195	0.348244021774	0.468012988029	0.486902591999	0.359825640887	0.23621919773	0.175449034177	0.150704041213	0.152289247711	0.187377691556	0.249008133082	0.31420917133	0.356023530095	0.355803215502	0.298668127426	0.233164813521	0.181122916853	0.160509079374	0.156009300321	0.161062861582	0.179862824019	0.201358522314	0.226338923168	0.239008948559	0.226316755439	0.190129378154	0.154185833107	0.126860348219	0.0998957747761	0.0944619650303	0.110897205462	0.133137356379	0.149925562827	0.158730981681	0.15618743246	0.143295650209	0.117934230679	0.0968661791443	0.0900761305874	0.0989637284683	0.100487664391	0.10125431486	0.10238282364	0.108434537086	0.116170308239	0.110905033106	0.0965602225255	0.101336640134	0.0979923349326	0.0914204557608	0.0899832738189	0.0889281395599	0.0921271735012	0.0942807898376	0.100259758972	0.102498697341	0.105559545382	0.110645789951
0.119749322265	0.121394583638	0.129000089654	0.117471299479	0.115042272666	0.110027602125	0.112940008352	0.110079445863	0.112503846309	0.115868718846	0.116355277048	0.136327109554	0.154305356595	0.147495651365	0.140697195982	0.136466528696	0.134891184027	0.129856496474	0.115937243247	0.117334312772	0.142023078261	0.180389731877	0.213611413048	0.21541357845	0.198896399389	0.181881581391	0.162201124151	0.140149687046	0.136157452999	0.157111580855	0.197974278896	0.248510205982	0.302935042067	0.337807042233	0.334935148434	0.308667660873	0.269299391246	0.247668041633	0.235140568947	0.227859248108	0.249627147001	0.313062114478	0.412786520235	0.503418976723	0.543214059392	0.503875832989	0.424317574037	0.33607916079	0.254687148088	0.22280651645	0.235745867434	0.297837297288	0.474075221203	0.7308951462	0.746092822159	0.566586549766	0.453012254589	0.373359095658	0.296659786649	0.226744714505	0.208067804916	0.251778663356	0.327850226263	0.399483379085	0.489354431018	0.651760652672	0.785466668113	0.624950316741	0.381061200946	0.262231415919	0.227823625249	0.235547509564	0.283109306406	0.371152169998	0.461061159698	0.530516473336	0.532173601324	0.467357999448	0.369685975463	0.276290155461	0.237944723584	0.229808521867	0.236194377245	0.255155024638	0.287072466406	0.323645983131	0.345841034447	0.328863287071	0.272640308669	0.225198487041	0.181469356373	0.144658456361	0.132695339759	0.146063183587	0.172855395655	0.187757775032	0.205545967848	0.218328279054	0.206099580335	0.165781503559	0.129667380665	0.114224415498	0.117821556319	0.13475231154	0.133692199746	0.132844810812	0.144788881516	0.151864635206	0.152551963124	0.125006111477	0.11693658824	0.117727588811	0.109954175321	0.110127767475	0.111078076169	0.108249689015	0.116130491228	0.120908511829	0.132201427881	0.117675341934	0.121423882547
0.126930492527	0.142180248217	0.134835147347	0.125603512529	0.120025695289	0.121985737715	0.126038439519	0.121685460106	0.125934868678	0.123610308033	0.132260088027	0.160854564014	0.170443798164	0.169113993494	0.155641675554	0.155004635794	0.157485713507	0.141393505909	0.134119178599	0.141682371031	0.177047134544	0.222010560252	0.246057262481	0.233843701537	0.213216596385	0.201898383188	0.17808882526	0.16499790716	0.172546986979	0.200349084074	0.250800453647	0.307511780694	0.372660188455	0.399751856701	0.38330923398	0.354284742498	0.309206684576	0.288577734996	0.285110143664	0.277505447614	0.307835588848	0.404889229648	0.522218486151	0.614739512978	0.653107686526	0.590030700077	0.507995469755	0.412777447668	0.326078703709	0.280545053855	0.291059392026	0.382704566706	0.646748509179	0.945170846417	0.83678415727	0.618299425976	0.528613633876	0.457234288389	0.378700704263	0.295289939915	0.278474806234	0.341205989181	0.428785622774	0.497253933454	0.571133050674	0.759909462108	0.950972667345	0.768005976972	0.463887752362	0.314315509643	0.28087635224	0.307933787738	0.372843456818	0.468971983586	0.568201461384	0.643155798467	0.632156764706	0.559543595473	0.447160608324	0.333887365203	0.28316578278	0.281612899836	0.285936840947	0.296608289842	0.340700167252	0.378143251157	0.404654345662	0.38828580896	0.320952468957	0.268272151252	0.218931201603	0.182433600003	0.164647379303	0.168717121765	0.194840651901	0.207766590631	0.226621788615	0.244698615001	0.235218978142	0.195172335379	0.154146027269	0.136441532192	0.133543477502	0.156897855942	0.153959488791	0.147257565804	0.164781372962	0.17535440466	0.170127023865	0.13817449892	0.124722822327	0.128103827473	0.123335618921	0.123903376696	0.12347876437	0.115459749248	0.124855164423	0.134139775535	0.144320710377	0.126732882165	0.126569239879
0.111607654006	0.116492859678	0.108488070002	0.113188043046	0.111683597283	0.109083478132	0.112297576162	0.110956531498	0.115060506829	0.114592257833	0.12065042765	0.135614658246	0.144070440309	0.156827460094	0.143775330467	0.132466243529	0.133130896684	0.125896843317	0.119097959253	0.131349395228	0.16389597517	0.199985078758	0.20778639165	0.191689861371	0.17777279951	0.172745203636	0.157326933354	0.150133350567	0.162221164389	0.187837920569	0.228091315503	0.266102035826	0.29927921094	0.317838106407	0.315028857922	0.301247671042	0.272960012769	0.252059517658	0.256446544737	0.25027914126	0.2686034769	0.345349601612	0.436379772291	0.5089773231	0.534807080415	0.492653983648	0.449139567077	0.374145611312	0.29652928986	0.2532160366	0.256602040426	0.32818336885	0.542522054784	0.77799197696	0.684126862738	0.526070870187	0.458079811278	0.407875647987	0.354566799535	0.278416097286	0.254880787055	0.305224112288	0.381092254023	0.431032418867	0.483723911119	0.586884858556	0.739140472505	0.696349540257	0.449009466689	0.288748576602	0.24886503419	0.269862563111	0.326292624723	0.403755198681	0.480116486666	0.522439778219	0.524762803617	0.476308122453	0.395334264507	0.307648193717	0.254726466331	0.253133892953	0.256345272462	0.255005084529	0.288485289031	0.31316275018	0.322233156395	0.312696238399	0.276351807512	0.245147902659	0.210385012782	0.178551574811	0.156493420588	0.149626955102	0.163913167467	0.175231372085	0.183707650726	0.199900505472	0.207666005312	0.185730677734	0.150162831108	0.126435879354	0.118162406366	0.131921634972	0.132580222378	0.130360467978	0.148791539124	0.159027343661	0.142682835861	0.126760342833	0.116577970828	0.115266760964	0.11507089936	0.109858709858	0.11161508402	0.106876272285	0.112479185844	0.114957780481	0.110912560224	0.113050645292	0.113932703642
0.0868249063869	0.0782963866385	0.0785100082382	0.0874289202862	0.0930570554623	0.08898215743	0.0883974027671	0.093556406252	0.0916419210475	0.0939406684071	0.0978057662791	0.0987114593119	0.103781418122	0.111779851291	0.108937029065	0.0984276893005	0.09672308068	0.0986919111678	0.0953815621956	0.105642142516	0.125076321769	0.143172556	0.135773337163	0.123331386718	0.118903042586	0.117796704516	0.115724533556	0.117367850414	0.125562896863	0.13791094949	0.161629544452	0.183953722233	0.198850797733	0.208258520406	0.217279132067	0.209122933591	0.193470893231	0.180972044044	0.178770759389	0.177087729985	0.192980213461	0.234996345788	0.288382383039	0.33817200286	0.353450579346	0.325828988434	0.302296052679	0.263422583261	0.211006347746	0.182246286313	0.186075285761	0.232175166101	0.340622598538	0.439273747904	0.402378618801	0.358563263869	0.312298746739	0.271834235058	0.236141919072	0.190655936171	0.179901001768	0.21236483381	0.253138513976	0.290805048145	0.335841615941	0.371145726226	0.424766840842	0.409571498968	0.288192475876	0.201259740557	0.176802696137	0.196715408812	0.239340858222	0.282324117494	0.320530380729	0.347617850867	0.34892093531	0.310635665316	0.259586317463	0.211041368331	0.182861155333	0.180055426723	0.177692617131	0.180563576583	0.201280654411	0.215583635754	0.213936226129	0.20631151618	0.19235725054	0.170209376353	0.149033742757	0.132376062364	0.119206118266	0.112683656279	0.115445295751	0.118223493123	0.120353001522	0.132833076718	0.146075346124	0.134187637875	0.113525862022	0.0984396553977	0.0937607028947	0.0980508700152	0.0989338789762	0.101069803808	0.112145181341	0.111025585275	0.100562963554	0.0991703555745	0.095559524737	0.0910485014872	0.0940928696249	0.0885489028902	0.0891763508002	0.090126727743	0.0900536213282	0.0832003694637	0.0751029292114	0.0854153028495	0.0933066750662
0.0745229225054	0.06493594842	0.0634747796395	0.072118048745	0.0821620380315	0.0777673602239	0.0756727151315	0.0801891450536	0.0774517486725	0.0783852754743	0.0790132268183	0.0749902197589	0.0735223649659	0.0791386461922	0.0901225229341	0.0797446235521	0.0793184855445	0.0860095879187	0.0816725919478	0.0858192638754	0.0896293943525	0.0931369924033	0.0894704235158	0.0877361365962	0.0886666426835	0.0914062013676	0.0982680885475	0.100035605148	0.0994792910754	0.100583726514	0.110078440406	0.121012234206	0.137597604633	0.147874384245	0.162012453902	0.154860377276	0.142693307645	0.128806993914	0.117296772612	0.12408658531	0.137660665098	0.154751489435	0.183064662349	0.211439968997	0.227525351233	0.216198339018	0.206421990055	0.190544893497	0.165814465874	0.149566863657	0.141847968796	0.161517951236	0.203126399139	0.240145451712	0.2443108694	0.255138226493	0.221087359324	0.179995851974	0.152801262354	0.13154513025	0.127773102678	0.141538193661	0.158782398542	0.192671410988	0.238616046669	0.261075087351	0.244252816456	0.22577982643	0.182833716311	0.148148135856	0.140570248366	0.156589918572	0.176571317528	0.200152138185	0.214595284388	0.225187352903	0.223315488388	0.200029709717	0.167872403664	0.144437942246	0.13441968208	0.123998885724	0.116168916332	0.128010943173	0.147279058837	0.159342616205	0.157986225839	0.143544351264	0.132513615365	0.115073499997	0.106409394142	0.100531406111	0.0983008292915	0.0980875126514	0.0941254966987	0.08913137594	0.0880579698203	0.0902843142608	0.0933753272726	0.0911101856468	0.0868703938997	0.0817877835156	0.0809872939571	0.0840283418173	0.0808905645258	0.0836824559884	0.0880555521637	0.0767053778299	0.0729443877693	0.0764377756909	0.0803616346082	0.0759266401777	0.0774258110888	0.0784020649908	0.0757692928231	0.0794243550321	0.0794354574063	0.0686744118441	0.0628898727189	0.0694150350278	0.0796666696061
0.0672065612733	0.0603973140408	0.0581750898683	0.0667450671175	0.0743512542391	0.0699590807438	0.0698715345675	0.0704192817503	0.0722790984168	0.0749984961981	0.0687173583894	0.06328987355	0.0599309712095	0.0677074309494	0.080007979321	0.0710169732124	0.0708411221394	0.0793633929653	0.0763179311235	0.0770694801076	0.0704627353576	0.0659394810393	0.0662675405982	0.0717753690318	0.0754682788418	0.0805058108993	0.0914428622731	0.0940461894437	0.0936918871171	0.0907097261391	0.0886370183672	0.0905189036923	0.104040913307	0.115356075016	0.126707960855	0.12054390928	0.111131614136	0.107119732243	0.106169147586	0.11668578195	0.120514544396	0.125556601345	0.142315797057	0.14786712553	0.159310003296	0.159634465396	0.159184206096	0.146765344756	0.139741982547	0.138118445987	0.130392069326	0.132814492446	0.140153264553	0.157921475562	0.179867012582	0.184793512606	0.157795963883	0.128953093772	0.121494451675	0.11460798134	0.114742659363	0.11863559507	0.120590188113	0.142624962637	0.179254982188	0.190878326348	0.160588031753	0.146829365642	0.137197573867	0.129089373969	0.136366724454	0.141566017586	0.139243182047	0.153232265965	0.16305935597	0.161759751945	0.152594363546	0.145306795855	0.131360368344	0.121944748224	0.121780702918	0.113552153193	0.104293282936	0.105711864494	0.115568340746	0.125820469625	0.120604582919	0.106218733321	0.0962539964092	0.088431745459	0.0913288969574	0.0956151770854	0.0966232125919	0.0937301350487	0.0818066772251	0.074660693086	0.072926482353	0.0688962892472	0.0653673787975	0.069158741095	0.0745716061459	0.0741231952043	0.0760685514867	0.0754048225578	0.0724718592692	0.0779702527358	0.0719136316091	0.0625060517379	0.0616510070457	0.0659511033929	0.0741994536479	0.0719710406553	0.0694387604096	0.0708491954383	0.0693656240084	0.0728200805375	0.0707343945049	0.0625943967	0.0604436637578	0.0640989789916	0.0734652551677
0.0657142561322	0.0607946477566	0.0610235580529	0.068823351359	0.0719714813397	0.0690748115573	0.0684085646611	0.0705581740031	0.076020565799	0.0762671372487	0.0686968378664	0.0615169597495	0.0596098537818	0.0660880108471	0.0702684269616	0.0689496395798	0.0707371271496	0.0802210849588	0.0790550865726	0.0738768892904	0.0640123920687	0.0578090162204	0.0575081309216	0.0649373022439	0.0674369931822	0.0657399591713	0.0703975515831	0.0795504483556	0.0905826555365	0.0932086565404	0.0861077990424	0.080215159833	0.0885862899613	0.0911994578543	0.0961761670611	0.0963083349244	0.0908104591632	0.0929217809925	0.101837683106	0.115928304091	0.118876834648	0.115421007258	0.11774188188	0.11066234338	0.115625385087	0.123532290577	0.131796252074	0.122633700571	0.122285798045	0.140536471245	0.140102574383	0.122041782436	0.109377275325	0.111951248409	0.120101751167	0.126612965732	0.119336857062	0.106339226552	0.110459250154	0.119421366842	0.123080863769	0.113505302315	0.106632387104	0.109638615269	0.128237784889	0.128266303242	0.11324058374	0.107295551512	0.114194992271	0.130468581263	0.145071576565	0.136032328367	0.116955939605	0.122373603721	0.133608405881	0.123848355621	0.110894132916	0.108949336909	0.117772213441	0.116677064139	0.118486700698	0.113778084056	0.0988455998635	0.0917736199118	0.0913321870756	0.0966327957658	0.0942325868264	0.0882857076142	0.08329472187	0.0808024729976	0.0894117354111	0.0950531092598	0.0880586420666	0.0762365134583	0.066319275703	0.065023580364	0.067277040288	0.0629410427213	0.0560872490511	0.0597381369206	0.0669986140217	0.073830794637	0.0769988935372	0.0775051423495	0.071502044417	0.0711909414268	0.0674087588464	0.063413010041	0.059641381441	0.0643872674178	0.0720819588446	0.0765657120285	0.0711760853991	0.0682905143558	0.0696513613857	0.0708660808807	0.0714296083432	0.0671092334036	0.0628253224703	0.0630089121876	0.0666331603771
0.067931214244	0.0636836134812	0.0629273207268	0.0663738758651	0.064714844542	0.0642496274982	0.0608428155929	0.0702521747069	0.0824483175802	0.0758111355775	0.0672954727847	0.0592068838244	0.0601273560912	0.0649847213182	0.0635770317308	0.0646277481617	0.0662085545506	0.0732357032083	0.0798780478901	0.0776302734972	0.0704677394136	0.0656588876909	0.0635120765109	0.0659329408216	0.0648558125648	0.0619094105518	0.0668656801371	0.0796081961062	0.0949588449463	0.100967497026	0.0920370689359	0.0827934150414	0.0891140093959	0.0849415436715	0.083619426291	0.0889128601482	0.0934517531787	0.100612229522	0.112523414861	0.123350127948	0.126962649285	0.118420991079	0.10293097742	0.0962161118499	0.0998137274127	0.105473240055	0.11200936946	0.121623901554	0.139227242506	0.169795543993	0.165012509061	0.122012815332	0.0930632255976	0.088985400017	0.08462887165	0.0897561774874	0.0903341329274	0.10008318793	0.119469292165	0.142940122359	0.147170651482	0.124616716896	0.110454884641	0.0942989990024	0.0914985976167	0.0880266093178	0.0872891709856	0.088150185138	0.10747704262	0.14741394562	0.172308646977	0.154733176269	0.125860123109	0.114149426343	0.112771489493	0.104479180302	0.0943567763886	0.0938960928446	0.11374961296	0.125141386644	0.124817811742	0.121157661375	0.106357870244	0.0985757360438	0.0901588958625	0.0845338517046	0.0847220853311	0.0867644611483	0.0835753554263	0.0862713745917	0.097576834104	0.100601196732	0.0851769489653	0.0712430995544	0.0662153033196	0.0657926039491	0.0668259152802	0.0641944452987	0.0614181835223	0.067004955521	0.0735067751472	0.0802800436476	0.0748480640134	0.0703398292132	0.0664453240763	0.0631916623626	0.0645931224764	0.0635097493121	0.0583698240273	0.0636958440783	0.0702851803588	0.07963660768	0.0732938166035	0.0641192306565	0.0643981644196	0.0659293883285	0.0668937953464	0.0660433972623	0.0649828773198	0.0658230776876	0.0642726958916
0.0671427009246	0.0622277203264	0.0638832862508	0.0668023774614	0.0647950362277	0.0678568946464	0.0672666921444	0.0767185688992	0.0865910507195	0.075558567153	0.0638137259187	0.0579890777587	0.0587465545372	0.0632671506743	0.0609028310836	0.0620554722214	0.0659126737099	0.0715590511614	0.0819589869423	0.0867860241276	0.0823743544456	0.0777075828132	0.0656649844148	0.0609243835219	0.0630625446595	0.0692110867283	0.0809912149252	0.0935137231875	0.108284154441	0.117091470313	0.105978492154	0.0915243040287	0.0919493954952	0.0852817089831	0.0819367209142	0.0869063373888	0.101756889502	0.122729905498	0.141403234897	0.15247481925	0.149446540349	0.135826499249	0.10947928946	0.0948287446771	0.0956041669204	0.102703861447	0.115982706136	0.146904097618	0.188455320646	0.230866530272	0.2127968994	0.146855560945	0.101478625169	0.0853272062862	0.0782863498261	0.0801346951252	0.0861310665075	0.120518848006	0.1619372695	0.18122439038	0.188566688008	0.172808608137	0.147015893622	0.105698877443	0.0827618800479	0.0791387258433	0.0796305762887	0.090848494261	0.117727233219	0.177434768339	0.231488996987	0.214225310323	0.164490476772	0.131745430445	0.111163288636	0.0990895098751	0.090103516487	0.0957021933213	0.121532060997	0.146874568859	0.153737538307	0.151207491149	0.131302823552	0.113895364481	0.0953022016405	0.0840249278149	0.0819792224186	0.0863294191235	0.0904417972584	0.0968771667766	0.112431240518	0.117864723785	0.0989972236153	0.0863653030088	0.0798235346743	0.068252870915	0.0609708628196	0.061965498458	0.0686459486361	0.0777881068853	0.0833235296919	0.0880866780225	0.0785877503166	0.0699457492939	0.0644161870157	0.0590180901942	0.06124205592	0.0632659099869	0.0576327625536	0.0589467920497	0.0658878338287	0.0790741214056	0.0836296157834	0.0757975754241	0.0675218738683	0.0688658091546	0.0657647918721	0.0656797652811	0.0635531904848	0.0644232870891	0.0673805593586
0.0697112803256	0.0650437896442	0.0706381908466	0.07324191858	0.0734672291239	0.0743048650289	0.0763349648058	0.0781057990399	0.0791812149806	0.0726517627684	0.0651500145986	0.0637848366981	0.0634549253264	0.0608874581926	0.0607838529444	0.0685695148365	0.0785886476774	0.0864250590197	0.0912843500906	0.0917270678034	0.0903238172392	0.0862157128873	0.0702776915457	0.0644716135798	0.0740573384642	0.0890891650545	0.101105567621	0.116856072286	0.134080668061	0.134446699824	0.120243061763	0.104783065233	0.0985708066093	0.0928469248037	0.0927129590136	0.101224387125	0.125459505737	0.161377858398	0.191265288069	0.195530961934	0.180723654271	0.153075791877	0.119295813804	0.102979283825	0.107138353416	0.118159522421	0.139834429374	0.194731707401	0.274219482997	0.324710449812	0.271161412779	0.188406860322	0.133046857965	0.100081756844	0.0926529366816	0.0933645744598	0.108854148047	0.159912780523	0.221716605975	0.248459387106	0.258749131164	0.245134010043	0.191133144404	0.127260448516	0.0990509522979	0.0926510029831	0.0932687003126	0.115266729917	0.160494648242	0.240543320686	0.312230276172	0.298600268132	0.225908788161	0.16254052678	0.126132127278	0.109885505314	0.0987420554679	0.107787546581	0.138814819092	0.174284942397	0.194109836166	0.194638521066	0.171768418305	0.140190704829	0.111932491253	0.0983250826256	0.0915236784048	0.0934174973819	0.100431563827	0.114956037997	0.130824609359	0.136839393671	0.120736537795	0.107072224691	0.0983011476699	0.0822204994735	0.0664679715105	0.0687192322042	0.0799752842587	0.0852494677633	0.0897452571525	0.0923678118699	0.0879605404988	0.0850499781969	0.0743557469822	0.0624620805772	0.0603670434271	0.062196972306	0.062549478862	0.0617889243111	0.0674695456975	0.0776061068748	0.0809320369491	0.0818277671665	0.0731216396602	0.0751273017347	0.0737414525393	0.0706151326245	0.0678559673823	0.0685646877032	0.074164796086
0.0694000788859	0.0666888854915	0.0728754501803	0.0728865744292	0.0733365203347	0.0745729395902	0.0774458833029	0.0827888868804	0.0809621712443	0.0815369450666	0.0776721645608	0.0745028321342	0.0710797102116	0.0632461575071	0.0645232330171	0.0752560508084	0.0937560386585	0.108561567628	0.105367738873	0.0999485259188	0.0989340652459	0.0897356419293	0.0766180106689	0.0751034640442	0.0880425279768	0.112288155643	0.129846246002	0.147848553718	0.157897041839	0.155207663152	0.147747323286	0.134651423406	0.119309693572	0.111192551312	0.112104318155	0.128475283312	0.164617368496	0.214711434174	0.246031065841	0.243162951063	0.22577416402	0.197135019111	0.160475040529	0.137847168621	0.13396684017	0.144990899592	0.177149499293	0.260382918402	0.366661131942	0.407307242676	0.337805354568	0.258455173886	0.18699752976	0.13359363283	0.114258889562	0.115088918843	0.142790177943	0.208832054174	0.307102200367	0.368702383803	0.388377824242	0.357354785529	0.262384226433	0.170558783377	0.127414889109	0.11316306851	0.121190605407	0.151726185038	0.216365994886	0.295921358843	0.375227804548	0.402000433401	0.322519344278	0.219681594869	0.157430550235	0.137715962515	0.131843442954	0.144917717806	0.175211499236	0.211212416125	0.237957045084	0.245314799651	0.233092647211	0.190405615116	0.147685381453	0.12423484887	0.111230683491	0.111782648405	0.124489680655	0.143249832744	0.150562044596	0.155496426869	0.152733698314	0.140085780306	0.124848157644	0.103328673759	0.0803866490859	0.0767266345461	0.083181558722	0.0905287703026	0.0981662696829	0.101833876085	0.105242224149	0.106183770482	0.0877575823379	0.0707977776003	0.0640265637934	0.0635170033351	0.0717654183399	0.0740302789733	0.0781378120118	0.0845209979336	0.082924300578	0.0825506471267	0.072068407755	0.0734652119362	0.075245246223	0.0712739442676	0.072212848556	0.0691554543699	0.0716826941079
0.0748611269601	0.071603614596	0.0690854057268	0.0711240854315	0.067739760361	0.0724595618163	0.0829561540653	0.0881821186364	0.0848470760899	0.083296361812	0.0833577982935	0.0809452482295	0.0778092997097	0.0751545720241	0.0767970086125	0.0870886650085	0.107726012141	0.119317059625	0.114681730359	0.109428837657	0.108409717723	0.0992598390898	0.0906748500679	0.0933210653964	0.111143608813	0.134923762132	0.151855320455	0.173964484497	0.182408738385	0.185231412694	0.184489105488	0.16786159954	0.145939127701	0.138150537815	0.138671149614	0.15447147545	0.206105350947	0.272280884739	0.305179206339	0.303546754728	0.277072883053	0.242019688042	0.206277074982	0.182646842689	0.175284035262	0.189541632451	0.241210096224	0.355018501618	0.471142524831	0.470038629187	0.399182380098	0.332622491556	0.250042557195	0.184484062604	0.146205827837	0.143417822571	0.187457985483	0.286182274579	0.421091788013	0.507421679278	0.532424834676	0.477021992782	0.335808226473	0.220967083841	0.158125329689	0.139273579224	0.163731896456	0.216142208762	0.298702891409	0.376611305917	0.451587338597	0.481693726345	0.407494875204	0.283828913755	0.204347109208	0.178727060716	0.178374801436	0.195765568533	0.22443237052	0.257250528127	0.294911268523	0.309547418631	0.291136300001	0.231597699035	0.17603504019	0.146012992734	0.137732137793	0.139360456439	0.157431237936	0.179462366315	0.181383075096	0.183648457701	0.182069631095	0.16361496818	0.141692793636	0.119164948007	0.0993875474899	0.0929989419372	0.0972169103516	0.102409984332	0.107323324128	0.113634019963	0.117282986946	0.114436861177	0.0967746545285	0.0816940847353	0.0758814138762	0.0747076168062	0.0804993473777	0.082113745609	0.082090082951	0.0858283923304	0.0876060266353	0.0835970119132	0.0729166686232	0.0688713812045	0.0721626986426	0.0696866516621	0.0703542499344	0.0745572788111	0.0759899491635
0.0900243392005	0.084605276844	0.0739605939257	0.0776679509027	0.0780835763073	0.0831289759548	0.0895340750633	0.0897068600398	0.0894315021313	0.0886085911045	0.0920671150014	0.0884558805215	0.0871028915938	0.0839414620407	0.0873809396466	0.10020132529	0.119037253898	0.128908244395	0.130391426356	0.129131626091	0.123307369739	0.112977482654	0.113474082726	0.120402759432	0.138591879637	0.154913482653	0.170582085738	0.20175425731	0.22547790787	0.23077532747	0.222459250831	0.206701648869	0.177798825905	0.163775152427	0.162448119914	0.181814413068	0.246950181429	0.317817388028	0.368228262467	0.382208943319	0.346446931496	0.28850173253	0.25019080694	0.228756956977	0.220372165605	0.242673322587	0.301944223777	0.416371461325	0.530611360045	0.529975905701	0.499686428102	0.440990707809	0.34311943931	0.256449793005	0.198033095137	0.182989189374	0.229672600268	0.342385181229	0.505599234958	0.683930612553	0.732422126496	0.601881158522	0.416644128063	0.287604147157	0.207752907777	0.181475572881	0.215470308203	0.290974092824	0.395264443331	0.483309198091	0.516174847958	0.523839087458	0.487867163999	0.367826634624	0.268789340415	0.225852784244	0.223846826494	0.238475725102	0.264819239222	0.30962588013	0.365386586	0.381537570254	0.348043110883	0.286613094826	0.218154284218	0.169355257053	0.16237876591	0.167826577579	0.190314449192	0.213829573481	0.225249273653	0.231583678658	0.218255974611	0.190583294093	0.159891861551	0.143763198587	0.130188896895	0.118979042973	0.114370129732	0.116646800343	0.125385669348	0.131626978703	0.127579586021	0.123599787384	0.111913176778	0.0936262705225	0.085209217237	0.0869507720007	0.0899253498114	0.0922861679237	0.0887873467701	0.0883808413377	0.0884361989004	0.0864300372791	0.086875192596	0.0810982721374	0.0778621570975	0.0767376372149	0.0757689322703	0.089375269523	0.0901694275518
0.106123435856	0.0959177789715	0.0857981837175	0.0824827401073	0.0873835235394	0.0928154298718	0.092743950157	0.0974986881297	0.104142188377	0.110625491437	0.118188796501	0.107142576618	0.101398863419	0.0922979369509	0.101684464038	0.120072032187	0.130693156764	0.142645323555	0.155741836079	0.156376498613	0.145985020852	0.1383804608	0.145770803318	0.14964452453	0.161599449767	0.179846810956	0.203412960989	0.239830095338	0.279269309906	0.283199018477	0.264153090243	0.249360975099	0.216387354303	0.190116239079	0.185823688873	0.220877415261	0.298493139417	0.373420929038	0.441460295691	0.475614614573	0.431149785291	0.351801268602	0.304944256248	0.279893594814	0.271359831324	0.313335397084	0.390157369937	0.488530385301	0.590552903659	0.637972110818	0.645975553289	0.562659567542	0.428392043229	0.317144228041	0.254708741666	0.242741003114	0.282460190789	0.399651539484	0.614930288199	0.926730678799	1.02463153337	0.74534502748	0.472212685294	0.325197557045	0.256110336315	0.243187182491	0.281520757143	0.373700810993	0.512879019907	0.627469172984	0.63618154485	0.608879231756	0.544559124482	0.436560946944	0.34261760396	0.281191758547	0.27651480599	0.29150173176	0.32468804026	0.391239534428	0.462129062015	0.467121377008	0.403129900143	0.334047397551	0.255457680205	0.197475493674	0.186406631207	0.199545334478	0.236559258652	0.256248835078	0.274915282193	0.286693690283	0.260492549447	0.221359358363	0.186344080768	0.167222742849	0.152114617995	0.146679035932	0.141830878844	0.144237285712	0.152391729955	0.158392232393	0.14560770632	0.133920034406	0.123684156596	0.10887559615	0.0969491212505	0.100224506762	0.105676934121	0.115707184026	0.111600402752	0.107485726302	0.0986310279366	0.0937778038096	0.0959102235431	0.0914806696259	0.0823475900131	0.0815542501973	0.0890902509774	0.105020835674	0.105568495475
0.113682623159	0.107546974021	0.0963351274779	0.0827370175373	0.0852950615592	0.0911207361219	0.0957089967006	0.106041969445	0.117007448772	0.13036642526	0.131074476512	0.118132217864	0.112403340457	0.107358655913	0.122674374978	0.1387791208	0.13968812836	0.151414056753	0.170139116796	0.175096528796	0.164279350977	0.166027395602	0.173343259121	0.169186307106	0.169790667324	0.188425511917	0.213153017755	0.255099086637	0.308412628169	0.321920882179	0.296519032322	0.277065114476	0.248444806965	0.204984500249	0.198947909141	0.240269098996	0.319027142083	0.40584274566	0.485831708595	0.551819580872	0.507027505315	0.409308838054	0.344818504158	0.313429652669	0.310920667406	0.353488887049	0.436543527439	0.520782923675	0.630187818103	0.716308134561	0.725702678401	0.646012346872	0.502466042184	0.372713121393	0.303159664512	0.288901864269	0.316668523224	0.421838606391	0.656835341561	1.05863165768	1.2581716457	0.891474093071	0.531871725914	0.366592506892	0.297650562079	0.290632202381	0.324216140688	0.416355199136	0.565069917511	0.694191859191	0.724909747851	0.684590451613	0.591555269824	0.487655405308	0.401578035336	0.330964596039	0.309879151962	0.322175442313	0.363984843333	0.443315012611	0.535016661678	0.536951809372	0.450836742642	0.369491899014	0.291416588137	0.221830125085	0.197045875441	0.21589593816	0.260991224354	0.285306316356	0.306507417842	0.320800953942	0.290829139742	0.238766342091	0.200260341495	0.179031087183	0.165815531495	0.170199628238	0.173011426896	0.166338765075	0.16891396976	0.17537722164	0.16007042535	0.143675813544	0.136534448923	0.134572596992	0.117775129427	0.109365322313	0.113156465143	0.124661948736	0.132507461198	0.126594646138	0.110163238874	0.10140318672	0.0951516324007	0.0925324686132	0.082291580748	0.0828512536791	0.0993521744321	0.111671239171	0.114666348527
0.0981179830201	0.097748769832	0.0885029903523	0.0810705665808	0.0834893222101	0.0817532440318	0.0898912049012	0.0983619530852	0.111907191851	0.12296609933	0.113145944489	0.104429521353	0.108224090812	0.109499194741	0.121730409593	0.125534608411	0.126930848126	0.141191331353	0.160064879335	0.162876922566	0.156522331781	0.162408928455	0.16102730642	0.155719733884	0.156478490536	0.170242372512	0.193667218822	0.233169970781	0.278918567766	0.290242680034	0.268737261264	0.251028740492	0.230627384971	0.196924443116	0.198375370707	0.235480174563	0.289914485822	0.369784715747	0.443169966285	0.496421632944	0.454034731893	0.377844740803	0.322448729827	0.298502168322	0.307812995008	0.352813156002	0.421126246005	0.470403972956	0.557241956597	0.641469336052	0.63823128779	0.561694331767	0.441207839703	0.346614618981	0.300988387957	0.288507102032	0.309276559694	0.397290658218	0.633354868233	1.01471043529	1.13350789503	0.776613758311	0.46103786912	0.332322517311	0.28811188644	0.29255383793	0.326540895984	0.399287335318	0.514349579471	0.618765104069	0.647466510642	0.591401298229	0.504952850179	0.438220841274	0.381282490278	0.327938936584	0.299301808565	0.308755390602	0.350938885325	0.423819080983	0.493256345352	0.467855935398	0.393852557164	0.317399264044	0.262910432386	0.212144419175	0.192834187882	0.214665404145	0.242244571216	0.264866926607	0.28262301612	0.283909992637	0.253689907971	0.210451210847	0.17823796561	0.159163064958	0.155612996193	0.160933581165	0.164115270684	0.15738968406	0.161602903853	0.16143625166	0.144947899478	0.130512611094	0.125831901835	0.12628133688	0.114129788783	0.106421226767	0.105791144389	0.112133115772	0.123376692636	0.116806280556	0.100334133423	0.0903404079277	0.0849003727493	0.0864805316255	0.0811834169579	0.0823387500837	0.0929172715305	0.0989884656526	0.101006970898
0.078065689706	0.0825194236001	0.0748814467478	0.071260410326	0.0721859571946	0.0711300521294	0.0793488071685	0.0780755415778	0.0841029996793	0.0881381027429	0.0814691832102	0.0838204931517	0.0951462389139	0.0974549854302	0.102629879834	0.0987914627097	0.101130574216	0.10904849678	0.11776946983	0.120162769176	0.122264891857	0.124959167777	0.124265212238	0.129465161622	0.134408637729	0.133057651766	0.146897708563	0.173694919586	0.200313732739	0.202869964558	0.196932869681	0.195879826418	0.183888552091	0.171712817036	0.174496593861	0.201407765329	0.233023806637	0.269113148437	0.300776126602	0.323501260952	0.320376125809	0.290169834771	0.259305940035	0.249632056716	0.272153690973	0.318921095341	0.341798175029	0.337072524571	0.374024405271	0.427245740865	0.429343728241	0.386360075088	0.323106065672	0.294158889828	0.293301319565	0.278812806986	0.264994321292	0.291758966561	0.413934404795	0.64395995707	0.742903588614	0.539912538091	0.342461204253	0.273460873353	0.268885870738	0.284485683866	0.292228915772	0.30390305461	0.348417393107	0.412115253438	0.433186623256	0.404505775619	0.353978088415	0.333638124731	0.341411462993	0.303375604379	0.25649957463	0.248353964613	0.268026580625	0.308001990331	0.332036525011	0.311349908037	0.284548262036	0.251900119455	0.219963248222	0.186448665397	0.169701352242	0.176656928549	0.18983658994	0.198590194985	0.199072856524	0.200406290384	0.189739655523	0.163682714518	0.141102212895	0.131850927255	0.132834036859	0.127652146707	0.122713015289	0.122464554916	0.123221395894	0.116062340724	0.109610384024	0.105966395917	0.101874353386	0.102262027294	0.0987377318531	0.0939071775966	0.0924953137109	0.0855051820597	0.0870279963377	0.0866239389543	0.0788334197031	0.0746863256973	0.0750766458395	0.0725082794033	0.071960275984	0.0731036662046	0.0784316763388	0.0822355654005	0.0770229396437
0.0663531272837	0.0699496038247	0.064540324671	0.0615835342751	0.0596797396237	0.0609276251083	0.0681405855408	0.0668075766218	0.0685088304623	0.0655206246857	0.0617450589375	0.0690682907704	0.080497543058	0.0889472373351	0.0926740871288	0.0844004364039	0.0794609263449	0.074978642865	0.0788042068903	0.0879000484617	0.094203780337	0.099543829942	0.112256336593	0.128342892366	0.132857680659	0.121595374854	0.120679200606	0.128149390697	0.136141106773	0.13342425434	0.140308826107	0.153350145555	0.152013096634	0.160996711681	0.171625629933	0.194128768236	0.208923927104	0.200532538284	0.190088923345	0.190172837046	0.204780388635	0.208091300012	0.213015217946	0.237440578395	0.292986392748	0.330133671419	0.280434385746	0.230878476773	0.226424477329	0.24099723099	0.241974858859	0.232123041624	0.23696812163	0.2716230058	0.312856133109	0.302098418438	0.253615273707	0.225739642613	0.244747812991	0.317012264491	0.356722764363	0.29025457771	0.235434357154	0.244771179888	0.285518252711	0.312373831102	0.284139395923	0.243307058633	0.228108216575	0.240448523849	0.241937171088	0.233703659798	0.227804357845	0.253850525358	0.319727413108	0.316800508742	0.26113600861	0.22261768694	0.206043825673	0.207195206698	0.195328815822	0.188120774651	0.198073751406	0.209420982401	0.202924372741	0.179464887811	0.164815031424	0.155183563629	0.155292436241	0.14623682037	0.13190790122	0.133605332605	0.13447920994	0.125549813923	0.121251891782	0.129425403511	0.129696358835	0.118334183381	0.104747957979	0.0981401111217	0.0915550137099	0.079007706067	0.0731029522133	0.0777812809332	0.0824847139712	0.0921740831552	0.0906182798683	0.0833253562491	0.0762315937655	0.0655484615898	0.06501027231	0.0678639125015	0.0668317492823	0.0661927647811	0.0625166165323	0.0597000189241	0.0614205228995	0.0649960957921	0.0690622088539	0.0681321279577	0.0608351419092
0.0601729557641	0.0629277184039	0.0633569581418	0.0632013250664	0.0594433826662	0.058465508637	0.0611615071938	0.0622039992922	0.0609128551899	0.0552726327817	0.0571734546409	0.0680730067542	0.0818659034908	0.0930912387297	0.0940816844994	0.0878899529669	0.0747624341599	0.0635451355335	0.0626260596346	0.0706539435244	0.0800341465301	0.0955838064116	0.120548567881	0.139028980425	0.137874203961	0.127389266465	0.116779487955	0.110237295101	0.110271228747	0.105410612884	0.1111705998	0.130787935341	0.148328496074	0.175984285438	0.195831438213	0.208901330847	0.203301355427	0.173676520595	0.144801844631	0.130962431412	0.142470169715	0.168978601954	0.200915737357	0.267742281286	0.353657273291	0.363937919349	0.274498847632	0.196246883522	0.165334954361	0.151948494772	0.150216696401	0.17149150401	0.221522011497	0.290333129645	0.352682897932	0.354327054787	0.284212285486	0.21869970199	0.182172817901	0.179938408636	0.185439403713	0.175744212553	0.193954095166	0.253315133565	0.321972840984	0.360188748217	0.323420661224	0.256103172385	0.198397117088	0.163298578092	0.148690506147	0.153978860816	0.172703066109	0.216757985307	0.315252290463	0.381086145647	0.321327691494	0.237373925766	0.186012554213	0.159680285003	0.134992306654	0.130468197045	0.152711179739	0.186401138483	0.212991499848	0.203878933399	0.187677801315	0.163468970795	0.141953582387	0.124423752241	0.105255061114	0.104242324353	0.110825057272	0.112567465352	0.11858706414	0.132160132935	0.1389771003	0.132364485734	0.111371802087	0.0900817523557	0.076925543177	0.065169633585	0.058529586455	0.0657532225393	0.0796060419358	0.0931606665967	0.0962904858511	0.0901491905904	0.077476016343	0.0627646811598	0.0552007832234	0.057111548991	0.0615047504739	0.0611266975381	0.0585325410031	0.0591953755956	0.0622154075329	0.0659535355575	0.064690337002	0.0604811625714	0.0578470932492
0.0632068389459	0.0689110515999	0.0723990075503	0.0708675206118	0.067253646253	0.0613866429176	0.0614904827898	0.0638961237088	0.0590472753322	0.0563562446873	0.0650388642042	0.0813235539272	0.0961436120445	0.1020267664	0.0961897284024	0.0849456217757	0.0675113329923	0.0602686351903	0.063214702814	0.0720268787036	0.0850780358139	0.106859793965	0.13361173341	0.146362570561	0.140815559963	0.135630968989	0.124943066349	0.110785682268	0.106011196984	0.108129898738	0.118323612599	0.138240219455	0.172487562196	0.216734004786	0.240613515247	0.238378631562	0.198941698565	0.160636601524	0.132556859143	0.123118496187	0.135151254747	0.172292447616	0.229658981539	0.337533287569	0.425355767423	0.357895940485	0.254097704736	0.191328051385	0.15310934844	0.128361910176	0.132042654801	0.173536113355	0.250847101462	0.349553808644	0.424379542129	0.426079503513	0.335051944265	0.231107843577	0.166264242472	0.142323548365	0.138726346077	0.152948907681	0.202268446946	0.298657239317	0.398042442503	0.430807560487	0.379824997572	0.291982371439	0.202167356589	0.145127658302	0.128209076563	0.139760266711	0.169315387874	0.219436029163	0.316646223777	0.415268689725	0.377749813657	0.274937759649	0.197370546148	0.149924830337	0.126484357463	0.123149134804	0.143322028328	0.182811138169	0.229233294797	0.240411746131	0.226563293521	0.191283623221	0.152867372403	0.129306135093	0.111880055077	0.10452758054	0.108393729432	0.118774716143	0.128800774548	0.139370952275	0.146800119015	0.139738496349	0.118091533511	0.0940625651494	0.0797156339167	0.0669001726322	0.0581795019126	0.0626791987611	0.076687157933	0.0905757930961	0.103531608843	0.100322626369	0.0894426706251	0.0715118658633	0.0568448454764	0.0584401496818	0.061919601643	0.0616962623365	0.0603952690622	0.064632478416	0.0723960736197	0.0742569571855	0.0712957775131	0.0645742053316	0.0629399311606
0.0665261520329	0.0725406713528	0.0775550248943	0.0798696786237	0.0824888078485	0.0739414588311	0.0719182033901	0.0716544524415	0.0657411091075	0.0674736630533	0.0765019876608	0.095143319941	0.107900586128	0.108987633517	0.107059175295	0.0886575352608	0.070889571882	0.0673240184263	0.0704648017292	0.0831862817171	0.104160214043	0.126397961064	0.147425225882	0.155129004622	0.152670768251	0.15412871097	0.139880490462	0.12319666692	0.11549666777	0.123903870448	0.142372967157	0.168328030661	0.212402801208	0.261696830316	0.285338524709	0.267640174264	0.216926916764	0.174791138751	0.143904262666	0.134519967383	0.149870581194	0.197743957958	0.298377062996	0.427508896397	0.468712076405	0.365810702178	0.271940174631	0.221251526956	0.17453975215	0.142615152888	0.151852714824	0.199532135325	0.288723313951	0.405689216827	0.478621818489	0.482520739176	0.403686288916	0.289503478193	0.199441107447	0.158362587314	0.145976784453	0.174623600766	0.241425893396	0.342100243445	0.443820852301	0.487719071457	0.449509089306	0.358021525481	0.244967990375	0.171734141622	0.145687040186	0.152932460876	0.189386420878	0.241701860939	0.311334883469	0.415347874535	0.473197619682	0.377077727737	0.245487506167	0.170587856692	0.139473770463	0.13454501153	0.152655146491	0.193281581912	0.240389868587	0.276604898114	0.275144000874	0.244945684723	0.194276339702	0.157391807546	0.133651977474	0.117814137755	0.116768836609	0.129012346679	0.146117650774	0.154680962912	0.156290251877	0.150879146025	0.138768251207	0.11693563834	0.0966265035943	0.0773819975485	0.0672992450665	0.0680018481434	0.076194573536	0.0936739019416	0.109605822652	0.110107863806	0.106399694568	0.0873995289014	0.0690593534308	0.0682527019803	0.0673704468187	0.0721956468768	0.0714625440248	0.0761392992653	0.0847137449845	0.079539301426	0.076564279206	0.0698849872757	0.065746934972
0.0786368894812	0.0844167530072	0.0863315362934	0.0908533146353	0.0926421603754	0.0872861156728	0.08573844428	0.0803411141077	0.0765451542512	0.0802509850892	0.0963715366386	0.113060264809	0.116305104965	0.113835448361	0.115206165957	0.0990072410059	0.087368398618	0.0877268597584	0.093281726897	0.110335672306	0.135424425952	0.156740870861	0.169891946213	0.173520413606	0.170043566892	0.172752050749	0.15848722265	0.145984110294	0.138467310745	0.15139843828	0.175987489227	0.212245995786	0.258764551541	0.301186921964	0.326745560155	0.29556870137	0.244888557301	0.200704497604	0.177327245742	0.167630221603	0.192657013709	0.267278153034	0.42666925913	0.553449423523	0.49131930572	0.380459613253	0.312108309072	0.260494220707	0.214720789167	0.18630642871	0.200391958509	0.260295462686	0.366162307078	0.479551256349	0.545505747115	0.551894634671	0.486985691481	0.371189292336	0.251671653202	0.19308995763	0.181173490714	0.223531240418	0.322728869691	0.438257913505	0.526956261461	0.560141951578	0.51468981515	0.415245430525	0.303456548015	0.218359009317	0.188126350301	0.200540114103	0.236584342445	0.285355604498	0.350206369826	0.447068419215	0.550087627568	0.490156813967	0.324571264731	0.21932808702	0.174176069145	0.167589781648	0.189075919811	0.225470458468	0.273493456229	0.316022702606	0.315332642454	0.284139885835	0.232623812094	0.192829070658	0.159779080916	0.139526127456	0.139409200221	0.152672321452	0.170342076191	0.170706267554	0.172822585185	0.169075322212	0.163631543046	0.145586037127	0.121416760018	0.100329792721	0.090279197499	0.0870675954391	0.0913993064689	0.106227785914	0.114450564603	0.118177980262	0.119148491798	0.10340029526	0.0855706755292	0.0799827337056	0.0777742207417	0.0838609319605	0.0857208152837	0.0894157689981	0.0930465724409	0.0867282202552	0.085020621294	0.081961243308	0.0767398424663
0.0859259528337	0.0933431390214	0.0923520558442	0.0930493550956	0.0944275009763	0.093170893908	0.0892070287689	0.0830917529169	0.079502802519	0.0885640071963	0.111489350272	0.122342499751	0.125194441135	0.126271647828	0.123712836841	0.110349258267	0.104149284676	0.10679340914	0.114014187967	0.134566153659	0.161325814821	0.182380007599	0.188947372207	0.18792780825	0.186970198814	0.186099092375	0.18183824441	0.172561207569	0.159580300453	0.167982006863	0.194743792804	0.242087223691	0.286050452395	0.330888816601	0.354574104962	0.321619437926	0.276682440174	0.235197633665	0.21720107606	0.202250280772	0.233830543134	0.335084596418	0.501481933167	0.598081209301	0.509231950338	0.419499759544	0.36674800171	0.300702416726	0.250150002891	0.230249267584	0.246413848225	0.30406675022	0.41787118887	0.526112391183	0.609859300409	0.639428390503	0.573882268786	0.448031862896	0.312630975963	0.239293882488	0.221364581372	0.265363353043	0.37273855011	0.51087854042	0.614046515406	0.638325001079	0.572450799813	0.473865651347	0.368865185757	0.272643400557	0.231795839052	0.235844247685	0.271320193254	0.327389518911	0.396303729555	0.452577813942	0.545158260181	0.582222165802	0.432918066424	0.28201237734	0.214072671129	0.201681385588	0.227220753908	0.251025009096	0.293347486681	0.336470741611	0.35315694946	0.317939103807	0.268205676947	0.22284565859	0.179591740891	0.159517038889	0.162388397737	0.177923468544	0.187863461552	0.186508405088	0.185162937007	0.183874195731	0.187655384276	0.174289816313	0.149172225714	0.125187867821	0.113189041257	0.106079070828	0.103637069712	0.114547807807	0.127232818076	0.127899332217	0.12656486175	0.118461102648	0.100475235265	0.085522675547	0.0809059699403	0.0842029836377	0.0917801895541	0.0928166240182	0.0935884126638	0.0913130775091	0.0909861197506	0.0909378320719	0.0842958297026
0.084179928006	0.0906903579746	0.0933269395259	0.0913580522568	0.092882590175	0.0967547127149	0.0905018445031	0.0888194361646	0.0852663005396	0.0958428581441	0.120372866277	0.125385778769	0.126493419437	0.127852385819	0.117777579588	0.109638596871	0.113369049342	0.116118033372	0.120017941523	0.14407471636	0.168710756593	0.183917753377	0.183292084007	0.188588677023	0.196688248792	0.193911859302	0.191869609607	0.181912563165	0.169383977518	0.175506445485	0.208213417096	0.257978297084	0.299257810043	0.335965623157	0.337413099965	0.309814282515	0.278413724592	0.248798388195	0.225552449657	0.219378228551	0.260778730585	0.391254070681	0.526911346758	0.531841563885	0.475933929458	0.434000447777	0.377176508857	0.302327908166	0.247858953383	0.240803907619	0.268359020946	0.328554226934	0.438607637297	0.552667526143	0.655963031743	0.688692999531	0.603366671358	0.457971921665	0.325764790884	0.250686986024	0.234963490374	0.286060603813	0.406803057224	0.551316333728	0.666746417417	0.678178931307	0.590830441834	0.483503937602	0.376433899332	0.290431008124	0.243749061066	0.240592473279	0.279276050762	0.345589032669	0.415625543775	0.452013945445	0.50569437979	0.554066420297	0.456610514629	0.304858709883	0.228491830045	0.217569262154	0.239380454883	0.26444233445	0.292545396699	0.326749034912	0.34509193417	0.319850470562	0.279795983384	0.228677178855	0.185927166735	0.166080498164	0.175497105222	0.188751317468	0.195114718594	0.197170619865	0.189561445249	0.182629375622	0.185594958341	0.174575946715	0.152252578015	0.130163596515	0.120545786233	0.114861767147	0.108198646397	0.113113720506	0.127561877265	0.127540684417	0.127015189615	0.125142717477	0.103455670262	0.0882942605445	0.0875237377208	0.0879834193639	0.0968705954503	0.0939283045443	0.0904817412205	0.0911690995292	0.0912166314455	0.0869663895992	0.0819672236126
0.0795172487847	0.0836096712366	0.087846039239	0.0847033426288	0.0837121520989	0.0873327930884	0.0871282230584	0.086800307691	0.0864261092379	0.0951631574703	0.108252905755	0.11246943717	0.110673779287	0.110588430068	0.10464523253	0.0997777438781	0.106307747435	0.111532349809	0.120299688535	0.145280974813	0.156876934753	0.161195097122	0.163908048379	0.171162623386	0.179218142041	0.178240657684	0.179031825063	0.173884298667	0.166048483887	0.162343033512	0.19243997418	0.23305330341	0.276314247464	0.30415251914	0.298987791832	0.280921295854	0.256555442279	0.237248957561	0.212349783375	0.215104900272	0.256435962025	0.368777924756	0.463403267142	0.43847293378	0.415784359636	0.39976032272	0.346376723398	0.279285377533	0.239249066138	0.239253485441	0.258386836496	0.313642964787	0.409102518787	0.513242005457	0.607561081349	0.634331772243	0.56045899771	0.433031615057	0.334936686154	0.263586186857	0.241807683055	0.28216574212	0.378464656584	0.490398219435	0.602949936585	0.635351010274	0.564324253968	0.467825759655	0.370163198616	0.288640946703	0.245434135473	0.234883247261	0.250248284052	0.305607797199	0.375117514618	0.410938597911	0.427160481354	0.452436928721	0.434967213679	0.319663347407	0.227262625358	0.208185008341	0.221150737208	0.246617812133	0.265210101993	0.290257252429	0.304968578024	0.296638066603	0.26241522414	0.216174561196	0.177313635178	0.15818056616	0.168017320898	0.175079508012	0.179200699339	0.180899681862	0.176364143952	0.167460857458	0.160526954885	0.158772703005	0.151378650346	0.134978584519	0.11655756878	0.108236092314	0.102592650784	0.101798553031	0.108910199438	0.110479714223	0.112604574136	0.113482899545	0.102276922538	0.0882638945684	0.0858410309271	0.0859403314259	0.0888717963142	0.0875889944494	0.0821747571865	0.08374031177	0.0874136715803	0.0814632908139	0.0782009336855
0.0707692005535	0.0719053797871	0.0728977504523	0.0765001163591	0.0776670341212	0.073211893023	0.0749024074969	0.0773098377151	0.0839227126992	0.097395553057	0.0977096287325	0.09675400971	0.092013736198	0.0894906317395	0.0878736990345	0.0854322009027	0.0914533532435	0.102368178359	0.119483230698	0.141727359112	0.13997398742	0.135364826177	0.147173659574	0.152824551866	0.154465957333	0.151136505936	0.153107096143	0.158562473569	0.160451819402	0.162956328738	0.188863188811	0.215461574878	0.245797800079	0.254111591993	0.245910318578	0.236496056934	0.22138588029	0.209162202523	0.196156854428	0.218732269355	0.280579115916	0.351556757761	0.369755857067	0.349571428417	0.343970830107	0.328134936737	0.277697597597	0.233416026239	0.227013922383	0.237627007099	0.252571203448	0.300915035774	0.365257641714	0.442745461652	0.518187452898	0.522273020412	0.453716958784	0.356393646923	0.296902116161	0.263488013224	0.254208206872	0.274904819887	0.326379228065	0.408281479265	0.497743801206	0.535752391511	0.474549424566	0.396542408951	0.328321402115	0.275388316947	0.244075875095	0.226650097527	0.223210833341	0.256547425124	0.312330371952	0.339778784322	0.344298611437	0.360630612462	0.367175808939	0.31468358442	0.238784365993	0.202198204651	0.203777256703	0.217336046965	0.229764934304	0.243690919501	0.252819925756	0.251277479283	0.23017097857	0.201957627309	0.172545643018	0.161039363811	0.15888596934	0.154832569517	0.150526869801	0.154474866772	0.1545405607	0.149370297447	0.136244912799	0.138434016723	0.142440549988	0.129538747687	0.109331476974	0.0950781969277	0.0872316040309	0.0871029878854	0.0887305944489	0.0895696939455	0.0964599148846	0.099427437123	0.0993736155257	0.0876916576467	0.0800151106614	0.075875793378	0.0727972586279	0.0767492971661	0.0764338881181	0.0741043895023	0.0737589793707	0.0702178845273	0.0698027617057
0.0618876495161	0.0590412002442	0.0613350788762	0.0701506482327	0.0699163414193	0.0620057075814	0.0618811189882	0.0692982590477	0.0819903484906	0.0934584565136	0.0909177668298	0.0868597791084	0.0834457960883	0.0785717214394	0.0780696628613	0.0798201312097	0.0860397270448	0.100554691766	0.120253312025	0.136706899637	0.129663172682	0.121633732431	0.129000246282	0.132678302355	0.13160203272	0.128471535725	0.128509181065	0.139257522105	0.152499370973	0.172036467492	0.193015693804	0.2089075665	0.217392839472	0.208045997966	0.202587805225	0.199372758228	0.19287539602	0.192946593914	0.20579204438	0.247979104149	0.31296036291	0.336886274004	0.296956309547	0.28164559317	0.278528903264	0.267862511193	0.235854619973	0.215320079754	0.22771376572	0.245665263535	0.265008451388	0.302325887867	0.331097639696	0.370775147441	0.414185320184	0.421734693927	0.372067601133	0.307361331437	0.278389623349	0.27840715816	0.277047227231	0.275450119242	0.285732121056	0.32722114683	0.390711412811	0.430010679824	0.39949047011	0.351799215912	0.316124500065	0.292462769174	0.256305284915	0.231919896574	0.218948678715	0.222919081031	0.252482394452	0.271031927494	0.278068636078	0.286980698825	0.311333795029	0.335060486448	0.287336953009	0.226350322076	0.196113006929	0.192088124607	0.197580755411	0.205300283225	0.204431717687	0.211264434066	0.216664001351	0.202727824973	0.181781973294	0.162567960815	0.146046337282	0.136843199511	0.1262394957	0.129899894632	0.131864559296	0.130775301404	0.124436149761	0.1241542021	0.132823735792	0.130970663106	0.113455796869	0.0935348217122	0.0813915742638	0.0789774010578	0.0783829069153	0.0774165564838	0.0860419815688	0.0901955853162	0.0914780254644	0.0897274607125	0.0772403529579	0.0655663877889	0.0595881539139	0.0636535521016	0.0723654597771	0.0683280024459	0.0597888185562	0.0586842485213	0.063893007085
0.0609873342549	0.058771766192	0.0636138473436	0.0671625256009	0.0585039002661	0.0547922604182	0.0603006601571	0.0729632463242	0.0881654628457	0.0908128578873	0.0885015878959	0.0827077021062	0.0792925396893	0.0772758280677	0.077342126078	0.084948123658	0.0943126086892	0.112134890686	0.129159813594	0.135195577682	0.129193250685	0.122373678222	0.120796871455	0.122362312876	0.123941357125	0.122694251777	0.128106471952	0.136630867092	0.160066987614	0.197304247271	0.219527878873	0.224453521492	0.208471181042	0.189941306421	0.187979653062	0.181565924456	0.179049042387	0.191060854745	0.235788658988	0.307286445854	0.360841771364	0.319520780697	0.255463667154	0.243810028052	0.239926093664	0.235560523176	0.223716862312	0.226341406908	0.259553049	0.301925669979	0.329849146897	0.339986923184	0.347132238896	0.352235905773	0.343023154971	0.326663618499	0.305008800663	0.293640631875	0.308425707764	0.335665683358	0.343270674542	0.316119434479	0.298434086221	0.29333388432	0.3087149421	0.333483207208	0.349253097736	0.350623963494	0.345489443173	0.339846929465	0.315610428805	0.2775794723	0.24102126968	0.222457081179	0.230977318243	0.232157581397	0.239540286891	0.24717130139	0.292907775593	0.35090571406	0.338189356299	0.268770676532	0.203115036365	0.180193264517	0.182280428962	0.189529234694	0.18594596605	0.200562990308	0.222052017802	0.222330275179	0.207218220725	0.174790012754	0.145042606564	0.133913690494	0.124632566615	0.122833710102	0.124506801711	0.1211701739	0.12057875286	0.125341534489	0.134110806242	0.132610219617	0.122153389444	0.101700278665	0.0864781387922	0.081074341261	0.0773216141989	0.0741934734966	0.081570740224	0.0885637172013	0.0879119730273	0.09106349544	0.0801425610768	0.0647152100725	0.0566158511555	0.055207705372	0.0657796069951	0.0650283741666	0.0588310513834	0.0595385187354	0.0670235015351
0.0684276776455	0.0667313882669	0.0683051631077	0.0651203648229	0.056582520359	0.0559487022918	0.0679810398119	0.0834996233286	0.0983513040056	0.0964845016192	0.0896955470707	0.0854879798018	0.0790606285805	0.0751839485509	0.0789989522478	0.0918313244995	0.101915902175	0.119301770818	0.136784903953	0.13681065263	0.137384371748	0.132334669083	0.122120330793	0.117793892521	0.121223845205	0.122897540389	0.138167257921	0.154447271456	0.184247415534	0.227527945777	0.24685649978	0.236426668819	0.213028446783	0.192538275735	0.18627814258	0.186055168238	0.196148477406	0.218940454367	0.278044646484	0.36950986869	0.408376169418	0.328393201402	0.262245136139	0.24302447444	0.230533668702	0.222026956355	0.233746384744	0.258828746874	0.318176778412	0.383085639859	0.417532422973	0.41637294264	0.410690734213	0.376435513505	0.320439560567	0.279561925158	0.2729070032	0.29751586038	0.350810509362	0.405291770326	0.42554444332	0.372915374728	0.33115277312	0.28807312124	0.265187516071	0.280802246292	0.339451478172	0.397851379444	0.418090243052	0.416815451967	0.407547975959	0.359871631818	0.292388076889	0.243578022718	0.225970891166	0.218648223965	0.234919966628	0.250277893779	0.288643380523	0.36203984422	0.406881450945	0.340913555336	0.247142741013	0.200614403781	0.189801153094	0.187509721903	0.186026639337	0.199348624272	0.222901238454	0.244662235085	0.243013520192	0.21121709825	0.16921631498	0.144802474494	0.130157246185	0.120243806976	0.12409293498	0.12129237852	0.124964151337	0.133294919143	0.1382885717	0.13510849266	0.131480119558	0.113175639113	0.0946488654493	0.0875635454871	0.0758244486689	0.0724597848121	0.0831208997769	0.0905318275112	0.091382748815	0.0978933903895	0.0934938509127	0.0755105139915	0.0631538259455	0.0548221259272	0.0593110891726	0.0647061726879	0.0664055126753	0.0681074400774	0.0725278287952
0.0678637566083	0.0660956122941	0.0682397364933	0.0652093402665	0.0625574823088	0.0668732428369	0.0809883731367	0.0987175962076	0.107126122401	0.103547129539	0.0960940995982	0.0867923525419	0.0729387077455	0.0760218406981	0.0899835119827	0.103652983134	0.122635076108	0.135811716931	0.145596634695	0.147209871519	0.152522395835	0.150978388126	0.140011184947	0.128302296082	0.123900937197	0.131131581642	0.153718021354	0.18671594426	0.225555247112	0.261216635522	0.265250263119	0.239447788022	0.214528894033	0.194358265631	0.188402406975	0.198028364345	0.227817783297	0.281344492594	0.362386638268	0.435744925568	0.418854311138	0.331494492667	0.278986559472	0.246284731358	0.220937388819	0.223399408405	0.262089911235	0.318325299866	0.397618501447	0.462141786964	0.49376078122	0.506453510357	0.489355223929	0.391906136429	0.303653422753	0.280636880631	0.30317942241	0.354245390766	0.429665972176	0.520438962705	0.535338323671	0.458120579486	0.38928298523	0.329959907294	0.279921233147	0.277377353276	0.345167847978	0.448602486003	0.510467580909	0.506502814907	0.482206692155	0.427889655158	0.350053195936	0.28269981904	0.235078353158	0.218133934508	0.232460816644	0.262110180032	0.308241849571	0.384044225464	0.437915776378	0.402805151748	0.316735714661	0.245119723498	0.20794704478	0.19316704111	0.189730807462	0.200805551766	0.225882609186	0.262468908196	0.267882425946	0.242708604485	0.202403328445	0.164330891852	0.136332911179	0.124104411627	0.130509342019	0.138380351095	0.147156046545	0.150777101008	0.149989105757	0.145047412366	0.139086910407	0.13042906906	0.111699161621	0.0964889821972	0.0818272172117	0.0721686185066	0.0809077148585	0.0938250148807	0.10126614604	0.106682129483	0.102819512696	0.0869516343505	0.0724495726951	0.063490244279	0.0618994398418	0.0662979123261	0.0683492980183	0.0685440333631	0.0720187687221
0.0702843111928	0.0739036937211	0.0788990990944	0.0764835543414	0.0769705773318	0.0860229549146	0.0975601844344	0.109893008983	0.11335011137	0.109759374224	0.102235554596	0.0897340977386	0.074541733399	0.0825688641062	0.103777393113	0.120873607065	0.14996360573	0.164885769844	0.163462390062	0.167251872383	0.172985417626	0.168654364544	0.161804891613	0.151173821145	0.147843937077	0.157201164433	0.181707208035	0.224092074276	0.266066207087	0.292645027556	0.287614216374	0.263917929456	0.229092938299	0.203926650675	0.201760523884	0.225423462725	0.270177492151	0.347130726819	0.444945121213	0.488211353947	0.429779910052	0.357337008761	0.315686394003	0.267167056492	0.232878486367	0.247499494715	0.302462630854	0.388658979746	0.476734046718	0.528936182234	0.569271246283	0.610530480128	0.580874238184	0.426701089569	0.309324148814	0.283607697563	0.326229233734	0.4224750744	0.523011657915	0.615216306295	0.632458123789	0.573002776606	0.478323404224	0.378837747943	0.296327975405	0.283327664007	0.345674755609	0.489394459137	0.617439461282	0.603094432679	0.555925989769	0.511751121317	0.436341685665	0.345728920838	0.273631627064	0.237751253612	0.240159079637	0.284506201216	0.337399035697	0.389168353616	0.456104739632	0.482571342329	0.408742094053	0.311221218506	0.247849738493	0.212986440908	0.198536831305	0.207966799077	0.243160920751	0.282681714386	0.294074107021	0.282620087889	0.249030048563	0.202451314388	0.163823691589	0.149427970594	0.150380715785	0.158548086341	0.166430609316	0.172485604591	0.172532872172	0.164035942238	0.161335224547	0.158507315975	0.138608937674	0.112107767188	0.0968126482905	0.0792162865244	0.0773228988995	0.0954386199843	0.108711485621	0.112834387514	0.110623690697	0.105246682003	0.0928553465799	0.0810342659229	0.0741500780072	0.0777531559661	0.0797229334012	0.0722674312568	0.0713865845633
0.0863397160083	0.094325499552	0.0924390586266	0.0887799889124	0.095546131278	0.108863775279	0.117258092419	0.123072274409	0.129517210512	0.123648823155	0.106551586782	0.0925697608019	0.0880908255429	0.0973632731985	0.118026699019	0.145014035466	0.17571800354	0.191798245111	0.190478576793	0.196189752769	0.195600038739	0.184598438025	0.177402152795	0.166910128353	0.167428242043	0.183489140892	0.227762228904	0.277194202707	0.311580022782	0.329834132359	0.316202540915	0.283709533635	0.24309114083	0.226167576038	0.230519913043	0.268740818322	0.336485396794	0.441760653184	0.528379178358	0.507030950304	0.429266200528	0.378001206529	0.331830623601	0.281169059639	0.257239220218	0.28271573178	0.358731563175	0.477180774186	0.576419852531	0.613224325017	0.661068263728	0.699293784099	0.603744227295	0.422263122996	0.312261409533	0.295235175659	0.367385015525	0.504329941206	0.635570238547	0.714442363262	0.724971562778	0.669760755974	0.561629798624	0.417304888523	0.314491121674	0.297091459219	0.362542972409	0.524506976873	0.676814427034	0.681994317363	0.638170441588	0.603162383101	0.521841762062	0.403353890293	0.311685806584	0.262225619668	0.263800594914	0.30952834449	0.358957169932	0.40650900695	0.475835072865	0.526521853834	0.483896189576	0.385597639595	0.298073966823	0.241697684869	0.220732504996	0.230284324281	0.267452942417	0.308132662629	0.330108012141	0.323016800639	0.291280328372	0.24483193065	0.199637414087	0.170153032328	0.166744540172	0.175330977509	0.182105477396	0.194404749787	0.197172646814	0.190501312116	0.191485871953	0.180631345121	0.157792432191	0.129975921943	0.108461476192	0.0924287882534	0.0869979646677	0.100018228388	0.117705974261	0.128204947992	0.126845947662	0.123206141752	0.113897550449	0.0993301725249	0.0889006581356	0.0907596131167	0.0943716414567	0.088015862353	0.0849305700898
0.101436289844	0.102983442145	0.0947487056505	0.0915779414756	0.103428502399	0.119365379903	0.127197655823	0.131615515401	0.140716194825	0.136056059474	0.115255530475	0.101961676702	0.103053982437	0.115912933925	0.137995047551	0.16852871818	0.193770611532	0.207033069375	0.209901548451	0.207913732667	0.203602787384	0.197713774865	0.187554160773	0.181050341779	0.188496323088	0.212944884363	0.268710183958	0.312302942977	0.337701631454	0.347479503715	0.330776657649	0.297403728128	0.265165583323	0.249665286945	0.25014193192	0.293198667073	0.398337188051	0.53780278079	0.580141470163	0.505430814471	0.435679252364	0.398406292197	0.343050517899	0.295570139023	0.277775796184	0.312114715642	0.409676358998	0.538377814912	0.635219896949	0.682654002654	0.738251608853	0.74337108567	0.608947032359	0.427861093287	0.327714751911	0.326627473469	0.404889293707	0.54534557251	0.697416510136	0.765066633532	0.775152839729	0.734656637965	0.635053819682	0.47950633719	0.362804864677	0.314695622633	0.357660848652	0.500102235688	0.678145957875	0.755560892919	0.719133599453	0.669124916747	0.604496799982	0.480352643787	0.360067893331	0.285484863646	0.27873676073	0.317582836389	0.368889527687	0.417627315838	0.460078353431	0.538188428969	0.581382359553	0.482483121289	0.346467872606	0.267603095315	0.241332327508	0.253652165845	0.277053907591	0.31533569756	0.346645434411	0.350149282233	0.323411586298	0.291333480198	0.247446972338	0.194249735974	0.181911220978	0.185658644662	0.193409984148	0.200879700589	0.204789991066	0.209285561698	0.210401373958	0.198011476215	0.182957071213	0.16000979204	0.129807989318	0.109355136957	0.100559726842	0.105721940848	0.121891566594	0.137688191105	0.140521942626	0.134843166787	0.125416344344	0.109050409788	0.0942167526309	0.0916572515566	0.0971914734084	0.103415645673	0.0982620838034
0.104091139853	0.0942150121754	0.0865212947163	0.0881128916706	0.108202391438	0.130649807881	0.135621947424	0.134764721834	0.135388462184	0.131012563422	0.116618898559	0.110548000936	0.117907617107	0.136620521042	0.158626400888	0.177405068437	0.194578732027	0.210716283913	0.215874304079	0.205728954816	0.197983691775	0.196973119464	0.183968127882	0.180649266053	0.20115888222	0.245640570022	0.293745894892	0.331059458764	0.356888023682	0.343461700726	0.309743910987	0.280651524969	0.265683600486	0.251739814237	0.261734790702	0.317548589781	0.464503631521	0.613630147577	0.569890154337	0.470431456591	0.430094365298	0.394899862194	0.333543777513	0.288289510457	0.283219939152	0.339907542065	0.460797491548	0.592597925953	0.660086542362	0.711531286648	0.756535876912	0.697127320963	0.53779684776	0.38794840515	0.322539877507	0.350223489689	0.434901418194	0.571782205048	0.710381312942	0.775422911482	0.785659876596	0.741183099198	0.626644533093	0.492603853802	0.38089215305	0.317911686179	0.348081177953	0.468429993737	0.639865482098	0.746616143366	0.732085850751	0.686436964385	0.636159355723	0.518949945527	0.381001203501	0.292594293626	0.279002888619	0.315509882424	0.37229027718	0.416540443033	0.445790210793	0.532359381006	0.617022129007	0.530651374592	0.37117176509	0.278858096461	0.24908521978	0.257728743337	0.271513963333	0.301732902213	0.335733040659	0.356926511223	0.341388716669	0.31000770382	0.267317136213	0.211395255348	0.185422609963	0.183966280768	0.19400081599	0.195086286618	0.199459448171	0.214977317009	0.216008637496	0.198991385625	0.185012624571	0.170737040833	0.147439005202	0.124836753631	0.112741734828	0.11257845979	0.122248830268	0.130659488171	0.137342145808	0.142287218563	0.134394805662	0.114289380934	0.0915974656539	0.0862595864068	0.0907021808449	0.101749220931	0.0976499061567
0.0955171232429	0.0834079886391	0.0789945162374	0.0838282015179	0.0994405301895	0.115861100211	0.118220946793	0.125753373767	0.124225862281	0.114931803754	0.104214372099	0.104523603718	0.11699192065	0.136337881412	0.155372830976	0.169525757658	0.180608184327	0.195038727905	0.203563811819	0.195389994033	0.180132434792	0.176150698297	0.17059731993	0.172207223923	0.191951274012	0.235203612344	0.278896591891	0.311076427889	0.324365699031	0.300041445352	0.269012928483	0.255422593592	0.247826325683	0.237139866867	0.250703173548	0.315801712811	0.457014789368	0.569418522474	0.504891185053	0.423421246608	0.389619038905	0.354079485358	0.303943225164	0.271323995309	0.272012292286	0.322892902874	0.440285221001	0.566211000405	0.625966663571	0.675220072684	0.689260826402	0.602010509318	0.460558503338	0.353973118562	0.315513885583	0.33715634542	0.414862746478	0.530856792858	0.622273662549	0.694149716902	0.710696502221	0.663867167508	0.58007845992	0.486679477277	0.378765351487	0.316555165684	0.322468449754	0.392981914878	0.523021969554	0.64671515508	0.690642538088	0.659493729084	0.611323107544	0.516962543585	0.379072581564	0.288529006745	0.26479545219	0.283503783753	0.326269859256	0.372005696518	0.405790657477	0.453868997901	0.535574094811	0.539047594915	0.398237405417	0.277493945014	0.239229269234	0.239023002054	0.252303419038	0.264091944963	0.281283934756	0.312257401458	0.326404760594	0.297653796268	0.255425429803	0.212293711081	0.183637405343	0.172525275762	0.173091730545	0.175468988238	0.182934133487	0.201868768908	0.204575202002	0.187635641978	0.174660934313	0.163949447044	0.150152366432	0.128513343802	0.11144126955	0.103634849397	0.107067102306	0.115261116245	0.123324901159	0.127422209751	0.119201184607	0.109238823756	0.0900308540312	0.0815667430515	0.0806407023027	0.087596985659	0.0925902525185
0.0820841884174	0.0743822457976	0.0743235602707	0.0816815683664	0.0939252558004	0.0995241704812	0.0949475276373	0.101424824435	0.10490251121	0.0978967468845	0.0919322331123	0.0986322821806	0.115731035742	0.133602114844	0.145065859781	0.157167013596	0.165649281889	0.175587460411	0.173835073931	0.165270910599	0.153809822602	0.149571437125	0.154172734633	0.159551194809	0.175306438399	0.213753527193	0.259522753158	0.282120994844	0.267111860449	0.242286231842	0.225163312641	0.219217355659	0.211674938014	0.212322110307	0.238227932049	0.32349862557	0.424876819136	0.445946695513	0.397428640647	0.360432137911	0.320848506373	0.279793638907	0.247119377541	0.236328710886	0.257009356989	0.31272492811	0.419642361726	0.513330380986	0.559795527132	0.595298194844	0.569936998592	0.470443984056	0.365145767435	0.312674807505	0.310916950098	0.335226749521	0.400196450575	0.47233230549	0.518436006767	0.584268014689	0.599113845257	0.541308500297	0.494677984217	0.438660612724	0.362312042051	0.315549040662	0.303443940655	0.332411755319	0.42154542453	0.53288654536	0.597970766486	0.581722746372	0.5455321535	0.460816906764	0.344454980115	0.272851463755	0.242520506636	0.239701986981	0.264948117509	0.304025218105	0.347224664061	0.375424035687	0.425711951971	0.452079406805	0.370712561981	0.265103368182	0.221008607608	0.210382933095	0.217323921114	0.220487826176	0.230500615092	0.25932099664	0.287177688532	0.269023313343	0.226576873037	0.19002176027	0.169668620211	0.156799350019	0.150180142458	0.150066374044	0.159587351073	0.17192366657	0.176217024903	0.168539151105	0.159858357598	0.149559011619	0.142853461119	0.12553793994	0.106804828593	0.0943594146041	0.0935391611283	0.0990917643798	0.100670055329	0.0982040021278	0.0985576817693	0.0990638308798	0.0868742495415	0.0777489376754	0.0742226440326	0.0769634514814	0.081091876048
0.0706366373867	0.0676012918262	0.0713276303376	0.0815578923171	0.0903085389308	0.0935547186186	0.0862012340761	0.0850191005638	0.0868354551949	0.0821913323008	0.0810804910036	0.0924810040683	0.112322084112	0.131165961697	0.142966908351	0.147957691032	0.152261194321	0.154802387606	0.146427681308	0.142787653398	0.135807858125	0.130181544116	0.141103387454	0.154106182217	0.178896932772	0.209892844272	0.234490863397	0.240757712592	0.229822294491	0.213969901227	0.197444867367	0.189776019062	0.191066715749	0.208802450656	0.249260283945	0.322255258426	0.372419844088	0.347805960357	0.322501685412	0.308539335259	0.275651868442	0.236430222216	0.219223676062	0.229016124753	0.269327140335	0.319436368509	0.383721769734	0.448137281931	0.492608102474	0.505038462932	0.473342845101	0.389784118739	0.319029589034	0.296439117595	0.316892614305	0.343394627631	0.388333056423	0.427341220226	0.444437805039	0.482230712665	0.502743951949	0.461054391852	0.436022907464	0.414557409636	0.370857938573	0.32807505587	0.303813082363	0.302093490794	0.344797559156	0.423583080463	0.495725998021	0.512854273163	0.485662037121	0.41320741595	0.344856485459	0.293710955534	0.251505082675	0.220982165623	0.226339641638	0.250312577494	0.291329740332	0.317242078693	0.33194716613	0.35997091267	0.358940233423	0.291096609844	0.229357030829	0.196885417795	0.187776743604	0.190330650816	0.203123049456	0.222576837495	0.238225687606	0.239887895399	0.222601496572	0.195896244839	0.168662487131	0.146396018209	0.134767196104	0.130977647362	0.141031383502	0.14333452185	0.146730748111	0.152691409624	0.150044315006	0.146084324453	0.140908745959	0.125864170138	0.106224688499	0.0875525189013	0.0787746690702	0.0811522192079	0.0857601849113	0.0853326552799	0.0879333637922	0.0935015899419	0.0884168146159	0.0773200917403	0.0699575965844	0.0659494332252	0.0692413816902
0.065126918697	0.072312507009	0.0789087618937	0.0892058486544	0.0901019318938	0.0912322428883	0.087731013188	0.0826706755384	0.0808193247048	0.0823061701557	0.0884844377759	0.100459572086	0.116410633208	0.132852510697	0.140655995547	0.136994273792	0.139299782084	0.139516753633	0.134673151239	0.138495756245	0.132090152891	0.128146040581	0.14385124455	0.173177542715	0.209224300129	0.233999642901	0.235044358748	0.223178302855	0.218977005817	0.208370342516	0.193139739916	0.191122528201	0.206915978004	0.246104388051	0.304786316288	0.35527495339	0.345038154129	0.306257769211	0.299444881546	0.288218376286	0.259606676068	0.232648532785	0.228774505468	0.260929554818	0.314553524439	0.366763053796	0.415484820879	0.482389555528	0.503746914098	0.449094807771	0.394819301673	0.350296017368	0.324065532033	0.326233459275	0.367131210309	0.405847778836	0.428760240179	0.436307232842	0.432675789296	0.449963841065	0.453358240184	0.439359590709	0.433387674866	0.436341423024	0.421663519915	0.385799433354	0.341500800144	0.321910128146	0.33440517284	0.37346929107	0.422671099019	0.483218563757	0.501729118414	0.445207319326	0.390257293745	0.339792461184	0.283369716009	0.237558520866	0.229171484981	0.243539973879	0.273014021413	0.296757102952	0.296293080185	0.328727188668	0.363657388347	0.335114101348	0.270957895078	0.2172564017	0.192717404383	0.191474324839	0.202559307806	0.213192970696	0.220059840637	0.233992561268	0.237716745482	0.221500986635	0.188516071171	0.156103927614	0.131787905307	0.129347828162	0.139191611332	0.133566977227	0.133218014616	0.141153462956	0.13932178247	0.139749528844	0.137390416202	0.127116153365	0.109619585002	0.0922856793414	0.0810948986174	0.0781064410237	0.0823149402988	0.0870710995	0.0885495118042	0.091159631861	0.0919538768486	0.0825209405902	0.0754960813281	0.0654634868029	0.0624296829925
0.0696872207382	0.0830349389136	0.0929740323264	0.0983754287933	0.0979439077763	0.0969445764113	0.0938431521697	0.0887087955593	0.0878254621616	0.0941636113169	0.0999214666404	0.108862529345	0.12582328574	0.145010080743	0.148706523759	0.142274503284	0.145821439434	0.146952977071	0.137634100347	0.138495681648	0.142031364644	0.142906303709	0.159640283777	0.201635397564	0.239215488685	0.262693954088	0.256058314859	0.237197171971	0.223709244766	0.21477500208	0.20906724599	0.216985690969	0.236006029791	0.285137479945	0.354443584474	0.390790018084	0.358519251468	0.316873926177	0.305430714099	0.29738202255	0.267986205114	0.251313937997	0.261591632134	0.300850028893	0.362282654941	0.430864649373	0.492236303181	0.560157136616	0.546206919236	0.434341344348	0.357749421006	0.348273699103	0.355380899418	0.380791307948	0.43747631512	0.489270903282	0.502831934114	0.490281465799	0.469866045449	0.469147927277	0.457230555641	0.469601586022	0.474111521351	0.49715488437	0.502769283474	0.473833032108	0.411804141247	0.366220669449	0.352342975136	0.352990180743	0.377055521372	0.472629315005	0.570175145511	0.54030883421	0.467448047717	0.402693204938	0.335600460339	0.282143412833	0.252635760481	0.253066464867	0.275795528345	0.301683150536	0.306410318915	0.332246539833	0.376831345253	0.389021353154	0.327455825781	0.256923176436	0.22351154285	0.212346822444	0.210637757162	0.215965895248	0.231914220196	0.24815599031	0.259813447268	0.253633248388	0.226312948334	0.185665934628	0.147785513533	0.140011563681	0.141642749399	0.137833296737	0.13942647124	0.150312361578	0.14624791849	0.143517220014	0.146992513404	0.139584963735	0.11842289783	0.103097853738	0.0945587984679	0.0867940537498	0.0869584508547	0.0932078452488	0.0960023183637	0.0975842429776	0.0985525464806	0.0961748246146	0.0886850782616	0.0751884470802	0.068271875716
0.0718161152362	0.0898075738179	0.101056388294	0.102480994707	0.102902840098	0.0999068479649	0.0957754320679	0.0872709769019	0.0897244180245	0.108294458137	0.117848068673	0.127852826439	0.146677391182	0.163494677542	0.165585785131	0.16278951861	0.165041050836	0.161586455361	0.150811295941	0.14626605491	0.155651149807	0.165675726006	0.192283345699	0.235229506726	0.265224729012	0.283914665822	0.276370034656	0.250971974512	0.222501773056	0.218177926937	0.22314716142	0.243724569968	0.273372247709	0.34023742117	0.400441830331	0.397234827553	0.358233760403	0.328754037514	0.311688180841	0.29460638856	0.274981764173	0.281606044821	0.315520480396	0.361146923524	0.430601917321	0.510616261673	0.59004280852	0.637689925571	0.547608084104	0.413163467614	0.355736933934	0.365891590879	0.399876978075	0.453596100966	0.521304152287	0.566590832283	0.568915531035	0.543753635361	0.504773048143	0.47174103754	0.461819278116	0.483099019889	0.515773370215	0.561451651493	0.575966432497	0.547701388171	0.480896283027	0.42001736461	0.381706987731	0.355092457158	0.376812213532	0.475915151987	0.612336630789	0.625961631486	0.550184129066	0.464467748072	0.393654333306	0.336677402892	0.291949497975	0.274819467767	0.281382107913	0.297167497249	0.318403272149	0.345646401878	0.384416129204	0.41186937225	0.366665539932	0.297837461199	0.255167135578	0.231080942668	0.217551359398	0.216835896568	0.242603425297	0.267689546211	0.282647881512	0.273196500879	0.253180853229	0.211748762973	0.173951764218	0.156818777188	0.147457820541	0.149741704588	0.15703496766	0.168204754057	0.16594037611	0.163096317025	0.164297710444	0.155287664197	0.13457852553	0.121268716846	0.111571100704	0.0938997330453	0.0859087618603	0.0940413419703	0.100385331073	0.101593895454	0.102419853358	0.103556408216	0.0937666173395	0.0769500650937	0.0708803598531
0.0769913659034	0.0916683365639	0.0986091812109	0.101444063264	0.101016489889	0.0970450267717	0.0979858241348	0.0913444832061	0.0919598907774	0.112183424713	0.126859721732	0.138330890041	0.153201746711	0.16728204875	0.171169167363	0.167770757906	0.171206793517	0.171254956644	0.161436713474	0.156594767481	0.163830666949	0.178967664129	0.211992221584	0.252336065479	0.282779650597	0.291893751871	0.282739993341	0.255186672731	0.229631254466	0.222798101272	0.23098487927	0.263578918947	0.312905673708	0.380393463217	0.412699847645	0.394169905684	0.360222244787	0.33756379554	0.312941786214	0.279311509384	0.271479681575	0.302636962644	0.355794467009	0.41561359069	0.492556781099	0.580522386628	0.676467500546	0.691648979875	0.544459903644	0.390688797468	0.350056141211	0.373375773364	0.44198897671	0.524802587582	0.602327570168	0.637840985905	0.629076684171	0.587717325657	0.503729268596	0.432669132953	0.419672191169	0.448648806551	0.532539151945	0.615306507967	0.648130679609	0.633060122219	0.562911356993	0.483119532963	0.409785873338	0.352799540414	0.356240357352	0.437228498169	0.616066838108	0.717803968798	0.645052216268	0.538965065257	0.4632999409	0.389545971381	0.328337818806	0.286346390492	0.267603177476	0.27995060129	0.32098043815	0.354112192677	0.37698743874	0.407238906871	0.404360605769	0.354326669428	0.286732191281	0.248209525575	0.225313389036	0.222807281305	0.23916069529	0.26870712108	0.291793842228	0.288700534446	0.273120222748	0.235171545196	0.195562735012	0.169148910011	0.156443123711	0.158410075488	0.167139458643	0.174505707533	0.17169024438	0.170188035356	0.167576720131	0.161661924088	0.146336455631	0.132524043007	0.120097997561	0.103524714643	0.0899316491789	0.0942691854279	0.0988045092209	0.0979413975238	0.101235176373	0.101942400336	0.0961040659572	0.0843524572104	0.0756056943235
0.0870221442601	0.0979894637768	0.100569097558	0.10351274188	0.101254962572	0.0959433363694	0.0960435940807	0.0942249306533	0.0981822207241	0.114035114064	0.131385424143	0.143263625934	0.157159646542	0.171438164256	0.1794822581	0.172921323856	0.173482439229	0.171233747532	0.161076858621	0.158096123274	0.169194624285	0.195128897572	0.235060203017	0.269742446116	0.292830910396	0.291568378478	0.272589430153	0.244122477297	0.229482529312	0.222636123012	0.236212799665	0.282845025695	0.357374842389	0.411405574122	0.402364986773	0.373036175584	0.348845243961	0.313586134209	0.282277737813	0.265324360155	0.280886614342	0.337663985778	0.415484633215	0.490027418108	0.553827274521	0.652686002192	0.738608683188	0.659444404448	0.467112236556	0.3393142033	0.323031485051	0.37923176765	0.488574351913	0.60713365767	0.6912008672	0.707426834418	0.664183591506	0.584890214956	0.477271130336	0.403246080339	0.388578278465	0.432330512473	0.539890036555	0.63768020787	0.705905868851	0.714446467064	0.631325668847	0.53430570696	0.424441636653	0.337758690554	0.317709335181	0.394560069305	0.58313328967	0.738068007163	0.700174975645	0.593453938554	0.516524687931	0.448185620871	0.368454363038	0.302029920342	0.264200902109	0.264353258814	0.296131844916	0.339384723115	0.365623762972	0.391272273397	0.415435213897	0.388232766181	0.308287919041	0.255530070423	0.227015705097	0.223786116852	0.233362180411	0.261739928722	0.289388615585	0.294371193722	0.280505442181	0.249763320573	0.211157715541	0.178698657663	0.158796661729	0.158869451138	0.169207355078	0.172938501559	0.173891250957	0.178758642692	0.171679504779	0.165146171009	0.151783834436	0.135196510639	0.12018541734	0.106365230826	0.0968477818556	0.0947731919457	0.0934783146946	0.0965215040016	0.10249904301	0.103594955577	0.101444233185	0.0922379719404	0.0843886722358
0.0949334903582	0.104853168219	0.10959026739	0.112433689384	0.107151716427	0.0977828962889	0.0912770952656	0.0934254440543	0.103818473507	0.12018867535	0.137727202828	0.14378236181	0.161273713598	0.179886304221	0.183712149266	0.180111603165	0.177050952065	0.169797863068	0.16335031179	0.162789237479	0.173749685821	0.210362893424	0.255714191132	0.279104936103	0.285423724624	0.276357898704	0.259257266213	0.235936369292	0.221232086774	0.217890516876	0.242993217011	0.30844307523	0.39105691837	0.43037859475	0.395999279565	0.356781658446	0.340921206065	0.30154099401	0.259840227883	0.251808069858	0.281115676701	0.362639966319	0.462194421007	0.535327690167	0.574427989671	0.663195861054	0.719340456202	0.608161213408	0.420317162522	0.311992029013	0.3000597049	0.372184132615	0.505845340881	0.6395078112	0.702273980931	0.718735996418	0.668834365313	0.57216195143	0.465327214508	0.384963130762	0.360844831188	0.407347035241	0.512720113245	0.614564921065	0.704293775003	0.730744726453	0.663785060453	0.5809564008	0.450976187455	0.335142765425	0.291103170434	0.343380353696	0.491656415708	0.675778283541	0.717211341094	0.628918391649	0.556235152752	0.51175155877	0.415408246322	0.319932341374	0.260728890317	0.248012949422	0.273691124755	0.321826351398	0.354425774619	0.374181761514	0.416982356523	0.427235216492	0.350566942125	0.275378092165	0.226796229831	0.213525567154	0.224636090478	0.246032224093	0.270852454088	0.283311893777	0.28566186181	0.270255250854	0.234395590013	0.192736134017	0.165137816509	0.160930259723	0.168543907484	0.172504941619	0.178566068798	0.18271049115	0.180305606224	0.173197264635	0.157380254791	0.14190991507	0.128029124466	0.112945811169	0.101531589257	0.0918708281348	0.0898825563272	0.098373411056	0.109930980383	0.113811659023	0.109193688695	0.10085614844	0.0934429353658
0.100149494797	0.108271207682	0.111762540043	0.108582113042	0.0992255684739	0.0948097487707	0.093197029488	0.0987814744757	0.109389443034	0.127620117777	0.14925212912	0.151186389488	0.161926502251	0.177786698217	0.179670706947	0.17838195779	0.172097135015	0.164757622531	0.158024942206	0.163583170713	0.181365126952	0.225806659438	0.271489798674	0.283201225689	0.269350590772	0.247673545152	0.232025055016	0.220097625455	0.206670831021	0.214902603795	0.259345247782	0.346573730586	0.43726702066	0.434916205989	0.380732372505	0.339131734859	0.311768670642	0.266281152056	0.226669153962	0.232564643995	0.280316835073	0.386249681682	0.499636962175	0.5518560351	0.589195247513	0.647560253446	0.618057998189	0.477692383615	0.344650454755	0.279605173597	0.292581202511	0.375052813709	0.510177198845	0.638205770154	0.700851559802	0.690156708528	0.625680136601	0.526460582389	0.422775454337	0.362747647913	0.351809785565	0.390243128838	0.479267592354	0.580978412332	0.674117772952	0.713205566308	0.662673549007	0.562860853863	0.43546606343	0.322483792569	0.27531606463	0.304491748111	0.409442343894	0.568663442685	0.651543074442	0.621006598556	0.579956554669	0.533346432367	0.427980174573	0.313272221496	0.245016641315	0.223652411206	0.247833009837	0.292131136527	0.32982671078	0.365242318165	0.419772948741	0.449542456231	0.384610717355	0.289707836237	0.226789734257	0.202508627235	0.211694730826	0.228169611106	0.244516418009	0.262261481427	0.282141280008	0.280584812326	0.241355554737	0.197517059597	0.169678890174	0.15801042423	0.162842137426	0.170076011316	0.17542072197	0.178883984857	0.178860484569	0.167271462768	0.157238870967	0.154272871062	0.135945447632	0.116648125989	0.104713624566	0.0944830004853	0.0922556912068	0.0956386915714	0.10503064934	0.112057520277	0.109736698425	0.103773660886	0.0988915527468
0.101739767247	0.105502254273	0.105159691465	0.0991671326299	0.0886762813166	0.0896900293448	0.0939157056975	0.0989420003944	0.110272731884	0.12603894146	0.146012096067	0.155163018939	0.158669161588	0.162435262083	0.165866789833	0.167165432874	0.161183832317	0.157693539406	0.155454757945	0.163597425877	0.186115040461	0.225459983952	0.25616602306	0.263285825995	0.246305694967	0.220507547999	0.211602429487	0.211971635435	0.202082958772	0.20858937717	0.259163721661	0.343280155708	0.417456363292	0.399876434007	0.35234906813	0.318515359513	0.28459843943	0.237211107859	0.206957388741	0.220830973391	0.274842964349	0.372601229241	0.469303696516	0.523370707242	0.57861763068	0.597148808384	0.518479845809	0.3910273318	0.300107183564	0.265368557044	0.292946464158	0.37040862287	0.49082850072	0.591149407541	0.654231921003	0.640507436792	0.576805203897	0.485184656167	0.397715158415	0.357878871488	0.354487445196	0.372849285086	0.424313373564	0.518105414505	0.614632418007	0.657656798656	0.629085764024	0.5493055031	0.444907651179	0.333643122367	0.275147376347	0.273975003657	0.334389396135	0.438801301525	0.55337201617	0.604013677609	0.574490298097	0.505589698339	0.425739431121	0.320056273756	0.243793208943	0.210635716479	0.218166423101	0.254250584635	0.296906184219	0.334907666787	0.37594703937	0.412682290323	0.396574118077	0.304001990059	0.230409479698	0.199415833343	0.201688684086	0.214934944357	0.218308173259	0.230542088615	0.254264688532	0.264860713509	0.24089475952	0.208458983598	0.176911292177	0.15771668485	0.154260826566	0.160858369506	0.161352322683	0.164939069998	0.16471432269	0.160293473412	0.156859621273	0.154707459473	0.139464257922	0.119728503914	0.105733732809	0.0965246765446	0.0914386337877	0.0883423635974	0.0926574362426	0.101676498221	0.104919028193	0.105128667401	0.0992309809641
0.100758867825	0.0995983082842	0.0974597958507	0.0919183997062	0.0833234260492	0.0866631420841	0.0956022153614	0.0998360899333	0.110869156486	0.121377779341	0.133506283773	0.143964452009	0.143740030545	0.138788563996	0.142038073636	0.14834628968	0.148129601089	0.146945015888	0.156524301427	0.166382955912	0.189728790056	0.225015571865	0.241381480454	0.236444035923	0.220412217231	0.19939015652	0.196641121816	0.200365824703	0.200827591904	0.214116175825	0.276444004295	0.347879061205	0.364688998168	0.339578759738	0.308186016441	0.280496826623	0.254938413745	0.222890735573	0.204529010733	0.227813403118	0.295658817058	0.390920478254	0.463804546188	0.514805918954	0.543095927406	0.496283152353	0.403131135232	0.328365945686	0.277480529149	0.273994274269	0.313936526719	0.384831939191	0.474447291444	0.538935217099	0.58006823757	0.563389307761	0.498257020432	0.433577548848	0.386357715269	0.366778851168	0.368362566707	0.377216335985	0.398145617449	0.463281381411	0.546059603947	0.583818144384	0.554008169563	0.507788201288	0.431836174833	0.343463976654	0.285684625851	0.271370991502	0.301008777232	0.359285633734	0.456842412609	0.539708749198	0.541945255604	0.487146998785	0.424136080313	0.330894278895	0.252212345919	0.210535476001	0.210935208218	0.24012593892	0.268444468562	0.29631111804	0.328722304384	0.356376268215	0.364246078904	0.30616178827	0.236237050543	0.202953470165	0.194423721142	0.199978727902	0.201285736941	0.209718428021	0.22740441017	0.242911973927	0.232930650423	0.2100147997	0.177883849383	0.156918847843	0.148622457615	0.14939630467	0.145157879795	0.14255017932	0.139797499532	0.143703879939	0.143752755941	0.139412356296	0.130029798021	0.116213134986	0.103982849418	0.0979429593644	0.0901040879744	0.0824211347913	0.0874958814045	0.094731590558	0.0989550083531	0.103013678909	0.0957506577949
0.0926890100059	0.0935963724638	0.0913216878561	0.086702416336	0.0805615861408	0.0810680221049	0.0925480513287	0.0988865015296	0.108074135036	0.11667986424	0.128102342757	0.137720339448	0.135972814129	0.133622252925	0.134065537567	0.13705782426	0.137370859334	0.142505394814	0.158316856817	0.166307111105	0.190140123917	0.229589572839	0.234325423007	0.220618175959	0.201039504296	0.189555329006	0.196083045274	0.204034143384	0.20919343757	0.231405446121	0.29052059181	0.331620340638	0.313052825077	0.29099282169	0.276585557756	0.250696604492	0.231658177145	0.221163371725	0.219619812756	0.248114479691	0.314160295178	0.391999278983	0.455497833994	0.498139579169	0.501316323088	0.430924940911	0.341204390773	0.294502425713	0.279098999778	0.300529110765	0.343981391366	0.408007572678	0.480833114411	0.517401565207	0.52323232997	0.516035111283	0.472185894359	0.423592828353	0.389296447057	0.39051585875	0.39746320102	0.390199820535	0.394198643595	0.441650269649	0.498288783943	0.529654353979	0.516925147746	0.507369072547	0.45370346236	0.379312900158	0.320524667291	0.288585989699	0.279849631116	0.309718600363	0.376746244375	0.467574466156	0.514451935683	0.479008709999	0.424127209726	0.359267612964	0.287715673337	0.231586329479	0.209961676367	0.224655424708	0.241901054671	0.263232488574	0.287170299668	0.297826665563	0.319989880081	0.320740646051	0.265761330069	0.217612501886	0.199563430827	0.200918390599	0.196514349543	0.189836678976	0.206842234654	0.229724636123	0.234760905618	0.219008382948	0.182066153396	0.157479985589	0.150478053145	0.140764193427	0.13499049149	0.136319592536	0.13383756703	0.134589417238	0.135865375509	0.134309026459	0.125303642372	0.112437666484	0.10276404666	0.0958920352536	0.0878766470975	0.0785153555609	0.0820185214584	0.0879896712684	0.0925347046959	0.0950316030804	0.0918251294105
0.0879241847611	0.0878080867919	0.0836453882803	0.0803251828173	0.0779627593505	0.081082763578	0.0927090061455	0.101192164106	0.110425787826	0.121051403087	0.131201598372	0.137696588988	0.137273255694	0.139576035129	0.137432930135	0.135546031429	0.139789062519	0.148622404687	0.169479364198	0.189550008962	0.208164568485	0.231209325855	0.226495299444	0.206414252897	0.187696455214	0.19012613298	0.198895925998	0.211029495698	0.233351677533	0.270442557134	0.315515418558	0.312116239051	0.284635470474	0.274801771412	0.262717507307	0.233867559134	0.215207777786	0.224100227605	0.256133490898	0.299285952888	0.358215608218	0.418028374743	0.483037314837	0.512658106406	0.469257306376	0.387569562138	0.318987011664	0.293891625838	0.313214522136	0.354932041671	0.41028674324	0.473806762652	0.525867364913	0.52563046644	0.502476338099	0.486257416805	0.462455022084	0.429931370649	0.416842513901	0.434987151247	0.441490871092	0.424041302369	0.417679297585	0.446537097923	0.481051805947	0.500769863124	0.512520735967	0.530206848993	0.498881954064	0.441844317367	0.378720383887	0.327098252919	0.292591018566	0.302784788163	0.354825211298	0.435967289821	0.504773609787	0.493364744606	0.441611984807	0.39261990564	0.333775254322	0.274308746087	0.225630365327	0.215710908508	0.227389574513	0.250247722803	0.270337218652	0.275864490554	0.301056462216	0.32537399606	0.293015573853	0.246066199921	0.215161760885	0.203388640413	0.195437509955	0.18095188055	0.195753094812	0.2228558806	0.23548662154	0.21911012985	0.199390812771	0.176378280374	0.15730632598	0.141584490535	0.136750259582	0.139398049406	0.139068334684	0.136802434242	0.136935506117	0.13395695473	0.127352051608	0.115173886008	0.103775760415	0.0952008865831	0.08631610811	0.0788268097351	0.0775423477682	0.0807768632336	0.0851754195642	0.0879859688736	0.0907073587538
0.096348384947	0.092308292738	0.0854482100873	0.0820828233714	0.0806441815996	0.0876251293856	0.0992495111725	0.109009667453	0.116564092752	0.1286354178	0.137241721503	0.137741471015	0.136866907497	0.13799393551	0.136088584734	0.13851501575	0.146851102667	0.156790640304	0.184550627379	0.214025685242	0.228373699954	0.230439713296	0.228645452942	0.214486009991	0.195403706489	0.192478898905	0.203770364735	0.220277207457	0.252168303636	0.296123859972	0.326141542357	0.311526276955	0.289599243172	0.277061393443	0.256569699685	0.22937727156	0.222598914796	0.242406466143	0.277805152596	0.332283647658	0.4017341419	0.478227067505	0.533529661818	0.522970959519	0.44679106216	0.365501946723	0.326515716373	0.322283482572	0.351492068535	0.406692088147	0.470143928665	0.530239390419	0.555497750984	0.529778429988	0.481696581417	0.461416531201	0.461558792948	0.449842673692	0.463736765415	0.491784694506	0.501508768632	0.480680315818	0.447380879287	0.451755079409	0.466041260892	0.470743698284	0.497033680394	0.539801500946	0.548768852335	0.515476458071	0.447687800678	0.377593679854	0.333196472028	0.3155797715	0.336461230928	0.39721339226	0.486309529634	0.535117677752	0.507068572865	0.445504956723	0.380745754931	0.312549816294	0.257915120063	0.230470617003	0.221444605688	0.237846526398	0.268373972104	0.282389787682	0.296998779241	0.321547484829	0.318838978333	0.276230607662	0.235501414984	0.210742321411	0.199083604885	0.18939591511	0.201115559808	0.223885507413	0.23621430431	0.227563330431	0.223297465149	0.202903286481	0.17103593168	0.148466479478	0.143480504344	0.13856437201	0.136495412727	0.136982036316	0.137736107177	0.138382836828	0.13618653616	0.124346864757	0.112066958511	0.102612551449	0.0940316239802	0.0847664035383	0.079703397589	0.0815148839154	0.0867609780414	0.0941543941902	0.097049394918
0.0969080357085	0.0900521780718	0.0859247185485	0.0865050402506	0.0886560510327	0.0942507221683	0.104859296801	0.122257512436	0.13271021366	0.141188570521	0.143742490093	0.141980946267	0.139419060245	0.137292756383	0.136195130296	0.138901084251	0.14742044389	0.16975880289	0.20655898704	0.232023005643	0.240519303176	0.236325466168	0.226285580679	0.210108216118	0.194926798918	0.192104226787	0.208172666892	0.235003889929	0.275811507562	0.321825882894	0.327498105282	0.310863715215	0.303468351199	0.282633079954	0.246352644317	0.227452486066	0.240717155328	0.272565602297	0.313029779447	0.368888412667	0.435619887233	0.534891319861	0.578960086269	0.504152883649	0.395666736718	0.333436688954	0.331244806047	0.356886857825	0.401401177325	0.480396987606	0.540666191392	0.573855165773	0.563796404643	0.512730309319	0.44947505187	0.431101066991	0.448805409295	0.472898402627	0.521005935269	0.552303661115	0.563145254855	0.534918762913	0.478256828364	0.460229807571	0.441775749607	0.440148602465	0.478280801813	0.534546745282	0.574027454004	0.56806869797	0.51437208347	0.434024328077	0.37572202481	0.330945539274	0.320933454603	0.36529563106	0.459887890729	0.554990022107	0.554399295605	0.476348236858	0.405311276741	0.34356518706	0.293147288913	0.250259757034	0.225310721621	0.232734017782	0.269159113816	0.295725973292	0.305843914781	0.321890051335	0.331117706485	0.296342965359	0.251235078723	0.217740399243	0.199605836659	0.193891431189	0.201467420125	0.217330009029	0.236317494587	0.241162945144	0.236448522736	0.216854057424	0.18405804033	0.155610244077	0.141600965009	0.134885297466	0.135582093517	0.137649653715	0.14208415617	0.147320926027	0.144938881257	0.136078439606	0.12767831574	0.11201459085	0.0978477563507	0.08915143709	0.0866478932393	0.0844725268301	0.0877333813456	0.0947386652543	0.0958379414797
0.0909002596352	0.0836465318933	0.0825895003754	0.0871134150573	0.0933511142265	0.0939049140119	0.102332080657	0.12381810382	0.140190790539	0.144962660993	0.145579494791	0.149332299616	0.146251561224	0.141934521862	0.138349843025	0.136297085973	0.145849927032	0.177226732318	0.217683340479	0.235215465026	0.236760650628	0.23297940735	0.218555692062	0.197823379079	0.184518077711	0.186510248517	0.208998985021	0.249204552705	0.298100083584	0.332787881795	0.325650616702	0.307725485628	0.304082857353	0.280113959393	0.240170650522	0.221633754506	0.240940802027	0.285234561552	0.341356997143	0.401022651886	0.47376431023	0.564828938954	0.576325047576	0.464936057772	0.350890070254	0.314865767775	0.328086526161	0.364778187757	0.428748292303	0.523261004708	0.592612864159	0.615125138785	0.575619258619	0.477640328947	0.394274261904	0.382625363314	0.421120530231	0.488606450071	0.54145915237	0.579279609521	0.597071583195	0.56035572974	0.505498903733	0.459909304245	0.404730046006	0.381668526694	0.423006462725	0.517188383032	0.597207783922	0.616988551983	0.568743981912	0.485268498585	0.401853128204	0.338773317296	0.312040484495	0.323534581767	0.39013155408	0.513326016055	0.584428915148	0.533925078109	0.446030599918	0.384037670259	0.321880853209	0.257451729196	0.224547051509	0.224576187211	0.254643020071	0.290836909496	0.308745321209	0.316946952501	0.334057373824	0.325362500362	0.275239215146	0.227233404502	0.199434350581	0.187976726343	0.188979627542	0.200298752276	0.226971473215	0.239707520642	0.237614394973	0.225302573632	0.199233616107	0.165298741384	0.138549724528	0.132825326357	0.139050984779	0.141653732559	0.149489201048	0.153325911605	0.147123359019	0.141084999422	0.134620408944	0.117010991128	0.0965975627853	0.090588922744	0.0898435642871	0.0828876069051	0.0834932135408	0.0876961348407	0.0918608446083
0.0827395167365	0.0756250514135	0.0769733432847	0.0870767040768	0.0968947051053	0.101640789218	0.109129269919	0.122997587045	0.139329549081	0.146461183489	0.146164515242	0.141240112647	0.135125979972	0.134205828451	0.129143289105	0.134120522434	0.155550294518	0.186651050535	0.223454287982	0.239997314939	0.237384377823	0.223060412616	0.204167731656	0.190259341426	0.178681535861	0.183850856206	0.213684182793	0.276010074504	0.33080340767	0.331612843679	0.312253041392	0.294698012857	0.276152504962	0.24699480842	0.217698028745	0.210801952886	0.246558370939	0.311869855545	0.371354345271	0.417557617205	0.494412552523	0.549500312748	0.494420481753	0.367926987036	0.285882834156	0.283945249276	0.32532079392	0.389041120249	0.465899473167	0.549534303161	0.615548306715	0.617901815357	0.550874410858	0.425031313165	0.34238055426	0.342680628547	0.39322929007	0.486423927047	0.567974922252	0.620865812838	0.631008626571	0.589984154412	0.519211991627	0.426534270873	0.358902878703	0.331424123381	0.386050960844	0.503234772362	0.59569208684	0.628450894355	0.581622189383	0.499509196167	0.421989883633	0.34861511168	0.295520251713	0.274750728498	0.320870041509	0.43876357221	0.540020188466	0.530898985077	0.454255056485	0.398990188738	0.34073741912	0.263131620699	0.22016271274	0.212907697878	0.231336807972	0.261099644635	0.286692586622	0.30765088989	0.329264098007	0.337994797095	0.297749760212	0.237575501175	0.197320050291	0.184999320749	0.1834471296	0.189798754205	0.215617475448	0.234881077007	0.243453703875	0.230036986535	0.199342721516	0.17046135716	0.142484059842	0.129254100986	0.131492399572	0.132998781679	0.140522968444	0.146024040302	0.148789967178	0.141658230772	0.130246165077	0.115875598107	0.101486858779	0.0983174932216	0.0899018894581	0.0783587630753	0.0774313610672	0.0810824412592	0.0862698704699
0.0812659934485	0.0778713546084	0.0828281274153	0.0922368722457	0.102464003069	0.111571629458	0.113884005367	0.121629547047	0.132848664229	0.140646996575	0.142449952542	0.129015564013	0.125145258866	0.125816207752	0.122126703193	0.134766160985	0.167051618131	0.196321369336	0.218279232859	0.231170501283	0.233533496134	0.216900215048	0.197204674025	0.178055465289	0.168888136491	0.187676418328	0.228917755728	0.294677619408	0.336255068724	0.322703854265	0.305943184534	0.289766960394	0.252089676569	0.216332735926	0.196510652109	0.205272621488	0.253227645278	0.317901541816	0.380221268979	0.426500943004	0.498071514424	0.525586939791	0.435532079029	0.312803320217	0.253439577278	0.260343742658	0.317834980722	0.405140552938	0.494634556776	0.552676808762	0.597524947038	0.587686831817	0.505753124233	0.398042423726	0.331450720599	0.323825306199	0.369366615459	0.456573355863	0.565503867843	0.624391117366	0.63212460983	0.602912838499	0.523006654417	0.414668876324	0.343325887597	0.316282256504	0.353613935299	0.443512590651	0.549434037539	0.605800417626	0.58865200265	0.523841482209	0.451941889502	0.366469072437	0.292333618176	0.251771038463	0.268447711685	0.358065352576	0.481417252809	0.529955804919	0.47531628143	0.408548439784	0.354361006766	0.279303920473	0.226313069357	0.200121389836	0.202701581467	0.227221620074	0.267886715965	0.302418601667	0.315689037406	0.327408558876	0.323608555212	0.271436194879	0.209195334297	0.181357039465	0.169771707579	0.179549432486	0.204367434242	0.223915540591	0.237428229595	0.227508532232	0.20661354787	0.185364374526	0.153908383072	0.128330541088	0.122150824522	0.124360712296	0.126949492851	0.134328410782	0.144446983444	0.137917538463	0.129121245213	0.116264679207	0.108818651199	0.109236567319	0.0965512096271	0.0859398834409	0.0825050028325	0.0802577519231	0.0823676274287
0.0809958294186	0.0801726300304	0.0848896623454	0.0940964489204	0.104693680231	0.115194606534	0.121326227509	0.130048029899	0.134601320379	0.137896492146	0.135927106796	0.123248495716	0.121619145205	0.12285271504	0.127843171553	0.146833776268	0.179625618756	0.2049666369	0.217277959214	0.218712193567	0.213975231044	0.19872317158	0.18590076075	0.17680090369	0.179990635475	0.20678600677	0.257514134772	0.306325273556	0.319425524127	0.307694976692	0.290306720171	0.261265171048	0.216741964454	0.189204303152	0.185807518991	0.21040116321	0.272412254136	0.345088836589	0.401820244095	0.453848695562	0.500589558752	0.478555117052	0.367591054051	0.273780102754	0.245711787229	0.25971146221	0.322400743878	0.419844172029	0.519789064662	0.568242895063	0.571748425089	0.527328013693	0.430642200736	0.353595082525	0.313717892051	0.314492791336	0.366610035523	0.446111987781	0.552266530409	0.602537864083	0.604061822364	0.57877027449	0.492724130311	0.399843989462	0.335142616163	0.306723795369	0.326261240067	0.390269254663	0.495994152675	0.562743286714	0.583824832668	0.545085383763	0.455344196659	0.361432337132	0.286831489775	0.247566834861	0.249802988033	0.317829652577	0.436945920944	0.507629767677	0.483933637884	0.426589625623	0.366464612355	0.296089512287	0.229829086752	0.194657287045	0.188090009489	0.202700249017	0.245944988292	0.280735112603	0.298002832831	0.312370794701	0.320362305025	0.286358718544	0.223800801354	0.1891466742	0.177381722779	0.18103433865	0.192480515994	0.20479125676	0.217882583178	0.219185655613	0.211453469278	0.193109885566	0.159474159948	0.1352269041	0.125405312233	0.120365571309	0.120722219684	0.131859870799	0.138470537718	0.135594092266	0.134233592222	0.123604207247	0.116259704274	0.112299985951	0.0964245887316	0.086894912762	0.0837250338999	0.0806919181631	0.0801069950277
0.0788974987474	0.0806910782582	0.0848540251292	0.0914669399351	0.102292125691	0.119165697511	0.124694563188	0.129142880397	0.132363094735	0.132777258882	0.127584449696	0.122941129458	0.12018310103	0.119671243082	0.132892853413	0.153917230229	0.17779576992	0.202327333287	0.212967702214	0.207009683568	0.191995693933	0.173531541736	0.16985167995	0.175455816704	0.189868464269	0.218954201151	0.261922207514	0.29676881833	0.300103237667	0.290435771262	0.266921957513	0.231080049449	0.19995775402	0.183817194497	0.196264240654	0.234503417917	0.297769459365	0.360031550015	0.403852378956	0.453503136626	0.473925566339	0.431787403789	0.3314155752	0.261208477475	0.245389613158	0.267233415756	0.3367748302	0.430602241487	0.51293576786	0.554939183397	0.538647727115	0.481869088546	0.405360768831	0.342103512496	0.312040485837	0.318983062107	0.371144467577	0.442933799858	0.530177857519	0.576581702537	0.573442770362	0.560479372089	0.494250622783	0.410194470995	0.351963059768	0.310113372059	0.316799677095	0.364586755793	0.440577696052	0.507698776405	0.558814050968	0.548671695395	0.474261597711	0.387005882194	0.304072731078	0.251603904606	0.243828617306	0.282471211802	0.371506833954	0.460293942093	0.480643721808	0.439026400651	0.37857870549	0.331837996615	0.262911463257	0.215289013966	0.194382447177	0.189286728932	0.214374324473	0.245929039198	0.273064405655	0.291998720345	0.303244744719	0.291730983782	0.240875535332	0.201074147987	0.18548894819	0.174997652045	0.170220186931	0.178812154311	0.198480781327	0.208440425315	0.208632714364	0.193909271075	0.166985286008	0.145436811086	0.130002427692	0.117711131794	0.118543140388	0.125789661698	0.130592675351	0.129823887851	0.132342864605	0.128454810503	0.124825784117	0.114575502101	0.0929386696706	0.0869444749068	0.0851341977188	0.0791198404443	0.0773392734416
0.0801094209345	0.0855876766224	0.0883985998204	0.0962752343598	0.110537766875	0.125855327561	0.125492597051	0.122991196385	0.123073939181	0.127719706533	0.123641901755	0.124953925768	0.124153356527	0.125934001311	0.140489682194	0.16173152419	0.181910658715	0.200272712856	0.205232155066	0.196562177858	0.176855772572	0.165461390488	0.168760580348	0.178969487986	0.199451894713	0.241215158231	0.27709415762	0.277704912342	0.268085283631	0.264783177321	0.246986031944	0.215347324669	0.197167644304	0.192075797614	0.209943648034	0.263758527841	0.332209663381	0.376680840476	0.420933957866	0.449383805319	0.419255056749	0.356618059776	0.286835995649	0.25380684762	0.258915638891	0.298632708475	0.3766569244	0.462605679272	0.522980865491	0.532647527916	0.490841052456	0.436752117197	0.386519810162	0.342592774936	0.334030077428	0.359366665653	0.393343699393	0.448323465258	0.510894768017	0.554081938906	0.55704940832	0.536164617693	0.478932718028	0.411130437375	0.375916625949	0.343963720203	0.334281740274	0.364047486072	0.41057402659	0.466812732047	0.528982680981	0.539189767805	0.489521034738	0.410379517262	0.328687836808	0.27048824759	0.250982513942	0.264360449372	0.319307176257	0.39928044839	0.452965277477	0.440765208648	0.391828065598	0.352772820243	0.286313448657	0.230917102073	0.202506416177	0.192128445541	0.204219161152	0.233554368685	0.255401316821	0.264199276172	0.274274060623	0.284451562127	0.257678683314	0.213665514913	0.190754073461	0.173314763367	0.163316841096	0.17277429857	0.189380084451	0.199513533545	0.199530294573	0.190717044592	0.174691927592	0.151836975437	0.135346727049	0.123249617761	0.121015195391	0.12355612944	0.128623124556	0.122419740214	0.123189429295	0.127571464711	0.130667774888	0.117109869573	0.0952059502564	0.0917648718677	0.0901373810587	0.0812209939533	0.0770092073586
0.0824331421704	0.0879259201856	0.0964962908779	0.107149896173	0.109556532213	0.118537553669	0.12291506319	0.121967441666	0.118799435115	0.123160420684	0.126754187335	0.1292049526	0.126071308458	0.131086405527	0.152714121154	0.175205062248	0.197691867522	0.206881046984	0.20167031714	0.18922921344	0.17423319231	0.176181042484	0.177443995877	0.189593065469	0.219816950685	0.263331117375	0.291583823657	0.272060341386	0.252550868977	0.250977979671	0.23699646089	0.213914529689	0.200856347436	0.206324767852	0.236988749693	0.293070543664	0.348907843806	0.392331701948	0.430507217017	0.436473524794	0.385516804117	0.31884241078	0.267510359836	0.261691126176	0.287165405831	0.335625580631	0.40900451422	0.473057291099	0.51028268324	0.506483320863	0.468255491837	0.418734686192	0.382689241236	0.361203538763	0.36961521161	0.412659634508	0.428614661147	0.448849112493	0.49290318584	0.54206989627	0.552835142745	0.526716081572	0.475468211027	0.435022854764	0.422058808511	0.396794971002	0.365372054584	0.366050119155	0.393456521592	0.439097882718	0.49380850784	0.515194195535	0.497302298478	0.44492254879	0.376269674151	0.310991572612	0.271545029942	0.258544567969	0.284276969681	0.34915011064	0.418639591268	0.445007719266	0.412867728361	0.367591887446	0.322135884342	0.271393895115	0.222296759448	0.198893639911	0.20223161043	0.223919905398	0.244416779854	0.250525458027	0.257461423469	0.281135649271	0.283248103744	0.245020307016	0.209372080362	0.18356186786	0.173818271831	0.176959769429	0.17988618264	0.192023922934	0.198908566942	0.20420722373	0.195224998459	0.168939919647	0.144621175121	0.126613667155	0.123626241911	0.128028677233	0.127745230765	0.119774244364	0.119518305448	0.124535182983	0.124855258852	0.113965308291	0.103151960793	0.103036889862	0.09522114204	0.0852060546045	0.0784282945717
0.0876206761817	0.094986161501	0.106254969306	0.11668277889	0.116503862024	0.12218629885	0.125479001733	0.12630799757	0.124387921329	0.126881399998	0.131600778917	0.132547704774	0.132908977722	0.14702773707	0.173897216342	0.189733956033	0.199250077113	0.200713824529	0.197508145227	0.187911657224	0.181415776296	0.188253355081	0.191737259212	0.209096083483	0.24276552268	0.279083495511	0.290446859086	0.267403581295	0.25017656802	0.247200266618	0.230226740133	0.212370471069	0.211787531825	0.239537613094	0.287518409437	0.336024057945	0.377771858566	0.433867032812	0.460341122371	0.425866756339	0.355167652244	0.293959481012	0.265016333614	0.285309373659	0.331712363546	0.39228922818	0.464958293752	0.505429610115	0.5050618709	0.481973162122	0.441591305637	0.404901662276	0.390369414578	0.400058913153	0.425182338124	0.472781030194	0.482831822934	0.4796790007	0.496468935871	0.529080659837	0.533520916979	0.508455882124	0.483753662742	0.481584160008	0.483120091724	0.448047875188	0.414005735472	0.390620296772	0.394118927092	0.426708434009	0.468203953674	0.49738707883	0.505229467688	0.486021301595	0.429158641949	0.357549890998	0.299638741578	0.267406329814	0.276050975508	0.327803140811	0.404499246036	0.456283544767	0.445227621654	0.394030373808	0.354631637943	0.313823615009	0.257624430898	0.220405528918	0.208457221356	0.219470342936	0.240684890068	0.247309367742	0.256762535688	0.283089730356	0.288146601012	0.260396651851	0.22517558518	0.199232806598	0.187781805772	0.182879900546	0.182989256648	0.19186052646	0.196310079781	0.203416201444	0.199877133908	0.183498155844	0.158581708529	0.138171576797	0.1293225428	0.131056509144	0.129284955061	0.123811613018	0.126100378236	0.127941666168	0.125013114912	0.119169855853	0.115494828265	0.11071571119	0.101253492202	0.0923537609215	0.080482140551
0.0888575797609	0.102026026372	0.113238522291	0.12038374202	0.123315375676	0.130809447896	0.132125097894	0.136613507836	0.137433545099	0.133794103281	0.134360175671	0.134974368192	0.142440614253	0.163060562338	0.187277914453	0.200124620369	0.203744924062	0.204702429481	0.200008344522	0.19529776716	0.193428612941	0.198710201968	0.209247438451	0.23460087437	0.264247049314	0.290122857214	0.293112335359	0.275770953259	0.254577189756	0.24110531982	0.224779328369	0.211299552898	0.222232236007	0.26649561684	0.318315304135	0.364877439851	0.406206591927	0.453889529088	0.455149462402	0.400423063724	0.335797169457	0.291268264573	0.280002852588	0.311050337769	0.365566151582	0.435532717382	0.516672220295	0.537438280159	0.499093569107	0.457299598168	0.417752260041	0.400853313677	0.410157486769	0.446368557396	0.491107564354	0.535812350508	0.552099298686	0.534036812052	0.514656907118	0.511604484335	0.511528099967	0.510436273345	0.517479536166	0.542624867271	0.553797376899	0.522210554428	0.477525959343	0.427130820865	0.398537733414	0.409035929585	0.435335837529	0.474679923337	0.512683579357	0.534444735732	0.48890878666	0.407952738423	0.337778878931	0.294399611822	0.279766562184	0.303139863778	0.364756998433	0.430061148291	0.461486667461	0.429935770095	0.383807623079	0.350408078017	0.296998806542	0.24636327353	0.21333975905	0.210527022433	0.230637868207	0.24883389158	0.263586953461	0.28583786856	0.29306438922	0.283391850593	0.255869977907	0.222671391242	0.200388409536	0.194075141585	0.19192813619	0.19529852537	0.201716675661	0.208018160787	0.20586467009	0.19558702288	0.178947391199	0.155350666118	0.132631024911	0.13174626546	0.13509763913	0.134870521109	0.138607238505	0.136754116211	0.131786896457	0.126043232145	0.121554845514	0.118014766913	0.110609013126	0.0979981031881	0.083163136522
0.0969961918832	0.10944382347	0.115692467435	0.11925373067	0.125312794956	0.137512434445	0.139019388752	0.14178267362	0.140981424826	0.133263160229	0.128713361463	0.13546149679	0.160005482396	0.181365257455	0.196909880205	0.207947164776	0.206176542981	0.201364131538	0.19317054523	0.19383649362	0.195303460879	0.203115284542	0.231039735421	0.266049308166	0.285977791476	0.29152179812	0.285015621734	0.270709691945	0.244750842789	0.217498787169	0.205252029213	0.210799274007	0.239783593062	0.29438359586	0.344354776643	0.375280703315	0.427054485848	0.468661890125	0.429051048789	0.35420381183	0.304734399855	0.292636294138	0.305125458539	0.346136265407	0.412382929733	0.485499402106	0.553782133051	0.544531284171	0.482887431064	0.425801755463	0.394914503299	0.395868286433	0.435010496319	0.49206287475	0.544591421935	0.583972296309	0.596500857422	0.558476375236	0.50987664117	0.472979304888	0.468228780712	0.490708091674	0.529987489692	0.578289926848	0.600246966705	0.573472282658	0.520730373414	0.4533785861	0.402123425427	0.394599635664	0.412891762436	0.454541412758	0.51728486995	0.555858943129	0.518672971182	0.449929375371	0.374134377958	0.321856711311	0.293328820221	0.289033269896	0.328652138576	0.398697124635	0.460583828998	0.448480614936	0.392710221999	0.359863224891	0.320187184745	0.262442433497	0.220202544617	0.201740813738	0.209575674879	0.236943175354	0.261124750656	0.280441958498	0.286851274879	0.292916280577	0.282481939872	0.245671515087	0.212129483377	0.196553186576	0.190211397555	0.189886440351	0.198584840459	0.206956140149	0.21080910155	0.202788934533	0.191142675458	0.170415510923	0.138352689658	0.128585372707	0.132914797499	0.138892372561	0.142327210619	0.140705428555	0.138826738535	0.128322566335	0.121289687867	0.119111903152	0.114101370257	0.101772402825	0.0896931467501
0.0993211548785	0.107065371886	0.111974890976	0.117056832179	0.125631849887	0.134855428829	0.136751966958	0.135706250419	0.132696630427	0.127581962435	0.12536301098	0.134343677175	0.161709474937	0.18610758462	0.199159326962	0.204633974473	0.202249380119	0.193968406121	0.18619712267	0.185306317944	0.183250939617	0.196473010846	0.233653286308	0.269233141103	0.289291079697	0.282980063832	0.26551948786	0.256273937318	0.233345708416	0.207911319032	0.198130337069	0.214939195689	0.256862730232	0.313453509561	0.366093188998	0.388352294272	0.43126623374	0.461416819547	0.400492373189	0.316911534623	0.280382183458	0.283614834996	0.316445652954	0.36630752375	0.434504189931	0.509528781371	0.556942541983	0.528465762202	0.449704777112	0.383658288024	0.371932527763	0.39081752006	0.432472057605	0.486027513944	0.552440065913	0.610292632363	0.628069169992	0.565509324225	0.48510407164	0.42677846718	0.415014714624	0.441359487168	0.510294713191	0.591367698515	0.633152524234	0.594723879168	0.527416420444	0.46204964677	0.409105995533	0.37961529175	0.372826777626	0.402259335067	0.484633344436	0.544840099979	0.540442744513	0.487196712878	0.410446825102	0.345030508393	0.296920438443	0.273169842772	0.288003112257	0.349270506172	0.432833485484	0.460881266672	0.414214880879	0.374545280945	0.348639552905	0.290302484572	0.236759440824	0.203776705123	0.198412714799	0.219319133342	0.243652457736	0.260708562126	0.268691943086	0.287854329259	0.289470586603	0.257481255244	0.218021762962	0.186027076082	0.179580709927	0.182465958541	0.189810754487	0.199936476247	0.206184909873	0.205744075889	0.19535173603	0.175210044923	0.144013030357	0.127981104687	0.125709796968	0.130060727169	0.134953869346	0.136310777176	0.137251136891	0.130481553204	0.120975293037	0.116101311264	0.110413679745	0.102400599508	0.0947416323408
0.0973129021919	0.105628540245	0.110614268003	0.11712652988	0.127977579737	0.131020472321	0.129348276184	0.12532919673	0.120153306512	0.118860491891	0.124149206146	0.138547470067	0.169083614505	0.196360201127	0.208617771956	0.199621097158	0.188830239202	0.176311693137	0.17144463084	0.173609327203	0.179020085997	0.203492966244	0.24361463549	0.269532975947	0.272039512997	0.256038168027	0.241120310625	0.232160389374	0.211177914526	0.193701528349	0.193831609811	0.223073390904	0.27317951633	0.327458050817	0.372479333363	0.407709806359	0.432554594177	0.414874348357	0.333969577467	0.264514538158	0.254669772128	0.280350012348	0.33791034133	0.399138519734	0.447970510688	0.497795225916	0.520046108925	0.478017442698	0.390838778429	0.337654635798	0.346655364528	0.385168369454	0.433543419058	0.48288285792	0.54946259483	0.60130538432	0.599369539902	0.527379462256	0.444289686878	0.394226124614	0.385694372789	0.413011517215	0.487464948496	0.573305685673	0.609144935645	0.572236307897	0.509812046566	0.460493303447	0.406998612817	0.357580759615	0.331163086222	0.356232770557	0.444748247059	0.508089358061	0.513282105744	0.47662030162	0.424969448531	0.368871553391	0.299998219398	0.257631560851	0.250747544391	0.302212477145	0.383932338903	0.433857461746	0.424120968772	0.387548039161	0.351962759679	0.300283292157	0.241352756307	0.20372086386	0.190166123431	0.202737650617	0.220986710579	0.234387107801	0.247322437822	0.266518744659	0.275730521484	0.260311910672	0.222977155475	0.183192951362	0.174527976164	0.170481999292	0.175124450836	0.18559694647	0.194279881544	0.207643984788	0.204502465701	0.179655846259	0.146034061275	0.129375612047	0.120601477559	0.119050927281	0.124289543691	0.128121576741	0.130769759643	0.129029533351	0.120290795617	0.114726375555	0.108151422071	0.101524770712	0.0928154752035
0.0937572022128	0.103696715879	0.108084559746	0.115277879523	0.123150028799	0.124109031301	0.120663595355	0.114615781373	0.114180149792	0.118472715555	0.128774915886	0.14459893146	0.167721923906	0.189940666737	0.202192559548	0.186315786834	0.166031848306	0.158640979233	0.157190051422	0.161095365201	0.177667658399	0.20241410304	0.243150832865	0.264035338215	0.254769083979	0.235910303486	0.223571542986	0.203867386062	0.180726401446	0.170931403947	0.17804946312	0.214709538376	0.266964371575	0.323022623171	0.361752678871	0.40708973309	0.419108396179	0.366912854088	0.282737608503	0.232530107875	0.234260524308	0.273978445247	0.342401116169	0.416237898186	0.450191994963	0.477917735895	0.483943991336	0.439831626177	0.364298579173	0.311914781707	0.319083131058	0.370968050053	0.434524725088	0.494140172457	0.546029426727	0.572761163888	0.554342343401	0.49246776324	0.420619137982	0.368992699919	0.358901272015	0.385249537118	0.446877755804	0.52522958163	0.569632953982	0.561632224971	0.521162474656	0.473332077174	0.408358031773	0.339288756017	0.306069701429	0.324699612154	0.39926524773	0.465607625417	0.486413324752	0.470223381149	0.438192243627	0.39213651452	0.310379060783	0.248853361758	0.226687994206	0.253526044341	0.31736842926	0.392429341181	0.422704159713	0.392398257776	0.350531226058	0.302285958469	0.239273529697	0.197150479668	0.171748460495	0.173710751544	0.187904417473	0.21104485642	0.228280215865	0.242772211434	0.259561368341	0.261288689842	0.229864074483	0.185819897747	0.169542016517	0.158674525644	0.159880530864	0.160491383245	0.171344510309	0.193256523273	0.201433981554	0.18097292162	0.153486556587	0.139540281292	0.125211899379	0.114213123796	0.11281396063	0.118083547886	0.121206394836	0.120972350702	0.119362769474	0.114447009371	0.106959308184	0.101507031181	0.0897854664667
0.0949101497924	0.100498880788	0.10328621781	0.106614649369	0.110857582089	0.115598905142	0.115868383299	0.107877333987	0.11462394702	0.128831964629	0.144160648159	0.157850596866	0.173031992884	0.183717700187	0.185330660234	0.170365318319	0.153229838352	0.157151097169	0.156579035934	0.164921753376	0.192307601059	0.223974861144	0.250826935021	0.253804146769	0.239125851248	0.225453990796	0.213980254597	0.188213110079	0.168589073045	0.171282681474	0.191056896989	0.229638877639	0.286362859299	0.331050446407	0.358844831682	0.395504660581	0.383390102659	0.313669115095	0.242542770803	0.21074316113	0.233122719772	0.292651569148	0.362994221811	0.420873146713	0.448432501692	0.453543806913	0.433035228027	0.376153505691	0.318601154044	0.291644773521	0.308715034456	0.380562013626	0.452215354032	0.506086184794	0.542985936881	0.549069579842	0.513493559408	0.459435563917	0.410389208202	0.363105499822	0.351770620951	0.385537416782	0.434027409747	0.496654426842	0.542382139652	0.550373086506	0.519733282671	0.475016928864	0.411872474193	0.328172720498	0.291618391352	0.305456008045	0.352887929134	0.411230274549	0.445692764204	0.45504335302	0.440465842107	0.389963542468	0.319741302669	0.251348183538	0.217974908113	0.226602564395	0.280209237288	0.358472876836	0.400688232546	0.379125303474	0.350316409425	0.304910806935	0.248173367147	0.204547370176	0.178098281754	0.169058300032	0.177295343533	0.204523408579	0.21974120291	0.232282424686	0.247398135093	0.255730770841	0.238178036134	0.202476085547	0.175730332979	0.16129527261	0.159516501978	0.152714203644	0.161317618493	0.179738348779	0.187518247954	0.177657430269	0.159874487528	0.154080238509	0.138503849887	0.117912328405	0.106988806332	0.113662486051	0.115815373751	0.109497764891	0.109028630895	0.106959274473	0.102796728679	0.0987908412178	0.0891630233433
0.0933386185215	0.0978982893026	0.102072365091	0.104594548538	0.106447462266	0.107843948133	0.110898606378	0.10640987481	0.110982536403	0.127250978334	0.153318533215	0.170804399743	0.172475006216	0.173917956474	0.169432771541	0.157955429835	0.145264353698	0.150400500472	0.157792869228	0.178142765584	0.212421566038	0.240717923795	0.24757380079	0.239317915451	0.223974922961	0.21468381416	0.203058352591	0.180256109512	0.163680172035	0.182626114258	0.218530961862	0.247877424295	0.289076268398	0.320263597664	0.350388374923	0.368166846504	0.346655673713	0.286103005385	0.233926916462	0.218343993265	0.25930327464	0.322921254031	0.383298956678	0.417898217044	0.448203703282	0.437649402031	0.39479919135	0.338381586937	0.308656563721	0.314437413595	0.335476009456	0.396078937966	0.461691019157	0.498141561345	0.516506111291	0.515079535671	0.485224711437	0.446360715172	0.409246834985	0.371477177497	0.352755282677	0.381217077568	0.426871957974	0.470742207125	0.501501523479	0.520666370718	0.506444837725	0.480568599152	0.437819051647	0.364939281653	0.321102239539	0.314596103426	0.31927588969	0.357569621697	0.409549723575	0.445980678972	0.446238514366	0.402056108019	0.355240981591	0.291020542325	0.242267557841	0.222220612081	0.250843853795	0.311378353773	0.365353986303	0.370465956718	0.342235902661	0.301419848683	0.270554781946	0.233864090346	0.199202740703	0.171889235881	0.168798276489	0.191594986472	0.207301129959	0.218765162411	0.228191189508	0.242058351412	0.249257448225	0.230384100378	0.196996751136	0.168225674403	0.155179617996	0.149528516135	0.150284153231	0.164244466363	0.172037830472	0.17097932579	0.167159515495	0.16786632833	0.145102165503	0.119437165481	0.106158378838	0.107814722986	0.111096800011	0.105457422583	0.106716156608	0.105060961546	0.100475561174	0.0954282615228	0.0893829233086
0.0974491049346	0.103928190888	0.108591662021	0.10977538078	0.109164971043	0.110104041707	0.107174566725	0.106437445257	0.113648587184	0.130762450988	0.159807651135	0.175771792884	0.173813220692	0.172049224475	0.164746620738	0.151744790531	0.143408995047	0.14371130645	0.158322819201	0.187702512907	0.223831001968	0.244567692243	0.229345485202	0.218007708825	0.209434201205	0.202932135529	0.190168615316	0.170660811419	0.165258154077	0.199500698824	0.251093607407	0.275814420681	0.298120967547	0.330159607093	0.355941380225	0.338645546589	0.295061656221	0.255464681672	0.231200722864	0.237554979503	0.2868968853	0.352472065817	0.401914488269	0.422338025894	0.432206907774	0.409816889823	0.362498054394	0.323839574953	0.319085358984	0.342809507259	0.382678753312	0.432390495672	0.473600735367	0.492221030032	0.499109580257	0.490162429013	0.463240813214	0.425897573732	0.396878732625	0.383132612335	0.373591736004	0.385179255551	0.418011522358	0.450734115947	0.47600533455	0.502718031744	0.49646781382	0.478912823492	0.453660893371	0.405866459977	0.362397975944	0.329105598214	0.312134101509	0.337645647104	0.387057396243	0.428978014747	0.435019027647	0.413022233827	0.373924037178	0.312715172652	0.258386504751	0.231643026812	0.236777906971	0.274523335815	0.324943489907	0.360922153874	0.343892383229	0.308258357296	0.288977092636	0.264811278398	0.214920846914	0.174460587477	0.169343409494	0.182548979565	0.195264691618	0.206851432676	0.211723717651	0.222793537209	0.246029051761	0.239823024771	0.201435113009	0.165751715225	0.148759608442	0.146334665367	0.147941999876	0.158157373449	0.169261406424	0.170582641611	0.17296578173	0.171846415894	0.144514282025	0.121902625175	0.109106489695	0.104046217147	0.107735592808	0.110226964844	0.111503617153	0.11054786578	0.105053672759	0.099116299719	0.0931661009027
0.100476307673	0.10803159645	0.109291409362	0.110780467799	0.111684807263	0.114713989686	0.105547731951	0.104506416924	0.116760155684	0.136246928098	0.163637315752	0.182575714323	0.181129248293	0.171345291964	0.160173649744	0.148524394336	0.145540718831	0.145967065455	0.160756216961	0.188133505214	0.217174644032	0.238952456639	0.22227383849	0.208256587298	0.203768116013	0.196899722176	0.181693628448	0.172230307672	0.182483490322	0.217097832209	0.264036615802	0.295578108663	0.312574187776	0.338295493371	0.350494133254	0.323736143146	0.271135392003	0.245390901438	0.237051559134	0.263274992248	0.317138178527	0.376258300729	0.410274803105	0.420675825722	0.417910536483	0.398933548451	0.353179253738	0.321358024768	0.323384327495	0.358990568767	0.424152660126	0.468551838724	0.486950931177	0.484606546214	0.4834604498	0.473710424862	0.43675551713	0.411422084716	0.408855373935	0.412124379477	0.407130845678	0.407247599169	0.410233220031	0.41869682021	0.451533943365	0.488673613669	0.487561233781	0.48172680689	0.480958867122	0.454178419314	0.401808850472	0.342073860953	0.310410020412	0.327761967824	0.370087223403	0.412244312143	0.424417237323	0.420181603307	0.39873327136	0.35096348794	0.292309103792	0.249847124869	0.232967176025	0.25443102453	0.292143058513	0.342878006889	0.350883918768	0.326901672601	0.30698919121	0.283777836333	0.239525042845	0.197617793356	0.180225446269	0.173875633371	0.184816954542	0.202075435565	0.203391202752	0.211607609506	0.234606805629	0.239439122225	0.204210536321	0.169282937305	0.154146179422	0.148693055698	0.146165428158	0.148631700461	0.166274900347	0.174782840685	0.17957942607	0.179582226242	0.153147837456	0.129275415219	0.111699049325	0.100653558216	0.10538185064	0.115350153931	0.113332717326	0.111338680659	0.108335824065	0.102707574571	0.0985113003002
0.103900815326	0.11259751449	0.111421027778	0.111293088373	0.113948372675	0.115356158587	0.1115921159	0.115501905576	0.131705945996	0.150704684933	0.171023681252	0.18224358852	0.186209253357	0.171834768452	0.154793708733	0.156082987043	0.156616382103	0.157935981879	0.173012297433	0.20671101585	0.228281840991	0.231751446277	0.213197501746	0.201222510203	0.200114804719	0.188397081668	0.179372935098	0.185666789054	0.202932097842	0.240874203272	0.281578862888	0.312525215556	0.330334992259	0.34804394059	0.331726415377	0.290881998509	0.247228176668	0.238345402122	0.254955999943	0.298980250678	0.359460952913	0.406410207626	0.419369416368	0.408664238637	0.392987325385	0.371172410641	0.33828999766	0.325761856979	0.351281030731	0.396818307858	0.460009895669	0.496604352533	0.496575089308	0.478462890566	0.465485670572	0.441606896407	0.404233007636	0.395956237322	0.416762351095	0.438664988083	0.442745317438	0.424470727552	0.399424982194	0.390023794663	0.429177246774	0.466836818975	0.478441819966	0.484466690908	0.500373196941	0.485630971465	0.423483801727	0.367919681429	0.325933696777	0.328284311371	0.356198672135	0.385958198513	0.407027546899	0.416454738276	0.417439100037	0.381122068739	0.325031757512	0.271075678822	0.239320092339	0.24276636107	0.27014627837	0.31642666239	0.345523012877	0.34131815749	0.324308087628	0.292994692358	0.255776389151	0.216414881661	0.192802561254	0.17797995747	0.182251051511	0.197843044505	0.197341703805	0.204864710152	0.22698009602	0.237321459884	0.218136546115	0.181262702278	0.165486188968	0.161495747871	0.153681777951	0.150169786615	0.165607130918	0.181915951353	0.183032850709	0.178676652697	0.159926069304	0.141407310568	0.122966511172	0.108428792705	0.110494506332	0.116645018711	0.11579520271	0.111805467999	0.112398769938	0.104071231291	0.103117960941
0.109921027206	0.111282505298	0.112345526292	0.112914959949	0.119397144016	0.122199255088	0.121691750222	0.121437270614	0.142512535415	0.164514115278	0.175691820603	0.179360016703	0.182639295745	0.171411122236	0.156353406678	0.158908101555	0.159036975559	0.174320096914	0.197953382635	0.223235376527	0.235247092836	0.23071182237	0.2181498837	0.206463107946	0.198927005665	0.187353632908	0.182672633282	0.195405671882	0.218995726685	0.258688161692	0.289307543624	0.311704519498	0.335259485058	0.342453336573	0.303199749325	0.256714102971	0.230432098231	0.238994321844	0.272247295236	0.320923761369	0.378701382122	0.420290693562	0.424828803821	0.39614684014	0.371350882861	0.344317137274	0.330329841643	0.338416201742	0.371226265039	0.416299193624	0.462371553696	0.504025679102	0.501275843089	0.462484910904	0.44353854394	0.426904761554	0.408496124864	0.398015606276	0.419109429406	0.453893257762	0.468748281788	0.440070371161	0.408021641651	0.391341342494	0.417894775484	0.441456848936	0.458507609196	0.475705780201	0.502109121464	0.498005587624	0.440967605438	0.395080587118	0.350033022579	0.330178724351	0.334948278548	0.358848818426	0.388319702883	0.407215298193	0.425847416577	0.400799595206	0.358741214699	0.300331876767	0.253621086096	0.235538379472	0.2363158487	0.272532976663	0.323188340153	0.348104542762	0.330441450457	0.298931150775	0.274477208376	0.238634389719	0.205763691855	0.186966415388	0.183922884514	0.19461781457	0.201141318137	0.207729799098	0.22302979793	0.235717669269	0.23612736364	0.21077950368	0.185774007989	0.168477925638	0.155163769328	0.156150166489	0.160794606053	0.177995237488	0.18423131298	0.179258133037	0.171227226076	0.15475410142	0.133096825044	0.118766835697	0.11952385335	0.122556762822	0.12170128858	0.111351970288	0.110476090042	0.108157680696	0.109691756821
0.109910279098	0.108475034824	0.112702720953	0.116818155269	0.116775685987	0.120019517191	0.124404536075	0.125914760414	0.148572510659	0.172731251734	0.176737285155	0.17441500777	0.169145387234	0.157990421442	0.152438677366	0.152595663393	0.159646574118	0.186019618769	0.223249163438	0.24084245252	0.232117647685	0.219861404059	0.213221631504	0.207976690861	0.19491462615	0.181891235995	0.181335745024	0.200514477387	0.239829265526	0.286413395456	0.31224901607	0.334583859462	0.349067737512	0.324458915189	0.26609487826	0.230852765996	0.230014378882	0.252703808146	0.300408132236	0.348925438702	0.395548514217	0.441413702379	0.433387796037	0.392806605529	0.349544724967	0.315182285297	0.318124960995	0.348509153455	0.392271101996	0.437805344482	0.474472221424	0.505039082029	0.50498913972	0.452443613881	0.408740110651	0.391062357661	0.392565308846	0.40669489489	0.431087346703	0.472069000987	0.480546320927	0.451490988715	0.420100924423	0.395838627108	0.391470563889	0.402795647518	0.433804908554	0.480150721726	0.503269625688	0.500023109169	0.456348520251	0.412460960658	0.363921202267	0.32503803946	0.311818366226	0.33712041381	0.378623746378	0.413230149707	0.437502399873	0.4170362481	0.378956690263	0.32424700828	0.268869150894	0.239640790864	0.222145243662	0.245743739957	0.302734100636	0.345389935357	0.343115960465	0.32186861294	0.299724230393	0.259531890712	0.216384362738	0.1869875392	0.18138341472	0.190508598151	0.203296855607	0.20790353148	0.212293466027	0.226930339898	0.244225642298	0.234614974637	0.199542955795	0.167319455055	0.152572841678	0.151782536048	0.152981210223	0.164396065292	0.176536628059	0.177755990874	0.176254321434	0.157210130649	0.133331342953	0.125781716222	0.119834661169	0.119571148393	0.120702663008	0.11249382937	0.107077870438	0.109127146844	0.109944834549
0.10974019153	0.108274070609	0.106018473888	0.107145391085	0.107263305875	0.112343116775	0.120247858826	0.133437743669	0.151303945379	0.169601626732	0.172191725055	0.168219596662	0.161933597949	0.15131734438	0.147410199568	0.146039093472	0.158902017337	0.185475426896	0.225378716872	0.242592458834	0.22814753142	0.20873702958	0.194919491481	0.18757815068	0.177436213214	0.17041040517	0.177409354458	0.199417936599	0.247477815318	0.295555346302	0.322397130594	0.342809162017	0.343217873342	0.303063641209	0.242037965734	0.211835233045	0.220184992658	0.251781053869	0.301055019581	0.356425969285	0.406078508564	0.44628176909	0.424025908486	0.371446985074	0.323074139522	0.297580461319	0.30974388135	0.346829581385	0.39237958611	0.441613817123	0.480524911491	0.515407568911	0.506095750239	0.442916553546	0.380199523461	0.359373547699	0.369623238118	0.410496543121	0.455802027684	0.497640261789	0.503748230192	0.485890068563	0.434690964149	0.39520998934	0.369215235894	0.367196915888	0.39951606287	0.468411404726	0.512828601923	0.509995808036	0.465158725669	0.42017070768	0.37416661066	0.327157848456	0.298150582208	0.304246606634	0.343401759403	0.390746365478	0.43118190156	0.438715908691	0.394886600593	0.33348484344	0.278001664145	0.239353421099	0.209930542199	0.221230510891	0.267963536252	0.321097903984	0.345098041049	0.337555164621	0.313938544959	0.277656230942	0.22954288158	0.187851021965	0.17253589147	0.170854706212	0.181054601951	0.19142415041	0.197030156966	0.21495633661	0.238440378485	0.241385629649	0.208530595314	0.169136194198	0.149690137479	0.145746693683	0.149372951231	0.154676358106	0.168506066928	0.17153841868	0.17213019798	0.160878114642	0.140667282951	0.1268405019	0.114631587705	0.111261178695	0.108053465158	0.106481113592	0.105548382559	0.109638612734	0.108885601613
0.108236926372	0.106305298375	0.100067927671	0.0967915354564	0.0978417686416	0.102761528387	0.118345368216	0.142888310907	0.159356268104	0.167868972312	0.168337010262	0.162279017441	0.152429060371	0.149253805743	0.145684979641	0.146608001989	0.16476936138	0.197065730246	0.231745331649	0.238221613988	0.220593261468	0.201326611566	0.184950338483	0.168796465553	0.165496275698	0.173226017204	0.191104773696	0.223124367081	0.265347296445	0.298062796145	0.318921878206	0.32834008147	0.309058811114	0.268584670021	0.220701588903	0.198469728851	0.220470102427	0.255998391368	0.304315743234	0.358599882857	0.39204023582	0.401293186962	0.375816852074	0.32305267345	0.282211709547	0.278392099604	0.307409115256	0.350246572776	0.389818624875	0.439404554684	0.479566996374	0.505779501339	0.479580172222	0.413476797851	0.359950952189	0.341300713876	0.351192469295	0.400333623334	0.462703907851	0.485028008399	0.485774532304	0.475422525688	0.420053594407	0.372277113205	0.35133191184	0.349510074487	0.383799536306	0.450372170965	0.499233747108	0.496993661105	0.458261268052	0.410165656795	0.37134209912	0.323839931275	0.284327036677	0.273176436231	0.304752958722	0.351734647386	0.389946469025	0.406339278658	0.379542464671	0.324970625102	0.277169593777	0.23738125964	0.202829247357	0.207385094554	0.249195690056	0.293306478045	0.320344113934	0.327716801507	0.309375886245	0.279337935705	0.243398118556	0.206972923701	0.178350813992	0.165327967342	0.165964619936	0.178919140392	0.191787016503	0.210181748194	0.234269612214	0.240750693426	0.213049967988	0.174658416953	0.148452994854	0.146317289944	0.150050318381	0.151690251804	0.161384342407	0.167103454736	0.168510093925	0.161342299355	0.147787587077	0.126178947722	0.108559982431	0.100366124199	0.0958196760949	0.0993532896512	0.104565618209	0.108849946915	0.106025302951
0.103021277538	0.103430143824	0.0996760251058	0.0980512285661	0.0976709572408	0.103645830273	0.123845228026	0.14583222494	0.155394054581	0.153369883524	0.150560940488	0.146673482209	0.140723428356	0.142920217133	0.14928621213	0.155768250525	0.167485661623	0.196291754884	0.221835192041	0.227378137794	0.212112324436	0.192495118713	0.173236125333	0.152298216676	0.153327467683	0.172336860158	0.197012506986	0.240858340167	0.274559780286	0.290385731807	0.308017536369	0.310126343791	0.271677378445	0.234066400199	0.209977082608	0.199026836805	0.225819712826	0.267368324918	0.314352510616	0.350646145647	0.373112929569	0.370508102431	0.345563844792	0.297171944586	0.264502642073	0.267785153343	0.3040800544	0.349681740426	0.391693996889	0.429714681671	0.462390071574	0.480752362479	0.444475604724	0.383641777353	0.33945796386	0.327225112978	0.351590503682	0.397795354204	0.445591526852	0.457622842376	0.453845166467	0.44804933708	0.423424642922	0.379284734432	0.342754921016	0.325976759112	0.352486302037	0.408035119696	0.466512836839	0.477468951681	0.4538244224	0.415621953667	0.37599727763	0.328441444027	0.282180705673	0.260581277973	0.279171726808	0.317568561239	0.356745426181	0.376461669589	0.365739594684	0.334776679188	0.294975730202	0.249684820856	0.211834274077	0.197059872805	0.219925828206	0.254352099123	0.287706351886	0.314776665861	0.3009200741	0.280303990527	0.262099461697	0.226771194169	0.183274855298	0.159700432428	0.151734494178	0.161211118247	0.17977933727	0.199106464449	0.222008033863	0.228559761088	0.213461261921	0.182403254101	0.157058912011	0.152715621198	0.146768967223	0.146185153038	0.144267978788	0.148051076337	0.152649758152	0.151104479001	0.151232445364	0.136907440856	0.11588798164	0.10017665322	0.0950910056484	0.0974569551492	0.101798263681	0.104701281946	0.10181673873
0.0950458313245	0.0966230031829	0.0956349262288	0.0999435652609	0.105061583945	0.11397932382	0.130771632382	0.143939143129	0.146094134863	0.143486978088	0.138491901791	0.136429421341	0.135160531692	0.134341748842	0.149582687345	0.161336589439	0.178240005507	0.199223370918	0.207854320216	0.208149574582	0.194868856607	0.179372473406	0.159363393151	0.140086474814	0.146404865726	0.17778413549	0.20913942468	0.24664180523	0.2706862859	0.285797449003	0.301068452315	0.286599129266	0.239109359236	0.199742987073	0.194194363935	0.209139277077	0.240320533329	0.284793227705	0.324922601889	0.346043063435	0.360282864899	0.346469256213	0.317927914059	0.275871473368	0.253166155463	0.267256929221	0.310781859208	0.357819368617	0.398320719321	0.417222279267	0.424945420206	0.43015084221	0.383138767327	0.338064247112	0.313342862507	0.3146253174	0.350823602924	0.395747453281	0.422581359349	0.440424632714	0.439550683647	0.425652568046	0.409278634232	0.376486822024	0.328319743662	0.303487238682	0.322465892034	0.363199691251	0.418827721613	0.43091419549	0.424628934736	0.410535933536	0.376459682285	0.330191310254	0.278289662483	0.254429066435	0.267876670599	0.298826551123	0.332003644278	0.35623850678	0.354132040615	0.339203506512	0.302547352216	0.258333985717	0.222146019554	0.195177884316	0.191235637559	0.226514797485	0.268196334747	0.298963082886	0.292899320693	0.278616480352	0.260592415712	0.226769149564	0.18700477567	0.1537971143	0.141898382762	0.15225997358	0.169162202004	0.187443470827	0.206227572213	0.208478211288	0.205156033461	0.186541286971	0.168034258511	0.15359840063	0.138840964383	0.139955213135	0.135180551639	0.135103541564	0.143637044587	0.144124434286	0.146942853034	0.138061984544	0.120312651184	0.10757977065	0.100708656189	0.0955979629688	0.0962055413911	0.097288757075	0.0942547525153
0.088132951931	0.0916148613654	0.0932083738966	0.0998137903407	0.106998677058	0.115230812584	0.126338400746	0.137857012145	0.138262832459	0.134597403107	0.132039743872	0.127178708666	0.127969443757	0.136386316403	0.149784170176	0.165392213562	0.188935084383	0.197507014767	0.193536239788	0.187723936955	0.184310835757	0.172158865865	0.150650503867	0.139888754241	0.1508967847	0.180432818197	0.209736715408	0.238421569914	0.26041335489	0.27810767315	0.283690598596	0.260078142932	0.217884636932	0.189610604893	0.188080597945	0.216710224681	0.25329662078	0.292906257168	0.322171568552	0.342680361039	0.348055103978	0.322495418224	0.291858011603	0.261146269447	0.256370499475	0.277820156297	0.313387161041	0.353310429026	0.387836572408	0.397380055817	0.388355250663	0.383753682363	0.350990901878	0.3226784554	0.314288674723	0.309459870419	0.341200977181	0.396651906723	0.413834455434	0.424405559109	0.426560227488	0.420266456626	0.405445416636	0.378519114144	0.328941346124	0.303270985751	0.313580171489	0.3364255494	0.369390571185	0.388728115547	0.392300339796	0.394836036119	0.3745426755	0.33848789277	0.291446998068	0.263646482266	0.258888757778	0.271244754128	0.299299720166	0.334831498243	0.34887556294	0.338403702404	0.310385026372	0.275281385648	0.237331533782	0.203497013869	0.181661290267	0.202849294592	0.236032378454	0.271550096129	0.28566784691	0.275805691499	0.253007057276	0.224337319665	0.193179197375	0.163340459272	0.144897276735	0.144916362934	0.159018098112	0.178265927462	0.188021991253	0.188645627459	0.195442083351	0.194887856721	0.181261171054	0.156824705339	0.14414054926	0.134537710737	0.126528739527	0.126006353127	0.135552095618	0.137773084027	0.140170999001	0.1317049488	0.119011531144	0.111129109188	0.104806537577	0.0954809928729	0.0922244411077	0.0919655615508	0.0879450574187
0.088765934248	0.0887574697072	0.0935444126777	0.102960802128	0.107854904996	0.116956897354	0.128271209528	0.140466093129	0.137714374004	0.128645882462	0.122596870844	0.120990274929	0.125220767305	0.14165225922	0.153957728199	0.177519112381	0.197762755771	0.192023082186	0.178754929131	0.172260531099	0.172011718658	0.160404902744	0.143825023232	0.142419919962	0.156710854676	0.188525023507	0.221772594952	0.243365169887	0.259829367565	0.271708342909	0.258913321616	0.230010076795	0.196811000535	0.180379212146	0.191978669102	0.226333055045	0.27089146113	0.30188738073	0.316010735595	0.327704715994	0.322587121818	0.286278140528	0.266940125863	0.257082589123	0.271721448458	0.308088719669	0.342859016385	0.369459796535	0.392299874562	0.389971156811	0.375975199544	0.360519323066	0.340538694362	0.323108177798	0.329589478526	0.337198871945	0.360274692813	0.403509432137	0.41441189859	0.418404493547	0.42513840247	0.422641953695	0.405761908394	0.376800378643	0.351969368882	0.332524438754	0.318983643463	0.333190065325	0.351681711526	0.372211763631	0.385929040172	0.389610239024	0.380523056142	0.359206603328	0.319411919257	0.284909561365	0.263600156001	0.259775766355	0.271789757761	0.307858198171	0.330433603218	0.323381386418	0.308368867272	0.283597723517	0.24813230827	0.206847157092	0.179322296871	0.187370977995	0.213317992455	0.246319914887	0.272332745946	0.272980447602	0.250744079562	0.227277790543	0.201744899591	0.169047294565	0.145756335036	0.142939146042	0.155113694348	0.167981085081	0.170388653094	0.174421791247	0.185853774506	0.197683831331	0.188340130167	0.163614605738	0.150491301529	0.131265200037	0.12165977604	0.119464763612	0.12607252888	0.135964279757	0.141524791933	0.130530445114	0.120125503802	0.112828588717	0.106459774353	0.0963882706811	0.0904078792176	0.0889966045405	0.0891185840466
0.0899985501497	0.0874071092334	0.0955865709127	0.105520336985	0.113150094842	0.126183788064	0.134114627787	0.138048743036	0.133895013534	0.124323632937	0.118182654274	0.117701948988	0.123966499192	0.140217186487	0.159515946687	0.185595118157	0.200308668661	0.190071122015	0.172187150481	0.163825178432	0.157989386037	0.148558831613	0.144327224578	0.150001118114	0.164664498132	0.198286651084	0.232951661758	0.244005699623	0.253521890911	0.265528945797	0.245480646065	0.219357917645	0.196098001504	0.184914584477	0.200055390169	0.239074238951	0.290481448225	0.310880555758	0.310416479086	0.30787538391	0.305676698151	0.268526425262	0.254310856861	0.261297677763	0.287779107974	0.328871458159	0.359884774224	0.38154373064	0.391594915801	0.377166661997	0.363536733393	0.345538483866	0.329018412914	0.322782871776	0.330599197329	0.358666751566	0.382095806771	0.395467155609	0.393246331891	0.404822988293	0.419497022129	0.407596310238	0.392733609571	0.386895754523	0.376637534007	0.348854838316	0.321155554175	0.324349780181	0.337211294184	0.353948774361	0.372594946516	0.378600999136	0.388390052432	0.376145309936	0.344308943755	0.313802496691	0.27991064617	0.256683679392	0.255120555596	0.282103743819	0.308580065556	0.312600190027	0.310167867923	0.301249423499	0.273806436061	0.222053749629	0.190285995752	0.187380821524	0.20103879777	0.225772357067	0.259052347434	0.271089677223	0.248946815803	0.233287037709	0.219196731574	0.183425173843	0.153571491331	0.147806852786	0.14841471077	0.153509604028	0.158490451245	0.166295641554	0.177014846487	0.194394760599	0.196699061692	0.176997411075	0.155072398172	0.132898524765	0.119920719435	0.116360332105	0.117138480587	0.129918855882	0.138262712678	0.134582030209	0.130683496813	0.121607036438	0.109630541296	0.100621756575	0.0909329052411	0.0868931632124	0.0914851073111
0.083433885258	0.0853414316033	0.0960686960718	0.107724182052	0.123379105919	0.135726251538	0.138645383584	0.135077713864	0.123873412677	0.116126759475	0.122392964468	0.124458822011	0.131631015191	0.146638197351	0.16660401219	0.185446903596	0.18788550956	0.17797112745	0.165477934226	0.156805703693	0.14830032581	0.140332646871	0.145599529002	0.157221811438	0.179583055749	0.208375134442	0.236271155702	0.252738465367	0.264259835605	0.257339901267	0.223114774453	0.207315011796	0.203876209873	0.205933065051	0.226834550319	0.267755696185	0.308498713107	0.323611445116	0.313458762193	0.289886494208	0.286028934925	0.263591158736	0.261140286002	0.282131104622	0.309150123915	0.341179366911	0.369019341861	0.376319901296	0.370780321486	0.362550142546	0.345210120101	0.329211123409	0.312926008657	0.318871171037	0.337741355316	0.369436176804	0.383730429028	0.380958296272	0.368685761515	0.374380097171	0.381714729027	0.376688993616	0.375975852674	0.386056436028	0.377902350272	0.348978810752	0.324311082095	0.312929100977	0.323107601494	0.338459408024	0.357943551966	0.366759948562	0.374667209493	0.372808306123	0.352368208533	0.325588379441	0.297373333111	0.268384389849	0.258327924278	0.276143587337	0.285609088466	0.306191614419	0.320497800215	0.317470715728	0.288625157522	0.243921744451	0.214361706063	0.205026044518	0.200082385179	0.207567046931	0.243774777717	0.270341425277	0.26196037576	0.241380987142	0.221005797778	0.189571649211	0.162179439023	0.151256729873	0.144555657133	0.145164224722	0.151612996675	0.161392119772	0.170520140259	0.183011105627	0.188093775828	0.177606110994	0.158320123555	0.13848175529	0.124806319662	0.122359258605	0.116482575128	0.122801581604	0.13134473913	0.136305414052	0.137792180668	0.127968524043	0.115631270346	0.101809986516	0.08750580494	0.0837473519892	0.0868529101597
0.078977776089	0.084951825979	0.0917102413346	0.105304286684	0.127596322905	0.137661503901	0.140638162042	0.132079350097	0.114777181479	0.113779951883	0.123924475738	0.129748625563	0.135091363045	0.152654042496	0.175598423451	0.189313996866	0.183878606338	0.172656382097	0.163067683853	0.148277889734	0.137053190355	0.134507148287	0.149274999473	0.166887058378	0.190160254082	0.211093595105	0.232712739258	0.251818220627	0.266237156775	0.250320723101	0.209365431575	0.187394449533	0.195010328372	0.218433181287	0.248027959564	0.284654379221	0.317219443258	0.326277221151	0.307587916896	0.275848728698	0.25966145658	0.254685708716	0.261218644151	0.284140365095	0.317654410716	0.350178679802	0.373789068085	0.362128235159	0.338950187459	0.333564126078	0.320940960673	0.311868755051	0.302744542851	0.315960805266	0.346143902027	0.368385204874	0.37233849428	0.367217417201	0.35081032129	0.355221903943	0.358925795619	0.356326105318	0.357535037055	0.374304232333	0.37205853417	0.356113267893	0.331350675472	0.307042307738	0.304792189234	0.31380971371	0.326418207401	0.341396232354	0.350941117104	0.367718533619	0.363410068746	0.33342418697	0.304119764819	0.276690737391	0.254757438964	0.258355941205	0.264152800736	0.287229822045	0.319408518968	0.329308871878	0.302959873896	0.269926774769	0.234493875238	0.206394424962	0.187015064293	0.189947142007	0.222812352368	0.263539598427	0.269978299353	0.245872011772	0.222468925769	0.197024013722	0.176097884642	0.160312534104	0.145265842781	0.133669144952	0.140307867271	0.158230379626	0.166917769498	0.177869460524	0.185215764863	0.185802301852	0.167418971712	0.143727348956	0.128575393506	0.125599272696	0.121999601841	0.116120846201	0.12248493016	0.134244359102	0.138386457192	0.130730506993	0.121267768458	0.101312137664	0.0872011127292	0.0830626752859	0.0814272737396
0.0788147039335	0.0851844805818	0.0939927540109	0.10535575276	0.122142484801	0.133104106109	0.137833397837	0.128261233209	0.110837851961	0.112812984534	0.116703172035	0.127441615533	0.139833247757	0.161554530028	0.182478846816	0.187381476936	0.182088807518	0.17301400877	0.164429095654	0.136521123659	0.123729379176	0.131526346173	0.150902164762	0.173804486241	0.199492343676	0.223564121006	0.244134386164	0.258024158983	0.24830646544	0.215485669909	0.186983705017	0.174321245457	0.191201448475	0.228434513725	0.265242523607	0.29825630399	0.325852998981	0.31475059141	0.285299065965	0.258305330611	0.235132208754	0.240827914568	0.261188600127	0.276793931246	0.315383251589	0.356105618056	0.375732486503	0.355826793037	0.313539219952	0.289124529596	0.284347542787	0.288101163121	0.294260120239	0.312458192217	0.348062653496	0.36851473603	0.364624505638	0.352415464887	0.33617080455	0.33272812137	0.333735877364	0.333611371056	0.345916252553	0.364454081149	0.369072957677	0.357998199545	0.324278388062	0.295996860124	0.28885716565	0.283887747643	0.285708272319	0.304958613739	0.340062719611	0.373705563866	0.365990001394	0.328521796057	0.29231458604	0.271464341645	0.247591306648	0.237802450593	0.247008918739	0.270768344584	0.308248808941	0.32820473213	0.309555147993	0.284464759083	0.243032114663	0.19868222489	0.174835923727	0.180650315735	0.200604848769	0.23612199967	0.26030119581	0.254276441652	0.233133703192	0.206544996356	0.181027627426	0.162836413942	0.141771862734	0.124358555145	0.128557844193	0.15716919522	0.169457160222	0.181328094536	0.184892324987	0.186189339609	0.17023002418	0.146991425427	0.12972971486	0.118866612909	0.117881761761	0.112241676452	0.122863309186	0.132169008799	0.132833707783	0.1233746001	0.114077776193	0.100938100787	0.0910359427715	0.0819605346956	0.0813322422159
0.0786246747926	0.0853362764764	0.101414037144	0.113588745319	0.12197488671	0.126655285744	0.127319907704	0.118032949286	0.107705641933	0.109363622102	0.113423803886	0.124451076096	0.143260680927	0.160278524233	0.172288970685	0.170264500085	0.168526937441	0.166981598775	0.157541954729	0.131424662357	0.116749984382	0.13109461117	0.156704281483	0.187771351469	0.210090154361	0.229731880843	0.248931955297	0.259734705322	0.233507463025	0.189754696147	0.170694026106	0.174979142157	0.191746906629	0.221731346905	0.258864293903	0.295463029126	0.311014677961	0.29583797112	0.267821763556	0.240675238415	0.219187344353	0.231358672956	0.259266211613	0.279424656678	0.319700057023	0.35840209441	0.371312960139	0.355831233152	0.306107658683	0.268308220914	0.264084458614	0.273856847848	0.294379882791	0.306620013735	0.329418516403	0.351276405147	0.354228753613	0.345062831913	0.327651092682	0.311032307652	0.310026317319	0.315725707509	0.338016498047	0.351926863112	0.349339770248	0.344790419817	0.321045141996	0.294798280989	0.283140651324	0.270032072671	0.266295202279	0.281361658641	0.327390407096	0.372463906774	0.370173523243	0.338077899227	0.299462000586	0.270095472779	0.248371602794	0.226552751559	0.22403200032	0.251690453552	0.286043967545	0.304477638232	0.306076516444	0.286208816667	0.242903024257	0.199227317228	0.176497638459	0.174000178862	0.180028009533	0.205797848195	0.246795272685	0.261121707252	0.242998219372	0.221292305083	0.196947429937	0.176207715005	0.146473689198	0.121753560574	0.119479666857	0.143865821316	0.163054186488	0.172487018776	0.168531357797	0.171686542502	0.167529653614	0.152950069517	0.131508036753	0.117290412091	0.113786571071	0.109768609524	0.114203238914	0.119498975793	0.125244782468	0.122124069901	0.119470803539	0.109394949362	0.098023433315	0.0826022714815	0.0767452023338
0.0861015000994	0.0956970555196	0.109668662944	0.120263229909	0.119719702795	0.121033499849	0.118757246358	0.114990374471	0.110123515646	0.109222998535	0.113973052841	0.127819955328	0.151979633036	0.162414738563	0.163793059845	0.156622469572	0.159881338073	0.156076203326	0.139486356826	0.120646176645	0.116242439371	0.137105623153	0.167590885982	0.202688061291	0.224802882468	0.232698884066	0.24364287391	0.240686979871	0.205137780899	0.168218425604	0.156898506841	0.171357043207	0.199297022622	0.234872059993	0.269869379999	0.29895832352	0.295507526098	0.275540187494	0.242931277512	0.218068606805	0.209967479591	0.222565405046	0.251029529103	0.281690643635	0.327575523276	0.367179915786	0.363588032308	0.335790333651	0.291467509623	0.25731749124	0.244883431938	0.256266956475	0.29066814903	0.311314115478	0.319100673367	0.331446429294	0.345177743262	0.338450927231	0.313461672916	0.291653177777	0.287940522927	0.302801978416	0.32999052889	0.344031659464	0.328582639203	0.324964334556	0.321287219883	0.297900273144	0.267806831985	0.250684337806	0.249438350975	0.274572172356	0.318892437087	0.360018340379	0.36992922596	0.34319655476	0.299545869229	0.26284513828	0.237014176204	0.213325297354	0.209909995483	0.233664128011	0.266283707552	0.283979996687	0.299037459888	0.289080709238	0.251577550127	0.207827369334	0.176904375475	0.162160520804	0.166826776647	0.18800966706	0.226687441516	0.248305897717	0.240008137354	0.228113039109	0.209636123884	0.183991078465	0.150609601826	0.12068231581	0.117996136242	0.131123671608	0.14860048582	0.161834291361	0.157360021154	0.161217578628	0.164021444946	0.158460742806	0.132120228194	0.118078972058	0.113366156303	0.111037335749	0.114522391246	0.114794307609	0.118563480156	0.119337198699	0.121438595784	0.113934744608	0.10378492393	0.0919387767508	0.0788322530487
0.0888733159176	0.102639555994	0.114525390944	0.121514832554	0.116265294586	0.114051637033	0.109097344603	0.106945800205	0.108127091182	0.107062618493	0.11623678521	0.131861234809	0.149107506067	0.156848852808	0.152233023917	0.143827413195	0.144571419411	0.140490787584	0.118609613831	0.108914826974	0.118431740092	0.136512185811	0.169415379493	0.207331910567	0.226337183012	0.225374544712	0.222927102187	0.209097856908	0.173142093088	0.150683171753	0.15752011114	0.177093834637	0.206392093753	0.238473045693	0.270453153135	0.294097269236	0.280921393869	0.24872578042	0.21787406675	0.203319302006	0.203529929871	0.216750540811	0.246027724667	0.279912104971	0.318800759776	0.354190458709	0.348311701458	0.319181639168	0.285353491736	0.256073116495	0.235656392546	0.253417381044	0.288727523934	0.314272821859	0.32852652362	0.333626233208	0.331769063216	0.324985624919	0.301626590308	0.278644585659	0.270168499863	0.286528793037	0.310328525583	0.331372021983	0.328414315023	0.327980013261	0.325332005228	0.306944187566	0.273287325586	0.24428806449	0.238088715457	0.267678387643	0.305045682721	0.337548075895	0.3493888486	0.339961216069	0.30519377634	0.265659474117	0.236320423177	0.20469701939	0.199414683903	0.210357262052	0.234837289787	0.25846189793	0.284113763646	0.291915699543	0.259586052662	0.2206684157	0.190149879731	0.167366284637	0.156327713648	0.157802119001	0.187134637662	0.222372569887	0.230347604685	0.223734332163	0.216134503319	0.191459594634	0.155547669218	0.124729765203	0.114241138581	0.111395914005	0.125479220443	0.145208755922	0.147256989243	0.146464197559	0.153972080619	0.155741899618	0.135580765	0.122905903417	0.113546808939	0.108533300989	0.109410124695	0.10689333767	0.109243846077	0.115127385579	0.118890042032	0.11754974902	0.11034324817	0.0996873869566	0.0838089318621
0.0910228766649	0.100483880159	0.109634886903	0.115588492641	0.10809034714	0.101779722083	0.0986552314064	0.0986303377631	0.101657653362	0.10208046864	0.115457618975	0.134342298597	0.150785441516	0.150912054447	0.14540909275	0.138180380418	0.129528418312	0.121491778688	0.105956556362	0.109244450949	0.127162937681	0.14752809643	0.178329580198	0.211831884178	0.231460658301	0.232303975098	0.206879201149	0.175133197283	0.146831771613	0.140522596615	0.158068302834	0.184853105051	0.219243513659	0.245161255289	0.263916864999	0.270612153278	0.261588422806	0.228779753603	0.198362057876	0.194722028897	0.206245570736	0.229980554784	0.25491042136	0.28716420119	0.305879303322	0.32744292815	0.325392876299	0.291176808607	0.262852488087	0.240166807433	0.230239321258	0.255209973812	0.286346391141	0.305212584724	0.322024469779	0.328064004218	0.316591386061	0.307201952976	0.291506203234	0.269640314839	0.262057531728	0.278165667844	0.297290858517	0.318110173585	0.324885630263	0.320261178931	0.311262315851	0.299860356606	0.270182106166	0.237483294264	0.231482557794	0.252286901349	0.285589058458	0.313754587324	0.321665462129	0.31513699425	0.299104217545	0.269786370069	0.244093813299	0.208881775487	0.195845666434	0.196767552765	0.218258849101	0.245392315888	0.265800227913	0.274923102399	0.254528739657	0.226439804054	0.200194120686	0.169482001148	0.145119064888	0.138970132519	0.160667247089	0.200937020345	0.229345441299	0.232430717585	0.220381068694	0.190452830779	0.16011665015	0.133846534853	0.11472755221	0.105335795706	0.114076917596	0.127963430525	0.139203496025	0.140198335275	0.149100596637	0.151725449087	0.136617410455	0.121301694908	0.109180606929	0.103878927052	0.100679118429	0.0987243300199	0.0990084464021	0.10600741869	0.112733580125	0.111876637352	0.105035405378	0.0966486014494	0.085570472218
0.0916157795891	0.0983900860128	0.103512640985	0.107729471457	0.101174641043	0.0938200722395	0.0924821962073	0.0958041192707	0.100562207294	0.10588895079	0.12301073532	0.138521061089	0.145036791536	0.140244088921	0.138572312595	0.129787876146	0.119539942061	0.109480294492	0.103966661863	0.114208625408	0.132428218121	0.155120740786	0.17923166623	0.197769357844	0.218223002701	0.221908992912	0.19222195757	0.162894374381	0.141976961348	0.139724628618	0.156832481552	0.188580091554	0.2271976573	0.24454521773	0.249495050315	0.250855123048	0.244286924694	0.214358520609	0.190884788129	0.197605294672	0.215518268928	0.231503493098	0.254666550874	0.285833736092	0.295699678489	0.302274062581	0.29175362524	0.259103171766	0.246751924779	0.233500942082	0.233911250316	0.256201994325	0.284360193239	0.301824381546	0.309740201869	0.307861712198	0.301951821065	0.298842632048	0.282418003557	0.261582620732	0.25109479572	0.264016605627	0.288794535631	0.305938677915	0.304850091301	0.306342222482	0.306270077912	0.2999311018	0.27428853427	0.243950852573	0.229878749162	0.237090262433	0.258415588567	0.273514177813	0.292763459839	0.298145660174	0.291041176596	0.272533366438	0.247765682923	0.221547991	0.204157614468	0.19412005254	0.201621217955	0.225732737053	0.248781590576	0.256316884946	0.247298457411	0.231148577555	0.214252932007	0.176407459868	0.14574988804	0.137145342545	0.148276840162	0.177910627211	0.209521032245	0.223436768016	0.210481298744	0.188041363521	0.168198222899	0.143390659332	0.122579166627	0.109599711637	0.106029586608	0.115006928802	0.128665705964	0.131242133381	0.138681862092	0.140964716248	0.140515377648	0.131147247485	0.117671129229	0.105966454657	0.0984640425921	0.094716215005	0.091636092076	0.0970547583385	0.103272642859	0.106173865452	0.10241962603	0.0950948183456	0.0876712289441
0.0934970840875	0.101085815244	0.101027370806	0.10053003306	0.0964990988585	0.090267799668	0.0915422988837	0.096462212593	0.103346301142	0.110221962255	0.128019854922	0.138002599809	0.133710146159	0.130349666711	0.131805580972	0.126352592115	0.109666344554	0.0989306259081	0.103295456975	0.11849503565	0.138881846898	0.16533482966	0.183398374059	0.190136298204	0.202132976813	0.198789352191	0.167502647023	0.144875001066	0.136300113907	0.142763352873	0.166053492927	0.200835644093	0.229998204589	0.247313895777	0.242681175125	0.235885475508	0.223440054027	0.199621289518	0.186532657599	0.200523766532	0.225875154276	0.238494898891	0.25291847736	0.276267563157	0.284774390881	0.283561725476	0.270718581041	0.250077295671	0.241681442085	0.237504611361	0.250003237511	0.272621410533	0.293083540087	0.298812751952	0.298336348477	0.293655146218	0.290868743197	0.283493498287	0.272804683513	0.27062306842	0.266858761177	0.268303963609	0.283384540181	0.290421184604	0.28931658746	0.297630986101	0.300370805064	0.299032971621	0.28343274624	0.259562584498	0.238478865686	0.234634179462	0.248882943588	0.264337185157	0.277146589551	0.285007977717	0.279494791193	0.260144522926	0.245905879788	0.234069298606	0.207387197116	0.18987033991	0.193853041831	0.211464439489	0.230726743341	0.245567835298	0.246352647197	0.231972682512	0.215786469711	0.185030781767	0.151268933678	0.138116239744	0.1386508113	0.156911557525	0.188330101755	0.202514102001	0.193597590817	0.186882273601	0.173587411103	0.149112742426	0.126313665911	0.110630186306	0.100306358509	0.106439831895	0.122897794728	0.128246602225	0.128312627341	0.131291672194	0.136299960498	0.132490705792	0.120632702214	0.108409748443	0.098956307279	0.0934571903299	0.0891007321428	0.0941091363346	0.0974075615495	0.100146368294	0.102676189858	0.0965788799964	0.0888245937576
0.0963535020871	0.102542319096	0.102823376433	0.0985313484292	0.0911010935596	0.0874108492882	0.0871056661981	0.0935713402952	0.102599110059	0.114746551216	0.136418086979	0.139370007623	0.1280969205	0.12521059921	0.124216562826	0.119473794182	0.104391634455	0.0979164588243	0.109950824229	0.133415643892	0.155799115282	0.178923924275	0.190798617451	0.18987327484	0.186785913729	0.178316892803	0.154497355431	0.136599354771	0.13646812506	0.15150661147	0.177433716191	0.219192482542	0.241164219747	0.246088064444	0.235979163886	0.224204255136	0.207850619999	0.194109000567	0.193217314184	0.207219226103	0.232444675213	0.254467520636	0.262947237516	0.265718645457	0.265909896792	0.262264176117	0.253184114535	0.247277657807	0.241444884741	0.237302251428	0.252346439611	0.271662845158	0.28471980023	0.284776634057	0.285856651703	0.283690127747	0.277032656442	0.269788747268	0.275234224068	0.285905118338	0.286704024929	0.282183347492	0.27900282067	0.271724192815	0.275745876552	0.287436726712	0.284892006165	0.28435210377	0.28094628974	0.266538229393	0.2430270632	0.233285797359	0.244642132563	0.254933602201	0.255692846356	0.264491478405	0.268928551487	0.263332814529	0.257391259993	0.247420462432	0.218309960428	0.198350449274	0.19226979966	0.195737007328	0.212905060968	0.236717826308	0.241368849793	0.242396196851	0.231490531758	0.206050719968	0.167441291227	0.145564810435	0.135069901517	0.142366861327	0.164578856035	0.181914040924	0.185597148247	0.191646232486	0.187410230763	0.170724064277	0.144764687563	0.122732471249	0.104699501967	0.101006705572	0.111945723392	0.12234714801	0.12146676547	0.126331714452	0.133153487665	0.139404851902	0.129249447904	0.110274845417	0.09744964072	0.0897304012351	0.086532396125	0.0892153433169	0.0950581811362	0.0979249780222	0.102712376945	0.100746155216	0.0936770383365
0.100555048341	0.100687190896	0.102857338638	0.100290703799	0.0891296042059	0.08768128369	0.0862272260456	0.0959222285085	0.109788655133	0.128205396734	0.145529567291	0.137881132849	0.124798336254	0.122542036877	0.122269075262	0.113999409701	0.103590551305	0.104082068259	0.121479679443	0.149741347803	0.170156406008	0.182848915736	0.191237159442	0.189139757534	0.17495154639	0.15988054592	0.14799956998	0.141189860091	0.146639024827	0.162849301444	0.187923744799	0.223941653544	0.242238748914	0.234791738467	0.221235369338	0.196099880581	0.183235167322	0.184395937917	0.19660402228	0.213600243883	0.243616869218	0.270474043784	0.280373613458	0.265503703572	0.249151726646	0.242672123568	0.241881437295	0.233994701076	0.232217478513	0.239896510863	0.256698908388	0.26410647019	0.264540850109	0.262952141177	0.273064943717	0.268145667375	0.266988224575	0.264026759659	0.266813721275	0.279714753069	0.279517637444	0.272805077569	0.265508829845	0.262031879581	0.265480655878	0.273338181089	0.268288203891	0.261696610433	0.264711117905	0.263689159686	0.244595582397	0.232923071765	0.233418001609	0.239368331122	0.241560293627	0.246697245761	0.261878770392	0.275299938305	0.273326726247	0.25666071501	0.226328652559	0.201803321319	0.186997434591	0.17698545604	0.188850166063	0.218138064326	0.230967157048	0.240616864728	0.23193757115	0.206064617052	0.176836843496	0.15218602358	0.140910197271	0.14417799175	0.152999854518	0.165301441233	0.1807320316	0.196543578433	0.192104752747	0.178024701254	0.154426189875	0.130386511579	0.111252633714	0.104218530512	0.109419947401	0.119540193149	0.119210964103	0.12460404099	0.134458540645	0.143234267377	0.135058311323	0.118739381571	0.100789541159	0.0890801986181	0.0871724302078	0.0884323800523	0.0982760175168	0.0992465503917	0.100999211046	0.100512135245	0.0982758211113
0.104005613231	0.100787217792	0.0994298451966	0.0930030446845	0.0871359511998	0.0873907457576	0.0875945344333	0.098664527639	0.117813901827	0.13891799309	0.142663796158	0.130166077381	0.123950705639	0.121732957053	0.114994058678	0.104629163289	0.0998861938105	0.108576836334	0.128453109046	0.151761132365	0.16418855234	0.17402654745	0.188355275041	0.193468509148	0.16671579933	0.143081656686	0.137570831337	0.140235988643	0.146713504105	0.161826052341	0.193173038312	0.223662778542	0.23327857896	0.222271361117	0.210642946591	0.189031201479	0.178005492323	0.17840903841	0.197096797548	0.214781990002	0.245005610762	0.269107749421	0.274553202154	0.256078561352	0.237428630362	0.227750686884	0.232219825344	0.223517193248	0.227408648178	0.241936928144	0.257917280415	0.26418214848	0.250999260172	0.242807647751	0.258508115461	0.2551504375	0.258062383474	0.255048424526	0.254133538121	0.266764494689	0.265372111772	0.261832352617	0.249255275579	0.251229544445	0.256235757435	0.257374358286	0.256140771086	0.244677347245	0.256704643218	0.26160188049	0.248007228493	0.237365946754	0.224918645617	0.223868221136	0.231204885056	0.23260393555	0.243549245279	0.261686736328	0.273535193305	0.263005449417	0.236109800982	0.205517333433	0.186664203163	0.173991266983	0.182361076557	0.202205775772	0.217028054202	0.227828344223	0.2319425789	0.210792837457	0.181345181634	0.151875562149	0.140794198229	0.139803215793	0.139318320137	0.147316550168	0.176517484037	0.200732156817	0.189089886375	0.169675264928	0.152751299597	0.13840015191	0.119982020727	0.104866625672	0.100705250618	0.109696516213	0.117003466678	0.125084038499	0.127585420352	0.133930401926	0.141968276992	0.133026189534	0.107266159926	0.0923873688259	0.0869458567372	0.0871129011567	0.0912897522093	0.095272550807	0.101424022933	0.0994973497657	0.101484449053
0.103312014694	0.103264561775	0.0954159423663	0.0856199576988	0.0832741892039	0.0839193889547	0.0865592668955	0.100927319025	0.125528745411	0.142045155076	0.135944334641	0.12500379082	0.120236944492	0.113841782398	0.10238025148	0.0909179722625	0.0935280641849	0.107481329271	0.128224503903	0.150798140784	0.170217394833	0.185324212546	0.191375657698	0.181404112242	0.147699571317	0.130309481988	0.129826134309	0.135776154178	0.147242821923	0.171252580755	0.202776565566	0.229207886149	0.223815673702	0.209943935959	0.19457709791	0.178093938681	0.173138700366	0.175077807169	0.198838879426	0.220876096747	0.240723217416	0.251925324195	0.246157776965	0.233150883427	0.219739031511	0.207232096766	0.209860111585	0.213615720559	0.224794684435	0.237876698815	0.255381954785	0.264910240438	0.244899445385	0.235805522143	0.242232878465	0.239349762738	0.241344849466	0.248235577326	0.256296125596	0.267469422568	0.269549417488	0.261725469683	0.245572675726	0.240672460687	0.238185259345	0.239695851679	0.241043178755	0.242425368765	0.259052871881	0.258559568535	0.242168821764	0.233032063885	0.217327988969	0.209067074128	0.207562356517	0.215539398823	0.222593861199	0.237010601842	0.250543825888	0.250638715818	0.235246341907	0.208785955379	0.182075156454	0.171571810376	0.178496567683	0.189349965447	0.201246881958	0.217841533175	0.230749272143	0.214549906987	0.183537299015	0.156617074223	0.137695580088	0.13160519565	0.129640102555	0.135770604731	0.166686068262	0.192439507661	0.192153561907	0.178619276089	0.156829335659	0.1363906268	0.116958179362	0.0977473657407	0.0898731838434	0.0981763964184	0.110478365166	0.120303048555	0.119812886324	0.12911759886	0.144534110708	0.136742181565	0.107789241384	0.0916471778793	0.0838325612632	0.0825296396382	0.0845641093741	0.0923607861602	0.102376314667	0.100194229488	0.0991549920107
0.100372624474	0.0968598655989	0.0901395121002	0.0833727642979	0.081539412695	0.0808481085568	0.0835845808786	0.100578695462	0.120177985414	0.134907103254	0.133869600114	0.121017977889	0.10974324523	0.104389082195	0.0954825194544	0.0862795500008	0.0924467426676	0.109663529586	0.13023129216	0.148874271739	0.171237584823	0.192975554855	0.193860323935	0.174343025704	0.139455207508	0.123934189917	0.127497253476	0.137375081271	0.153472887656	0.182352301022	0.2067287846	0.223946522249	0.211831155537	0.195460716887	0.171197784673	0.161129616414	0.168243345483	0.17231930553	0.195328096708	0.222969737171	0.240474588361	0.244358007647	0.233461928876	0.220591236403	0.199388427675	0.188065313887	0.189893280828	0.204787904012	0.219358897712	0.23619580607	0.249325866768	0.255940976771	0.238719929505	0.226232404452	0.227844985013	0.224587910233	0.222369742093	0.233440149536	0.239107620173	0.251251325325	0.258032513909	0.245393210758	0.23307437929	0.227629498752	0.220390731387	0.222688074918	0.225792520412	0.23869833825	0.248932919498	0.25384937662	0.240988551405	0.229982849356	0.213132376126	0.196697175247	0.185185956291	0.193507178287	0.206475464877	0.223028449263	0.236310958635	0.247774880309	0.238168995769	0.212077451593	0.181852029238	0.168293892529	0.168667076778	0.166729849441	0.178516302724	0.202040555421	0.219793270125	0.21923324161	0.194006239858	0.172353289263	0.142035185483	0.129694870941	0.125720028003	0.12882061792	0.154066260396	0.183782403197	0.195134496612	0.187297224646	0.163361732395	0.141225978314	0.122566951154	0.0981954943213	0.0875684451385	0.0902714394175	0.100431061172	0.108684927951	0.110432081748	0.125473718272	0.138246058312	0.13306542436	0.109598879634	0.0919543441011	0.081155901491	0.0796025743761	0.0823901618883	0.0865244343472	0.0939198095763	0.0970920311532	0.0986198202291
0.094056219709	0.0877240892202	0.0828076418362	0.0803550699862	0.0795263929186	0.0798538293936	0.0850825243605	0.106275155471	0.123910911437	0.126333459284	0.122293185671	0.109653265916	0.102620749781	0.0971213036239	0.0889329098387	0.084859226483	0.0967780421276	0.121997833547	0.14164524384	0.154067218157	0.168137150662	0.18392479766	0.180463303534	0.157620882624	0.127565313837	0.115777583752	0.121916822411	0.142627685771	0.170603927415	0.194038832499	0.211654794853	0.21261876717	0.197266950277	0.179471759723	0.15630831342	0.153468688417	0.163384784073	0.174362036727	0.200538959894	0.225299078611	0.236129028117	0.230598211199	0.221199345009	0.208232780307	0.182464022704	0.172326572466	0.179699496066	0.203788964151	0.223369998205	0.241434510016	0.250774488128	0.249662301108	0.234019542133	0.20749954298	0.208260707424	0.21119522477	0.211746994135	0.225077334456	0.232868446604	0.247053989176	0.252068141604	0.23824175685	0.228386743282	0.217650825176	0.209755893353	0.206286020504	0.204279646077	0.232116747844	0.245707025428	0.250791145775	0.242872815116	0.230490738389	0.214872352392	0.187881057233	0.170043910601	0.17776952828	0.197847250645	0.210978913848	0.223946655796	0.240305104268	0.23546072792	0.209494576611	0.182927085949	0.16741962031	0.159051834739	0.156738700314	0.168245401721	0.188550461042	0.210170752745	0.215204486215	0.198833194962	0.183166206809	0.150991564095	0.127206166635	0.117502787685	0.122485334191	0.145306810015	0.170846754988	0.183517923824	0.176465186934	0.1611695998	0.14848545549	0.133181423102	0.102935468034	0.0880835412404	0.0875871342697	0.0930496301981	0.101540512356	0.105223222524	0.117024984233	0.124375130532	0.126846604541	0.11499977076	0.0937392105663	0.0814645908004	0.0780408734944	0.0805087897449	0.0814564054141	0.0853248968902	0.0912605651542	0.0937594767034
0.0888067800721	0.0850115007334	0.0798583625735	0.0797960095878	0.0823785639786	0.0830383364675	0.0926896254645	0.112007349049	0.127681417821	0.121143015443	0.111872351247	0.100996638337	0.0965990870518	0.0920422075611	0.0853559975538	0.088237810532	0.102975942671	0.122322695375	0.145551343986	0.159220872654	0.168451268392	0.173816272937	0.160702570686	0.134994026815	0.116484676494	0.114210858534	0.122794887941	0.147054306258	0.177196020257	0.197504752855	0.202586307481	0.195281849922	0.185017125163	0.163915043172	0.147361080078	0.152926840451	0.164061844964	0.179460509098	0.204582820153	0.221846267204	0.231764544077	0.227648383803	0.214962238566	0.194823641854	0.173847316874	0.16521406108	0.169056423426	0.194329440647	0.223502998248	0.23614693743	0.237142676802	0.232184401458	0.220400762164	0.204119198513	0.19687499643	0.19821534633	0.202049138524	0.22019253157	0.231589246707	0.238459174924	0.244193775664	0.23901035152	0.228794970226	0.211501521458	0.198938048471	0.196907876672	0.196661159901	0.215445994742	0.229196355679	0.232831989107	0.234919178782	0.230880077356	0.214039593677	0.182710482292	0.162754181826	0.167808849364	0.182327691063	0.199180042446	0.218909214976	0.235269065807	0.232766595596	0.210678250471	0.191755993848	0.174261257702	0.159606703809	0.152981973632	0.152695702053	0.172556427387	0.193089041701	0.199281466699	0.198267396914	0.190165107645	0.163615646258	0.134211663847	0.116995091845	0.114027584229	0.123857577495	0.146732226655	0.170794557957	0.173103120215	0.16235859893	0.152273821385	0.138132466415	0.113010914352	0.0951375134656	0.0871484083276	0.0858365708235	0.0949557793539	0.10039531184	0.106694393157	0.112832357419	0.122493869679	0.124933480597	0.106115847159	0.0869297815869	0.0807869208817	0.0812056253026	0.0800432360243	0.0819395377528	0.0848310178573	0.0885592046947
0.0825901151123	0.0834025110816	0.0788698292923	0.0801293096273	0.0859808696557	0.0920969064531	0.10733518355	0.115331669791	0.117391558692	0.111578240512	0.105318155771	0.0939125047751	0.0863008959368	0.0821586120741	0.0846945091893	0.0922772337477	0.109625976716	0.12175350365	0.144795583325	0.164562368921	0.172104710367	0.164710131682	0.137262230879	0.110092255173	0.102382871243	0.110805630873	0.127440679795	0.153657977088	0.179177381333	0.196436590675	0.193559827361	0.182953862185	0.167977063784	0.145829711607	0.140611292943	0.150619340455	0.166501988276	0.180874253081	0.203363002093	0.221301782696	0.224214971218	0.21423305657	0.199509782512	0.180454091832	0.165464087413	0.161277963911	0.170343355259	0.192464887277	0.220288360344	0.224406443396	0.2189710313	0.218083010882	0.207630965698	0.200878957187	0.191276055483	0.187466935746	0.195145532765	0.215500258394	0.223664636616	0.217722451318	0.220231106881	0.22751650965	0.220839573587	0.200853594671	0.189061481859	0.18911978463	0.194759343558	0.205003723641	0.218496316374	0.218348955272	0.22105827322	0.221925477608	0.204660779842	0.17915494205	0.164171090036	0.162383955548	0.171314735423	0.188868596865	0.206811050815	0.223764171466	0.227419684552	0.208880225602	0.188364512044	0.174402452478	0.159488986471	0.147400597397	0.14215970486	0.158656535097	0.175685077311	0.190065506591	0.195200086069	0.188598637026	0.164491927665	0.136597201628	0.11696201154	0.103569950852	0.103530581768	0.126743019342	0.159771200808	0.170193432464	0.163504443295	0.152422753077	0.134332927822	0.117174855326	0.0983503300042	0.0867894291249	0.0817933175002	0.0851694829233	0.0931314134864	0.101044723367	0.10606483166	0.114378474001	0.118950425979	0.112950193906	0.0963058012503	0.0880301278081	0.0819663947052	0.0798374459371	0.0817500757895	0.0791862040145	0.0821958305349
0.0794442098959	0.0785898496985	0.0763716768553	0.0786135473687	0.0852432273472	0.0969471282337	0.110649120363	0.111190081009	0.10660167516	0.102359080729	0.0940326551611	0.0831929369838	0.0793534854136	0.0775279059982	0.0871853797527	0.0964004167424	0.113134340402	0.125132295247	0.146600575862	0.163695374844	0.161309381851	0.149811004307	0.126699553765	0.104154639641	0.0991821865437	0.110740973613	0.133525650366	0.15562214694	0.173266604185	0.186895104004	0.180496120511	0.170999049657	0.148453172401	0.130888368083	0.132586917709	0.150877560418	0.174620737052	0.191421217537	0.205270192933	0.218017060398	0.219241355666	0.207751316856	0.193655369276	0.176551579106	0.164295939932	0.164854873101	0.177134698643	0.191511179763	0.212553303601	0.212375792778	0.202910830924	0.20627946212	0.20328422652	0.19678855257	0.18656001221	0.180318156586	0.18871984679	0.201337013343	0.207576396293	0.209613480569	0.210513145728	0.210137799824	0.206135428827	0.193573804804	0.183266208491	0.181130692484	0.188948214944	0.201635660278	0.209979360967	0.205677196435	0.205291193427	0.209646400202	0.202664400536	0.18578144568	0.174641073295	0.162853386326	0.165947276105	0.182348950415	0.197327853787	0.21450173694	0.222982056327	0.213513820006	0.198220575905	0.184219823011	0.166779656098	0.144052094574	0.132663803104	0.137188945892	0.154739110821	0.175129350678	0.183325246152	0.184398822809	0.166356917721	0.145244721054	0.123835756507	0.104643329272	0.0985106775172	0.113999320323	0.140183709221	0.151932031461	0.158277293239	0.15934242106	0.141425258371	0.122185913634	0.104848171215	0.0908093954234	0.0829092608351	0.0782282722016	0.0815056990378	0.0881269359561	0.0969372110626	0.104566726379	0.107360950118	0.111291259428	0.103806870204	0.0922784052897	0.0817748691015	0.0785350456915	0.0774960869871	0.0747954600968	0.0798851194827
0.0730011933242	0.0760363554317	0.0764164837644	0.077754872382	0.0838980866098	0.100061057657	0.112092576054	0.106738827704	0.101935177735	0.0979354594203	0.0886390227103	0.0783030486653	0.0784733905939	0.0807575685002	0.0937077519844	0.108357966267	0.123255331981	0.13107502386	0.144689345191	0.149839222597	0.146054486703	0.136750079121	0.116561331948	0.102372291579	0.105304078027	0.120027336611	0.145605934408	0.162379213199	0.170719659339	0.17401018073	0.167099143937	0.157602109192	0.140409669275	0.130686563485	0.135604374047	0.157516196879	0.179595399037	0.195943605486	0.203138299196	0.206632587807	0.204815961263	0.190956613889	0.179297985348	0.165842789653	0.165021783327	0.176158531015	0.183078704537	0.188694749565	0.204148991765	0.208991210716	0.201716330023	0.203190098687	0.196559676794	0.186579006173	0.181495904879	0.181042852575	0.186969185016	0.192109025582	0.195610463743	0.207860840203	0.210660251496	0.19921667255	0.194769184183	0.187147680831	0.179357718248	0.181289403197	0.183862212795	0.195383433822	0.202782070521	0.201256979678	0.205160038981	0.204212682592	0.195003711516	0.187494087304	0.182644741551	0.169972497536	0.163606223899	0.171969056222	0.181387666235	0.198605460981	0.211173667042	0.207640017064	0.200134316398	0.18394477424	0.166601801292	0.143447761629	0.13436140658	0.133786550859	0.148823300766	0.16110645222	0.172225803092	0.175438904515	0.167680572695	0.152845814447	0.131522510433	0.11207721235	0.102730790348	0.110433333302	0.127886641827	0.136647829586	0.147104447833	0.151141266004	0.141820421962	0.127619110834	0.113479004861	0.0997441060506	0.0857962103542	0.0793462061252	0.0769972763442	0.0838198301562	0.0952856089558	0.100667461149	0.10227883828	0.109354849256	0.10593289636	0.0921258744568	0.0790685567852	0.0776593441368	0.0763164365857	0.0709011369994	0.0742953847923
0.0718199103784	0.0726714314428	0.0759000019964	0.0800767582039	0.0853299609311	0.10622242066	0.116073365278	0.103217518695	0.0927043006558	0.0902101907219	0.0847386856688	0.074631916162	0.0751448688349	0.0831682496318	0.097155548849	0.114959823642	0.124715202284	0.130506113237	0.144916804192	0.144985035021	0.139787577003	0.1216423932	0.103959823637	0.101720689711	0.112687498689	0.129529723268	0.154158821455	0.16777639045	0.170496166599	0.168779727214	0.16519490535	0.151061192085	0.141206740849	0.135695824966	0.146643330714	0.165155775527	0.181515450881	0.191852424071	0.195399545204	0.194076768219	0.194704512527	0.180525687735	0.163903130535	0.154381287912	0.161544447776	0.181224936998	0.189503379852	0.189218345938	0.194899964971	0.201835083244	0.201081474077	0.200687957889	0.192910143388	0.186078807773	0.186232194149	0.191142352575	0.18711961774	0.184559166273	0.186218780176	0.195609803295	0.202021364601	0.193185403238	0.186662939677	0.18273633005	0.184018093348	0.191284768883	0.186972802833	0.191486952575	0.195813879273	0.19705895585	0.19939409342	0.197988300454	0.193994443459	0.192505070584	0.187866311026	0.175554494705	0.159212456387	0.156363338385	0.166635698532	0.183974507196	0.200461410403	0.198551910217	0.195760687868	0.183126050499	0.172360113587	0.155151715185	0.143060381754	0.13578164754	0.14527717618	0.1553715329	0.167729681922	0.171194631371	0.170682893776	0.160887719311	0.145536196347	0.124643707287	0.108413306235	0.101040118123	0.108816229817	0.125579982882	0.143373388078	0.148361659235	0.141474537371	0.127041554069	0.11950492104	0.108773236287	0.0907027752381	0.0786918351264	0.0730532174763	0.0783850720739	0.0885617781451	0.0912015752885	0.0962499764654	0.108932889771	0.113944930929	0.0990426189248	0.0805634747923	0.0769203444854	0.0744556707902	0.0711506792212	0.0694962412686
0.0700841066976	0.0695286940467	0.0749367501238	0.0843971287105	0.0965974992894	0.115231592366	0.114496252781	0.0996365266272	0.0882737077386	0.0845675024067	0.0778362172545	0.0703035320981	0.0734539060822	0.0889361671936	0.107432307488	0.120631030577	0.126145788662	0.135276940282	0.144877364568	0.137251720486	0.124859360726	0.106417493943	0.0970263173251	0.106728563404	0.124455503853	0.141897381388	0.160113342897	0.171191250084	0.168057657878	0.158935197878	0.154595629661	0.141879744513	0.137219739513	0.140767779153	0.155222656897	0.172761978051	0.188855995752	0.200162975324	0.196472138883	0.187409390329	0.177410553568	0.171241267102	0.158692893141	0.155572547004	0.164350547923	0.183130661459	0.193488708208	0.188833595079	0.178594955821	0.182091592743	0.190077478731	0.19585503434	0.191478593182	0.186425427866	0.188378747204	0.192291998555	0.189720525044	0.184421722448	0.183364878633	0.187538577461	0.192388570823	0.190613948608	0.185398514442	0.184549211833	0.189597824462	0.192399128987	0.1876184119	0.191018858549	0.192758004982	0.188659036442	0.182491320062	0.177352010801	0.185098025273	0.198006233483	0.189687903683	0.175074198322	0.159842989272	0.154443342217	0.163560171623	0.172660538867	0.18566661564	0.197438372009	0.200169865206	0.190163977488	0.178546117745	0.161471817568	0.147312376298	0.138149249564	0.139174139271	0.149179512301	0.156083204526	0.163709616483	0.171255889965	0.163156016947	0.152306799018	0.137036706561	0.1158936412	0.0971401981526	0.0983701959111	0.116615134498	0.132796594687	0.144366910713	0.139045550866	0.129784412947	0.12235915627	0.113443990102	0.0989328349106	0.0789879556409	0.0697920394952	0.0742879920198	0.0809011322928	0.0845998209786	0.0969171145831	0.111345398185	0.115287852849	0.105191171091	0.0892303986319	0.0763129501927	0.0713099495826	0.0705853783964	0.0629222464528
0.0680028289406	0.0717603177652	0.0787779168825	0.0886966853289	0.105941572868	0.1165452441	0.104796389226	0.0979232759678	0.0934443047615	0.0826658610677	0.0718013796723	0.0685824106407	0.0719350696583	0.0899723546822	0.113908238531	0.123076831418	0.127967101267	0.139753189122	0.1381189131	0.126091784216	0.10939506723	0.0972456390104	0.0907624804236	0.101680202489	0.128182827736	0.155840694	0.170109171037	0.172587742063	0.167171959174	0.148166553533	0.138091607032	0.13385536641	0.131980749048	0.141854013217	0.157727745106	0.173471868645	0.188489274443	0.194135104534	0.185993714469	0.178918585455	0.163098482724	0.158431043286	0.151971807202	0.15198102505	0.163089164515	0.180791347523	0.192168903126	0.195037982854	0.177581491743	0.170833035931	0.177018909859	0.181461014327	0.178851011723	0.180471838643	0.187878581001	0.193422089955	0.190998369188	0.180641295717	0.177915096618	0.184638509698	0.190469207905	0.189047377434	0.181001652849	0.182529568772	0.193726052734	0.192710853615	0.182569467921	0.179075212993	0.17857553447	0.177695951604	0.174121536267	0.171282313124	0.180982043215	0.200334253909	0.190964081035	0.176294383864	0.157793172518	0.148731026225	0.152813171132	0.161646136824	0.16824034759	0.185528254611	0.19029256887	0.190152763632	0.181274216362	0.165405852458	0.151267614102	0.139589735577	0.132497409044	0.13433557926	0.141833495383	0.155468986011	0.169702284577	0.171121724732	0.166471209797	0.148361728414	0.1180381175	0.0937532231442	0.0898259966567	0.102675566434	0.116246801947	0.133369693294	0.13853980877	0.13507460696	0.123222064894	0.11769544038	0.107772899001	0.0824216677474	0.0690974742443	0.0690507823642	0.0748926994378	0.0856588677374	0.0979518166493	0.103917092576	0.108873590516	0.113847231062	0.100621026333	0.0814244029354	0.0745268442489	0.0699759814572	0.0644357434182
0.0682947280109	0.0775732892683	0.0878040396058	0.101737942154	0.115985490399	0.114762487939	0.0981844367794	0.0923579256145	0.0893898622097	0.077923562844	0.0684486041153	0.0693133521808	0.0769913655723	0.0935276284292	0.110569381028	0.12260761277	0.133124866231	0.143320310887	0.133996576916	0.115237007867	0.0997946589716	0.0931964940039	0.095841978679	0.109275021444	0.137014911191	0.166697559983	0.176178762668	0.169667000372	0.158986392089	0.134231522657	0.121330969646	0.127575220773	0.128886421161	0.137662941828	0.154860971425	0.170786526829	0.183545878116	0.180812156985	0.170224211858	0.163895836234	0.153657354236	0.143909721678	0.144563105212	0.152464699221	0.167306546223	0.182317693958	0.187494924679	0.181334301675	0.170414766472	0.161861110897	0.163348146877	0.167646874286	0.166616880465	0.174653279295	0.191279247975	0.194865645699	0.185939377025	0.177348208708	0.170238361761	0.165479151678	0.169133884701	0.17333113479	0.175967652781	0.181861564565	0.192675061993	0.192936616512	0.178663313622	0.166609517267	0.164790255326	0.165399189592	0.163832435646	0.16761100276	0.17227272938	0.185597594142	0.188444971952	0.178801962995	0.158367127353	0.145433148823	0.141485370754	0.150697067021	0.158600297421	0.170680435147	0.17735077397	0.180533056832	0.175421120316	0.161447660882	0.146525546382	0.134340297622	0.128123700392	0.121476234605	0.129492037668	0.14804987252	0.162349830133	0.173896156721	0.174414217567	0.152584554413	0.119871329808	0.0989140321171	0.0923444153483	0.0964985399263	0.108916055941	0.126627887769	0.14118205139	0.137297885328	0.124652247458	0.11594701807	0.103298068584	0.0844448707725	0.0733130253746	0.0663551201192	0.0732170890203	0.0855499868728	0.0920948199185	0.0957470950224	0.107616489919	0.118100991346	0.109981229997	0.0912549435427	0.0804732709197	0.0717263819796	0.0666049050047
0.0652845828428	0.0770620699393	0.0893704550863	0.105199267973	0.115202289038	0.107675800482	0.0911588146768	0.0837839828812	0.0807622057013	0.0743619806116	0.0695598659209	0.0724535921523	0.0866040405832	0.100404955249	0.113281588593	0.128229586741	0.138672161923	0.140258641998	0.127749684459	0.10549966484	0.0974261741265	0.0955407522226	0.103599226101	0.117472965111	0.138723314452	0.164481240395	0.175476550922	0.165377885127	0.144121052208	0.118691791818	0.107665142698	0.115397356316	0.123125166234	0.135716656827	0.153047054455	0.166860333515	0.174468429014	0.165215157623	0.155548160945	0.150723628105	0.143868699592	0.135489983089	0.14124297616	0.152182401109	0.167365339493	0.187038978246	0.189501452739	0.171767260409	0.161040622642	0.157760266399	0.158444681822	0.163301978306	0.159973989162	0.165914056154	0.181287571378	0.18236999037	0.17380914869	0.169321044445	0.162197079247	0.153569241023	0.156890244716	0.158884223873	0.165447133748	0.171793765054	0.17650589338	0.180886991314	0.173851497956	0.159757672186	0.158899225809	0.162807872284	0.159413172847	0.160371874419	0.16317065608	0.176522425735	0.192356033278	0.183450090069	0.161479451431	0.146509640114	0.134679726007	0.137672617534	0.148214197981	0.156961245971	0.160508001805	0.165295378925	0.17072513656	0.162142496832	0.148931816764	0.129276229541	0.11807689778	0.111560200788	0.113121474403	0.128361490707	0.149888588169	0.168751145353	0.173504291019	0.157995053704	0.128037093175	0.108495173742	0.100616001839	0.09576961134	0.0994527167108	0.113811234712	0.136066627275	0.141864686755	0.133387134057	0.123339174281	0.107358607007	0.0952540370021	0.0822892176536	0.0670106805739	0.0702977002381	0.0788922019614	0.082781573283	0.0855798509102	0.0977029735164	0.112869695678	0.113757001721	0.095558288242	0.0817921783557	0.0719627397638	0.0651152946692
0.0609555172477	0.0721222598915	0.0886900601675	0.107509262161	0.106554279563	0.0948072651773	0.0841082002198	0.0779600732271	0.0730170039081	0.068508544732	0.0696174227488	0.0810118222826	0.097940580412	0.111152754081	0.123397392488	0.134480299453	0.142439149214	0.130680164662	0.110240597411	0.0898757015898	0.0907633407374	0.0964984061786	0.104621078647	0.122935832479	0.140525862003	0.153388766308	0.15910489244	0.149319492398	0.129457971493	0.111121937573	0.103299224986	0.10882131953	0.123269704667	0.142467557255	0.153949025901	0.161604439865	0.162866569241	0.158501349853	0.151119109485	0.138567994903	0.129844727944	0.12938031582	0.142572660616	0.152890137377	0.165691951378	0.18002402903	0.175759567128	0.160254683133	0.151399671926	0.14979484512	0.149711116767	0.151172362936	0.150372514874	0.158606924219	0.16747468449	0.171148629041	0.170488180659	0.165634759309	0.159619454299	0.150805608485	0.149729241126	0.156674634279	0.162394406307	0.167402934133	0.170473322001	0.169334727183	0.161461097896	0.151215906717	0.149320270753	0.151831454489	0.151504853054	0.150528157326	0.155200405891	0.1683573192	0.181970878464	0.174316492901	0.159589208665	0.145455045153	0.129259770801	0.128044187125	0.135922358073	0.147740168293	0.156665693664	0.158963379648	0.161526086848	0.158656847139	0.151542396999	0.129498993405	0.111320132429	0.105536201873	0.108554296306	0.121377330745	0.140929215843	0.153749914839	0.155847716759	0.150890504951	0.130465938028	0.110551016687	0.100542122975	0.0937898851861	0.0868563526291	0.0996488594328	0.12395022185	0.140894211772	0.137575077948	0.128552837675	0.115522909168	0.107105464321	0.0906218661758	0.0701535235388	0.0665418162813	0.0721286509824	0.0757377506156	0.0794837415328	0.0910703064562	0.104230998098	0.108825900736	0.0937384820804	0.0768168979259	0.0649677266259	0.0618603205778
0.064374888268	0.0747756343849	0.0889085875489	0.0997716703979	0.0927587869479	0.0849153929706	0.0825269837373	0.0745982658516	0.0668969939588	0.0659883049619	0.0696692642667	0.0827353040691	0.101551271317	0.117389355306	0.12666224709	0.134297411596	0.139036010929	0.122957017844	0.100930719835	0.0817391566226	0.082772454989	0.0969188680725	0.105612235184	0.120902216652	0.137282714294	0.149278681974	0.146098626568	0.131166751052	0.116312697935	0.110931701507	0.111730150191	0.114605868173	0.12494558	0.141497219384	0.155749875427	0.162587077036	0.156594279941	0.152133449818	0.147403896081	0.132632223587	0.126976946922	0.129805354506	0.137169647846	0.14560303388	0.158572949263	0.167073052924	0.162517435525	0.150803099417	0.14265729549	0.139456994942	0.140528771866	0.143496801395	0.146882046326	0.154600510736	0.156518162613	0.162922487515	0.167498036775	0.159491444297	0.149459356293	0.138482798048	0.132522580234	0.145665007559	0.155150083989	0.161482838016	0.167080363842	0.161668011163	0.154011636612	0.14936297714	0.143269871711	0.141544402852	0.142247746115	0.140868821649	0.146267143851	0.157212573698	0.16686811416	0.164359262256	0.153294477673	0.139118437621	0.130204251018	0.128631794414	0.128383163066	0.137463060282	0.151983005756	0.155931882427	0.158581508284	0.158773871403	0.151481533994	0.134679730255	0.118163188896	0.113487489139	0.109967892387	0.111543526351	0.125551055089	0.139267076546	0.146466688646	0.144583049609	0.129805506601	0.115635002341	0.101892321666	0.0920255378909	0.080083275828	0.088250311203	0.110119281849	0.131812447781	0.136802294079	0.12955980919	0.122021293589	0.116183364186	0.0970795424315	0.0738734498565	0.0650486215784	0.0662306854215	0.0699420388239	0.076619084034	0.0853124321308	0.0893672119618	0.0949041182671	0.0954279112669	0.0819642258046	0.067848008077	0.0624152784051
0.065484786206	0.0782070340672	0.0882064441151	0.0881350106133	0.084047537282	0.0789869017445	0.0787809047687	0.0743773550834	0.0660742223146	0.0672270651944	0.0772072126218	0.0960116677581	0.10771857643	0.114050616625	0.122302511768	0.128742889407	0.12929394344	0.10927319536	0.0923955126798	0.0806059672052	0.0844534276795	0.100794834517	0.110305790994	0.115564056717	0.130845792308	0.144783017013	0.136100203582	0.114540836044	0.100095309862	0.106793622228	0.116747226682	0.119404709885	0.126285357607	0.135856827228	0.151934738577	0.161884739904	0.151709958454	0.140483146178	0.131868052799	0.123858194874	0.127174677418	0.129539651068	0.134481453741	0.145617032093	0.157022389168	0.15959927897	0.154238972172	0.144222281614	0.135796450069	0.130539293724	0.130196688325	0.137099907965	0.146231260903	0.155349017797	0.158019286505	0.160900216976	0.162888511772	0.156016687135	0.140921809758	0.126277968703	0.122345020603	0.138740474177	0.152550446639	0.159259966433	0.16216760466	0.159643427355	0.157271141686	0.149370981456	0.138162599593	0.131364506178	0.132731192378	0.13362894372	0.141006122236	0.152221748344	0.158996561974	0.158508596802	0.149798666463	0.136551377677	0.130212952761	0.12779160138	0.124446697391	0.126934796291	0.1381808327	0.149776388599	0.157991210987	0.155114959406	0.143415536059	0.131509923515	0.121134460247	0.119662721623	0.107333489531	0.098328694192	0.111784022591	0.13066427097	0.14040389258	0.135143762589	0.121805721747	0.114390935376	0.104679763617	0.0911394091392	0.0817045444267	0.0873979809068	0.101833727361	0.121119244345	0.128602408566	0.122927457356	0.11831473555	0.114658674266	0.103650218522	0.0844854357949	0.0687327829697	0.0643776820146	0.0709535657957	0.0778180698695	0.079042931192	0.0809230920703	0.0870771443284	0.090939131052	0.0825687559725	0.0677909041176	0.0594417243906
0.0695294699891	0.0776130430778	0.0826468242759	0.0791284478467	0.078946552472	0.0719936968061	0.0714032798274	0.0758064254454	0.0711289616244	0.0694585652765	0.0795534191338	0.100257854371	0.108392126221	0.113604655602	0.122335364083	0.119424726051	0.112914422067	0.0938893439002	0.0847306890019	0.0822960653512	0.0904205626377	0.105120771779	0.11681400057	0.119087645023	0.128585359908	0.13643080406	0.124121886643	0.10806381662	0.102242822513	0.107536244109	0.113369891554	0.119706132071	0.124280095933	0.131968401323	0.145249758615	0.152317255165	0.141290608072	0.129158237288	0.117631075526	0.114207200706	0.125558676565	0.13100371857	0.134998517805	0.143172204841	0.147329101879	0.145019842047	0.141070900327	0.138198353524	0.133078455375	0.126354423948	0.128140225413	0.134704024957	0.141315795442	0.149645595485	0.157467818982	0.155271118243	0.152813856761	0.149670124121	0.140215975806	0.131005224977	0.127257173671	0.138248969677	0.145120659743	0.149623016648	0.154280602748	0.156504849969	0.155126326069	0.146632055813	0.137537726386	0.130403839282	0.129296821022	0.12945930758	0.1342492531	0.140841703305	0.143812213454	0.145764775788	0.146150469545	0.138252632287	0.132301497025	0.125452520525	0.120124521465	0.115214741672	0.123223075196	0.136609373048	0.146560964378	0.150592061298	0.141435188632	0.127752103547	0.120590060613	0.119031149315	0.109857760086	0.102326951251	0.106409386999	0.117056630847	0.128324460929	0.132447405455	0.125968926362	0.117161835814	0.110174412445	0.0981976524761	0.0867721423055	0.084574941551	0.0879616310118	0.0997316052148	0.116455148989	0.121205641942	0.11989274451	0.111294002224	0.105276556607	0.0936749416166	0.0743442267249	0.0676038655136	0.0718860992756	0.0746802084924	0.0714284691888	0.074539038498	0.0815565927776	0.0829542129768	0.0812503404546	0.0722490869805	0.064244084043
0.0785791088899	0.0863248687401	0.0827582933356	0.0738205452268	0.0708902266247	0.0656742494235	0.0648633126879	0.0715200297128	0.0732638353086	0.075044933754	0.0859577735205	0.0998830813096	0.105772779975	0.112572500568	0.118470912433	0.10666402715	0.0919808180448	0.0829336478475	0.0809690635065	0.0824965445208	0.0944083168004	0.110579590305	0.126253129392	0.130719358533	0.129584270855	0.12984236748	0.117215196471	0.106157781196	0.107284866806	0.114076738495	0.116629813852	0.121371245944	0.126865823438	0.134385442518	0.141831728605	0.14396098868	0.132792213335	0.117870544385	0.104808416046	0.10333125346	0.120264446078	0.135036572386	0.138880312854	0.141862652479	0.138253667323	0.135655639774	0.132257835067	0.131576495071	0.129217296434	0.123596948848	0.127408167291	0.136708966659	0.140252575943	0.143468688583	0.149024788632	0.146300915775	0.143776028762	0.144619015925	0.140380976856	0.130669335844	0.129761235623	0.136643168499	0.141148573754	0.141334380614	0.148193940941	0.150621300355	0.143766330313	0.141691057736	0.138854162756	0.131753588225	0.127775279695	0.12814449485	0.126910860055	0.130425942071	0.13452146694	0.138579487827	0.142425251673	0.138425601168	0.13601024482	0.122760808815	0.109466288359	0.103034466243	0.112580543282	0.127263297032	0.139838932129	0.146376687287	0.140876164379	0.127864111716	0.122286959049	0.119153132181	0.117286075781	0.109667343013	0.106266566404	0.112735259916	0.123563377759	0.129588948334	0.131935778296	0.126633039485	0.114976580189	0.102553429374	0.0876764842598	0.0816295185839	0.0799600339608	0.0860284601602	0.10174802448	0.116965105933	0.116201971199	0.106082567325	0.101651568897	0.0944284056747	0.0811670302313	0.0732443350732	0.0701613428082	0.0652339560408	0.0648969637302	0.070354829451	0.0745186509731	0.0802939064318	0.0847100318235	0.0832297365561	0.0712540805685
0.0809081903082	0.0895520766612	0.07926663281	0.0691368056888	0.0658370468351	0.0669756376851	0.0649991876733	0.0660191223884	0.0705847708964	0.0766780104995	0.0912680701917	0.103830242451	0.108153382064	0.109012651362	0.111777883456	0.101965204105	0.0834543024837	0.0798138497532	0.0790300734179	0.0815982190374	0.0964510589434	0.116792821277	0.130224894675	0.134208423827	0.127703031708	0.122089037672	0.10843391032	0.100167574364	0.103546906993	0.112915763783	0.119882735339	0.124336178542	0.130219283015	0.131602332063	0.137066498988	0.141478848822	0.131344308539	0.117816728739	0.108204068255	0.105978626417	0.121265824075	0.134185375282	0.136960805021	0.133891387475	0.129837353861	0.129133956485	0.126653872853	0.122371994815	0.117389335032	0.118577875572	0.126712555056	0.136744516597	0.139711444951	0.139067111305	0.136311433332	0.139339884852	0.143006654273	0.14083404225	0.135258185784	0.122938199969	0.124247650901	0.127647580818	0.13633021123	0.139930187771	0.145297718134	0.141485782823	0.134273865686	0.138086391469	0.139324071731	0.135398873682	0.126268163762	0.118335319146	0.114565170921	0.122098670775	0.127457603823	0.132140646478	0.132402434337	0.132569768406	0.135436137567	0.12780284863	0.115453458948	0.105994769127	0.110618049725	0.122125825849	0.136733814953	0.143003777486	0.138537941504	0.129468091077	0.125936844821	0.12075384813	0.118568641261	0.10944576384	0.102122070203	0.104057664384	0.114307681403	0.123882040708	0.130448775558	0.131011385961	0.122986860135	0.109411754816	0.0902632713364	0.0806800788558	0.0781981157484	0.081604795155	0.0924454151355	0.108930073463	0.111821186144	0.106408656124	0.103656955799	0.0985307141659	0.0872344101288	0.0744352788393	0.0665559418047	0.0624617939505	0.0656868136805	0.068755480933	0.0681989279933	0.0729470764756	0.0819662898571	0.0897612331272	0.0754372154173
0.0828116961081	0.0807945431862	0.0714480228114	0.0653683537695	0.0608545515592	0.0613591617687	0.0603520808888	0.0614583597443	0.0708014537679	0.082170076447	0.0943077368066	0.106502153226	0.114210607771	0.113298355735	0.110216429925	0.0977495503675	0.0774374253122	0.0758468235967	0.0796325343134	0.0843478082718	0.100202361038	0.118076950606	0.129349999768	0.132002264097	0.12356324887	0.115167926316	0.102119162708	0.0959935793325	0.101725222864	0.110930144974	0.117156958561	0.126983713554	0.135222383123	0.13309210753	0.129872600031	0.128556106496	0.118876403843	0.112690406093	0.11292298196	0.11299698903	0.123047065259	0.131341941614	0.134275926597	0.131912562255	0.12748833091	0.120500140407	0.119409786105	0.115888305841	0.117941509303	0.124286199634	0.130380802895	0.133247427745	0.134818750349	0.135194027243	0.132399954134	0.134626398225	0.137541254977	0.135283132835	0.127727648174	0.116677812925	0.117232197375	0.12281828284	0.129785736222	0.136378450414	0.13867729949	0.135588015734	0.132723341556	0.134485504879	0.13501408102	0.134720505108	0.12892845161	0.119198550786	0.113202591746	0.116607441504	0.119282292123	0.125204673805	0.129506804127	0.13176107056	0.133309252574	0.127671681929	0.119182848429	0.11330896549	0.111199136985	0.11428277727	0.125533748644	0.12988484427	0.134450133786	0.134304830871	0.129038574474	0.120017786431	0.112786329337	0.106203144558	0.0992682634744	0.0996172451546	0.110624568239	0.119711199919	0.128139176305	0.128366737859	0.122249095556	0.106995135349	0.0911226630066	0.0829456747203	0.0787737893312	0.0775823852119	0.0901568989285	0.104971892299	0.112903067102	0.113243266408	0.10687197362	0.098342178906	0.0886453533265	0.0780250141578	0.0637585732479	0.0589028950846	0.0618643338653	0.0612259682852	0.0633302555389	0.0685240607358	0.0761766293464	0.0842925457491	0.0763677813383
0.0835475626819	0.074529727329	0.0676737908076	0.0651882303816	0.0584726436066	0.0556829661707	0.0600936637309	0.0607463058366	0.0718170989699	0.0915453206202	0.101604230216	0.108818326002	0.114597213819	0.114666559509	0.103716699154	0.0865624369622	0.0716549425874	0.0725079264442	0.0823311383617	0.091926820938	0.108082330747	0.122449901612	0.131254973453	0.124909350247	0.112835826939	0.104263950175	0.0963963986169	0.0926146522781	0.103142069097	0.113646939153	0.116976530334	0.129711877951	0.134548557444	0.130502355912	0.122687678574	0.114415077463	0.107917002137	0.105642076527	0.11216882913	0.116943894398	0.1252788793	0.130928050097	0.133763313678	0.132339333373	0.127415948866	0.11553908256	0.114216691716	0.110826124732	0.11542096952	0.120046570683	0.12539059636	0.126396765999	0.128372318274	0.127768451865	0.123672885262	0.126720668465	0.132779597508	0.132774654017	0.125191198955	0.117999087984	0.117782767855	0.120388035941	0.123487235643	0.132985864913	0.130967186739	0.126346325237	0.12638473193	0.129318417674	0.128297346113	0.12763664981	0.124184130983	0.117689304508	0.111725270318	0.111648517165	0.114140108043	0.119372274945	0.127788923784	0.131758686598	0.134602443908	0.130423253695	0.123114316105	0.115580286781	0.10912168437	0.105526447706	0.111300070512	0.116618902942	0.127093934154	0.133040405302	0.133234194609	0.123518364963	0.112853601384	0.108647875884	0.0988788041241	0.0944542856071	0.100409294789	0.107137509111	0.119056450233	0.127734691267	0.126672544861	0.112486205826	0.100643155852	0.0891443387979	0.0814345172366	0.0736374441294	0.0769879458777	0.0932024516573	0.110785537581	0.113926486613	0.110096754929	0.104823971717	0.0974229208874	0.0861989666853	0.066054771974	0.0591777620164	0.05817363715	0.0563203149726	0.061115272267	0.0665954091857	0.070671954003	0.0783166787565	0.0821591872319
0.0810103529929	0.070797813279	0.0666534262618	0.064422761559	0.0587336283831	0.0553668879453	0.062078118414	0.0645859275143	0.0772010412181	0.0961878933566	0.104933238176	0.108218386295	0.11346329066	0.114060509184	0.0936807728319	0.0766111097852	0.0716514125805	0.0734582594307	0.0809022082157	0.0918726454577	0.109624018372	0.127718931258	0.131684323636	0.115542384832	0.0999760562011	0.0951220018141	0.0913369813178	0.0915482423854	0.103439328776	0.116516831512	0.1243610807	0.137271521359	0.135152876135	0.128675691027	0.119008358299	0.107635135286	0.102282980132	0.103274775154	0.1131073293	0.122659903152	0.127090890244	0.128859527407	0.126845249806	0.1244393617	0.122119293821	0.114011253242	0.113323295864	0.109630987465	0.113603868716	0.117540852847	0.122694898012	0.122373130627	0.123271185666	0.11912502957	0.110066898863	0.111628041292	0.120387406706	0.122836779352	0.126569652606	0.123380646478	0.120486789367	0.123452653366	0.120252553093	0.122242512963	0.114818242048	0.109757379205	0.11641922846	0.123793188456	0.122888046283	0.123800449809	0.12117151421	0.116962837221	0.108818708445	0.110686453704	0.113507422646	0.119111582618	0.121168404338	0.123246185545	0.129899864803	0.130866859334	0.125216462542	0.118769508575	0.107251681673	0.101493914561	0.104309211643	0.112071416329	0.125465103748	0.133776124897	0.138145057734	0.128486936131	0.118359221218	0.10852060277	0.0950980096716	0.0924413408175	0.0928700418421	0.0978693353117	0.111239073773	0.126264150892	0.1271747944	0.113756425414	0.099865495854	0.0861341536887	0.0791800238321	0.074345881446	0.072476068591	0.0863728217664	0.108796495672	0.112255473545	0.10948690149	0.10626088884	0.100006597011	0.0868181350518	0.0695872909168	0.0628128986042	0.0557316320773	0.0572221715633	0.0629897782963	0.0649697729171	0.0694230657444	0.076693539811	0.0839755899583
0.0760358409427	0.0683459459781	0.0682529796865	0.0644591466225	0.0627253821232	0.0603999757384	0.0619222143145	0.0688570747841	0.0816461932765	0.0967956726159	0.102964408144	0.103979776457	0.106452026577	0.101895389013	0.0836646854246	0.0706680374793	0.0704171860599	0.0789792242208	0.0896298766435	0.100660085114	0.117012872743	0.127556949141	0.121342179476	0.104738237142	0.091998481991	0.0897616575661	0.0897877248928	0.0978206026603	0.105477901027	0.117673401052	0.126985043755	0.137286958968	0.131555581168	0.125385923768	0.117763885598	0.101989409079	0.0953063284096	0.0984906663876	0.109763264745	0.124469784346	0.126201696476	0.130595961632	0.127251897029	0.117728595592	0.114155058421	0.110742091899	0.108156755124	0.107041458571	0.108938843204	0.113923201425	0.119294475862	0.120354091323	0.119604571497	0.116160734909	0.107395981167	0.10600625682	0.112498394355	0.116215467117	0.121692060847	0.117346009608	0.11030336845	0.1185206189	0.118978977086	0.116925435967	0.109893720143	0.103894875895	0.110532420168	0.119901817256	0.11991122245	0.119950570804	0.11916611433	0.115243528756	0.103949530239	0.103948566784	0.110954462817	0.114749530196	0.1139529488	0.120068208138	0.129447099699	0.130547640537	0.125059411074	0.120617526451	0.104955112186	0.0955606987514	0.0965559247481	0.106388500085	0.120851834258	0.129517065262	0.135957309248	0.130895803876	0.123319907785	0.11293579689	0.100683665111	0.0945052259654	0.0879070612022	0.0923395351438	0.0995571577744	0.111024540228	0.121840300461	0.123244110146	0.112400933112	0.0961405125476	0.0845639799469	0.0753162568714	0.0697449872915	0.0758486582041	0.0924250630433	0.103634936294	0.105627471745	0.103441985697	0.100916897433	0.0916302474975	0.0763535050396	0.0648557239042	0.0588593880778	0.0611469672888	0.0647908096062	0.0647568471158	0.0685105620245	0.0707265431139	0.080040924439
0.0680026750918	0.0658978768665	0.0672823305299	0.0627965900659	0.0601003198705	0.0590083009838	0.0608383233059	0.0741958153326	0.0873042012296	0.0979730675067	0.102316010261	0.104743195627	0.0999685375088	0.0864695226956	0.0720213224952	0.0658414628029	0.0694210251174	0.0842399880812	0.100990531362	0.112115121893	0.122514352849	0.121319076004	0.108623793083	0.0949532583636	0.0827970734838	0.0795590229232	0.0870093531685	0.0999014051579	0.10760869451	0.115995677175	0.12295088725	0.133412837767	0.124294665984	0.116767614364	0.11207369498	0.0973484656799	0.0923968602449	0.0994436299746	0.111146342074	0.123733563681	0.126620470999	0.128587388759	0.123925067605	0.11297559616	0.1094672861	0.104872219115	0.0999703700246	0.106242698124	0.113652629376	0.11462781248	0.116791647931	0.117987138757	0.118049028841	0.113330610759	0.107919039589	0.106873267579	0.109291539459	0.109849280234	0.112388915123	0.10859479687	0.104863480378	0.1115683488	0.11189256781	0.112192391119	0.108274815757	0.103632490554	0.109502465881	0.117975047466	0.119246041391	0.115577807842	0.118019105116	0.118263559363	0.105735463151	0.0974790000312	0.106681765596	0.109862453538	0.109998372826	0.120115587932	0.126515546416	0.126415197979	0.125497860198	0.117900010237	0.104826262158	0.0937979949027	0.093675130707	0.10380999105	0.113533260703	0.12232112385	0.132336951189	0.126147373156	0.119595191439	0.111934056338	0.103824988187	0.0907990693604	0.0807342396972	0.0832618447607	0.0905487461453	0.100074398994	0.114636835036	0.124248278045	0.120152735476	0.106381422242	0.089943060204	0.0740487368693	0.0670438446948	0.0692629128315	0.0789136136386	0.0928221824322	0.101972597427	0.105180229289	0.101911418207	0.0942207586769	0.0812261228397	0.0656832977992	0.0594256354295	0.0589681295057	0.0610896248	0.0631557319233	0.0653816389705	0.0661657237218	0.0749635148302
0.0688345581227	0.0676161018237	0.0653594094728	0.057229103138	0.0520116174021	0.0514664151398	0.0568334649835	0.0727912275269	0.0893219934205	0.0998167662299	0.10671599396	0.112601742609	0.0987242538	0.0780891834068	0.065567874781	0.0643246172155	0.072227511367	0.0860139905334	0.100647280294	0.112084890558	0.126431432627	0.122604953501	0.10264696254	0.0861424520376	0.0772611196231	0.0782595856706	0.089413128162	0.098128591506	0.107820483947	0.114255894364	0.119979831661	0.125254192574	0.117819081379	0.108511995574	0.103283117262	0.093353008218	0.0892467816276	0.0965917201674	0.107548577192	0.117443226259	0.122485225518	0.118003199469	0.11037041707	0.103624167608	0.0991052084569	0.0980598689715	0.101082130721	0.102514480994	0.108888361289	0.114207469555	0.116140886377	0.113863121048	0.116350373245	0.114143692436	0.10826374158	0.100398620616	0.102140236817	0.104959441382	0.108364780026	0.108989937929	0.106608641921	0.10935916199	0.1069721264	0.105050245618	0.100321915869	0.101196111341	0.110003833618	0.115637386054	0.117421859247	0.112625759053	0.117593714342	0.114249897517	0.104337712944	0.0990383880911	0.102415757441	0.0991917507845	0.099804588356	0.10792774788	0.113992693189	0.117806221699	0.121444050195	0.113676168207	0.103619246613	0.0923567825378	0.089752461626	0.093947537284	0.104791315994	0.114820310826	0.12385903219	0.124162823604	0.117656365118	0.111480684748	0.105353709472	0.0942364259164	0.0829733830792	0.0779735053018	0.0801404878974	0.0913130654656	0.111537007551	0.124652404099	0.120639780041	0.10790321288	0.0950608026266	0.0791555242375	0.068138236133	0.0661560051324	0.0686025860615	0.0834647596646	0.103743162066	0.113467039458	0.105757757862	0.097047747522	0.0831173827095	0.0662842957676	0.0542608137966	0.0507797877639	0.052591199674	0.0585116756614	0.0659466054007	0.0692864389806	0.0728321257297
0.0689789279954	0.0635181149785	0.0576989147129	0.0521428094515	0.0508342565227	0.0532958073709	0.0617539638188	0.0776856542206	0.0929813717749	0.0999036318241	0.105178466911	0.105721028302	0.0869142757824	0.0709042225094	0.0668599595291	0.0652946589517	0.0768654918282	0.0895389398099	0.0980016457762	0.107302443957	0.122339767862	0.119624367066	0.0962840607987	0.0811691788669	0.0789011268719	0.0842419777434	0.09637973015	0.100856125008	0.107977481254	0.114493952903	0.119278286879	0.11543143248	0.105876952585	0.0934601959464	0.0884327045576	0.0914610091781	0.0936478215687	0.0986762179948	0.104238460584	0.11043137311	0.11357999351	0.110368067479	0.101048086386	0.0958368932704	0.0926707310225	0.0934987679185	0.0999249953852	0.0997548691689	0.103645172234	0.110291664607	0.109746477565	0.110735000509	0.1096153337	0.106372466958	0.0993951578372	0.0924805051207	0.098867953083	0.103305751929	0.106351351255	0.108977458826	0.106826653671	0.106805227168	0.102956473419	0.10109137498	0.0952033641142	0.0977250517121	0.102422600729	0.10560093962	0.11098085581	0.110062642643	0.11219747359	0.106829681317	0.100062830843	0.0997892687026	0.0964209902816	0.0915168377342	0.0939575583892	0.0994195141281	0.107611600985	0.11227322874	0.112258638805	0.106591773849	0.100453997048	0.0937448692295	0.0934263889639	0.0865707678959	0.091024945127	0.103799502259	0.112990657372	0.11977816958	0.116868738556	0.111619507817	0.105259833327	0.0999453388564	0.0864685157969	0.0798539072318	0.0786438458293	0.0892697980107	0.112499687713	0.121633025769	0.11011643328	0.102300325305	0.0949037004326	0.0824933192816	0.0688881662742	0.0665699934199	0.0678265984091	0.0780498094102	0.0975430856759	0.107643349162	0.103123449069	0.0962930577876	0.0831796013655	0.0697590974592	0.0564560616548	0.0515479383313	0.05134128935	0.0549605338526	0.0612118994448	0.0676708730361	0.0720968314159
0.0647663989544	0.0578936180112	0.0512155241586	0.0505132804138	0.0540560560203	0.0597167890358	0.0684612719994	0.0840285586035	0.0939470874767	0.0989818962138	0.101010816294	0.0958299104496	0.0771885409694	0.0658350177477	0.0692045058267	0.0695299617082	0.0800725886139	0.0919291972049	0.0995775870846	0.107013770276	0.108309449354	0.104523032199	0.0892666548867	0.0796045377409	0.0796007552423	0.0839163203709	0.0905716773946	0.0994857009363	0.105927595064	0.109566840396	0.110268061577	0.104740295384	0.097565340924	0.0913170064736	0.0862378985341	0.0933325578356	0.105648708175	0.103805808068	0.10440449445	0.108124983843	0.106422605833	0.104598764994	0.0987820850762	0.0956176684053	0.0927316320494	0.0900505731348	0.096501303446	0.0989724727943	0.0991403362233	0.102277334377	0.101549214839	0.106353107013	0.104431503661	0.0952940454105	0.0869544516374	0.0867272819655	0.095003102135	0.0998697195342	0.101757630414	0.104337907321	0.101205412787	0.101720734963	0.0970487308123	0.09779346735	0.0938322624175	0.0897630750702	0.0893710097145	0.0950586252171	0.103445742403	0.10572807071	0.103779446963	0.102000869001	0.0978814304494	0.0981032013065	0.0931232739134	0.089793020107	0.0946436603058	0.0969245610225	0.101566034472	0.107794598987	0.108906124439	0.104529501905	0.101226585943	0.102770264685	0.101817926501	0.0907689675872	0.0887848994907	0.0951304096657	0.0998687545492	0.107248176641	0.112316737189	0.111633443146	0.103366001204	0.0948285443015	0.0849029770517	0.0815035290958	0.0792295450794	0.0827194169368	0.0974643054847	0.108148199707	0.105717779254	0.103294478025	0.0965567305719	0.087578033169	0.0748249129982	0.0678821581868	0.0674268192305	0.0702015634145	0.0841601556112	0.100112792688	0.101178884512	0.094931027465	0.0877446046517	0.0791546302664	0.0648892079584	0.0572422838305	0.0532549840639	0.0510251291868	0.053668133617	0.0607662327305	0.0659035623142
0.0608191511242	0.0542215637296	0.0480383768395	0.0482478574453	0.053425333294	0.0622784221977	0.0696275126519	0.079158759784	0.0880506816401	0.0972116853954	0.0950182822025	0.0811053313861	0.0678062020998	0.0611616081111	0.0681093586338	0.0760365382835	0.0855148844027	0.0959312925753	0.103949906189	0.110483159405	0.102840746398	0.0904718577987	0.0811545041055	0.0779469645997	0.0793474579966	0.0849678339838	0.0924521600692	0.105582034097	0.111280539383	0.106387606909	0.100703478638	0.094998172185	0.0922471045156	0.0892026470116	0.0839001915565	0.0896281704238	0.104361501851	0.100770607245	0.101318948248	0.107541556612	0.103239480881	0.095505499854	0.0921553951588	0.0911493995936	0.0873784301387	0.0847404455602	0.0923941676079	0.0959351796916	0.0959978050511	0.0953556819421	0.0923071788598	0.0928522742834	0.0961753482868	0.091403877811	0.0856199625921	0.0848059845377	0.0886055062464	0.09279735383	0.0997690452677	0.102697468904	0.102310609269	0.0984041625177	0.0913726897123	0.0899681839755	0.0893299600929	0.0870424864633	0.0886015774809	0.0916065224654	0.0923773453555	0.0919522806782	0.0956537940038	0.0983484315015	0.0961835653528	0.0932337585961	0.0875952024032	0.0863422569016	0.0908862508297	0.0909912457854	0.0926448200329	0.101581421151	0.110723869167	0.102326600539	0.0971752419833	0.102890147184	0.0947878258096	0.0881336898629	0.0876279610229	0.0886429371894	0.0912604543401	0.0967122855392	0.108258950919	0.114365473658	0.107367738984	0.0945909494703	0.0879436854072	0.0832625124926	0.0789510002027	0.0777627727013	0.0855600238552	0.0978514457769	0.108502539265	0.106091985356	0.0993368263853	0.0917522461155	0.0801748481728	0.0704445219058	0.0627491889576	0.0650675269609	0.0746862338577	0.0899715595302	0.0977167879292	0.0907373010392	0.0820265008721	0.0745135844822	0.0659159243007	0.0577723641074	0.0507681036632	0.0466543493863	0.0505759596769	0.057366406584	0.0607254055914
