# Supplementary material for: Structured nucleosome fingerprints enable high-resolution mapping of chromatin architecture within regulatory regions
Source: Genome Res. 2015 Nov;25(11):1757–70. doi: 10.1101/gr.192294.115 (PMC4617971; doi:10.1101/gr.192294.115)
Supplement: Supplemental Material [file supp_gr.192294.115_NucleoATAC-software.zip › NucleoATAC-0.2.1/example/example.bed]

chrII	706612	707705
chrII	729940	730718
chrIV	311778	313289
chrIV	392222	394373
chrIV	1269060	1271604
chrIV	1475365	1478960
chrIX	92428	94830
chrV	97436	98293
chrV	191321	197328
chrV	326413	327608
chrVI	64431	66036
chrVII	199495	200698
chrXI	33449	34725
chrXII	512984	516410
chrXII	727436	731427
chrXIII	586195	586950
chrXIII	745807	747061
chrXIV	369889	370746
chrXIV	762635	764437
