# Supplementary material for: Structured nucleosome fingerprints enable high-resolution mapping of chromatin architecture within regulatory regions
Source: Genome Res. 2015 Nov;25(11):1757–70. doi: 10.1101/gr.192294.115 (PMC4617971; doi:10.1101/gr.192294.115)
Supplement: Supplemental Material [file supp_gr.192294.115_NucleoATAC-software.zip › NucleoATAC-0.2.1/example/example.slopped.bed]

chrII	705612	708705
chrII	728940	731718
chrIV	310778	314289
chrIV	391222	395373
chrIV	1268060	1272604
chrIV	1474365	1479960
chrIX	91428	95830
chrV	96436	99293
chrV	190321	198328
chrV	325413	328608
chrVI	63431	67036
chrVII	198495	201698
chrXI	32449	35725
chrXII	511984	517410
chrXII	726436	732427
chrXIII	585195	587950
chrXIII	744807	748061
chrXIV	368889	371746
chrXIV	761635	765437
