# Supplementary material for: Structured nucleosome fingerprints enable high-resolution mapping of chromatin architecture within regulatory regions
Source: Genome Res. 2015 Nov;25(11):1757–70. doi: 10.1101/gr.192294.115 (PMC4617971; doi:10.1101/gr.192294.115)
Supplement: Supplemental Material [file supp_gr.192294.115_NucleoATAC-software.zip › NucleoATAC-0.2.1/mkdocs.yml]

site_name: NucleoATAC
pages:
    - [index.md, Home]
    - [installation.md, Installation]
    - [nucleoatac.md, nucleoatac]
    - [pyatac.md, pyatac]
    - [faq.md, FAQ]
theme: readthedocs
