# Supplementary material for: Structured nucleosome fingerprints enable high-resolution mapping of chromatin architecture within regulatory regions
Source: Genome Res. 2015 Nov;25(11):1757–70. doi: 10.1101/gr.192294.115 (PMC4617971; doi:10.1101/gr.192294.115)
Supplement: Supplemental Material [file supp_gr.192294.115_NucleoATAC-software.zip › NucleoATAC-0.2.1/nucleoatac/vplot/standard_vplot.VMat]

#VMat Descriptor File
#Contains VMat and pertinent information
#lower
0
#upper
300
#mat
0.0	0.0	0.0	0.0	0.0	0.0	0.0	0.0	0.0	0.0	0.0	0.0	0.0	0.0	0.0	0.0	0.0	0.0	0.0	0.0	0.0	0.0	0.0	0.0	0.0	0.0	0.0	0.0	0.0	0.0	0.0	0.0	0.0	0.0	0.0	0.0	0.0	0.0	0.0	0.0	0.0	0.0	0.0	0.0	0.0	0.0	0.0	0.0	0.0	0.0	0.0	0.0	0.0	0.0	0.0	0.0	0.0	0.0	0.0	0.0	0.0	0.0	0.0	0.0	0.0	0.0	0.0	0.0	0.0	0.0	0.0	0.0	0.0	0.0	0.0	0.0	0.0	0.0	0.0	0.0	0.0	0.0	0.0	0.0	0.0	0.0	0.0	0.0	0.0	0.0	0.0	0.0	0.0	0.0	0.0	0.0	0.0	0.0	0.0	0.0	0.0	0.0	0.0	0.0	0.0	0.0	0.0	0.0	0.0	0.0	0.0	0.0	0.0	0.0	0.0	0.0	0.0	0.0	0.0	0.0	0.0	0.0	0.0	0.0	0.0	0.0	0.0	0.0	0.0	0.0	0.0	0.0	0.0	0.0	0.0	0.0	0.0	0.0	0.0	0.0	0.0	0.0	0.0	0.0	0.0	0.0	0.0	0.0	0.0	0.0	0.0	0.0	0.0	0.0	0.0	0.0	0.0	0.0	0.0	0.0	0.0	0.0	0.0	0.0	0.0	0.0	0.0	0.0	0.0	0.0	0.0	0.0	0.0	0.0	0.0	0.0	0.0	0.0	0.0	0.0	0.0	0.0	0.0	0.0	0.0	0.0	0.0	0.0	0.0	0.0	0.0	0.0	0.0	0.0	0.0	0.0	0.0	0.0	0.0	0.0	0.0	0.0	0.0	0.0	0.0	0.0	0.0	0.0	0.0	0.0	0.0	0.0	0.0	0.0	0.0	0.0	0.0	0.0	0.0	0.0	0.0	0.0	0.0	0.0	0.0	0.0	0.0	0.0	0.0	0.0	0.0	0.0	0.0	0.0	0.0	0.0	0.0	0.0	0.0	0.0	0.0	0.0	0.0	0.0	0.0	0.0	0.0	0.0	0.0	0.0	0.0	0.0	0.0	0.0	0.0	0.0	0.0	0.0	0.0	0.0	0.0	0.0	0.0	0.0	0.0	0.0	0.0	0.0	0.0	0.0	0.0	0.0	0.0	0.0	0.0	0.0	0.0	0.0	0.0	0.0	0.0	0.0	0.0	0.0	0.0	0.0	0.0	0.0	0.0	0.0	0.0	0.0	0.0	0.0	0.0	0.0	0.0	0.0	0.0	0.0	0.0	0.0	0.0	0.0	0.0	0.0	0.0	0.0	0.0	0.0	0.0	0.0	0.0	0.0	0.0	0.0	0.0	0.0	0.0	0.0	0.0	0.0	0.0	0.0	0.0	0.0	0.0	0.0	0.0	0.0	0.0	0.0	0.0	0.0	0.0	0.0	0.0	0.0	0.0	0.0	0.0	0.0	0.0	0.0	0.0	0.0	0.0	0.0	0.0	0.0	0.0	0.0	0.0	0.0	0.0	0.0	0.0	0.0	0.0	0.0	0.0	0.0	0.0	0.0	0.0	0.0	0.0	0.0	0.0	0.0	0.0	0.0	0.0	0.0	0.0	0.0	0.0	0.0	0.0	0.0	0.0	0.0	0.0	0.0	0.0	0.0	0.0	0.0	0.0	0.0	0.0	0.0	0.0	0.0	0.0	0.0	0.0	0.0	0.0	0.0	0.0	0.0	0.0	0.0	0.0	0.0	0.0	0.0	0.0	0.0	0.0	0.0	0.0	0.0	0.0	0.0	0.0	0.0	0.0	0.0	0.0	0.0	0.0	0.0	0.0	0.0	0.0	0.0	0.0	0.0	0.0	0.0	0.0	0.0	0.0	0.0	0.0	0.0	0.0	0.0	0.0	0.0	0.0	0.0	0.0	0.0	0.0	0.0	0.0	0.0	0.0	0.0	0.0	0.0	0.0	0.0	0.0	0.0	0.0	0.0	0.0	0.0	0.0	0.0	0.0	0.0	0.0	0.0	0.0	0.0	0.0	0.0	0.0	0.0	0.0	0.0	0.0	0.0	0.0	0.0	0.0	0.0	0.0	0.0	0.0	0.0	0.0	0.0	0.0	0.0	0.0	0.0	0.0	0.0	0.0	0.0	0.0	0.0	0.0	0.0	0.0
0.0	0.0	0.0	0.0	0.0	0.0	0.0	0.0	0.0	0.0	0.0	0.0	0.0	0.0	0.0	0.0	0.0	0.0	0.0	0.0	0.0	0.0	0.0	0.0	0.0	0.0	0.0	0.0	0.0	0.0	0.0	0.0	0.0	0.0	0.0	0.0	0.0	0.0	0.0	0.0	0.0	0.0	0.0	0.0	0.0	0.0	0.0	0.0	0.0	0.0	0.0	0.0	0.0	0.0	0.0	0.0	0.0	0.0	0.0	0.0	0.0	0.0	0.0	0.0	0.0	0.0	0.0	0.0	0.0	0.0	0.0	0.0	0.0	0.0	0.0	0.0	0.0	0.0	0.0	0.0	0.0	0.0	0.0	0.0	0.0	0.0	0.0	0.0	0.0	0.0	0.0	0.0	0.0	0.0	0.0	0.0	0.0	0.0	0.0	0.0	0.0	0.0	0.0	0.0	0.0	0.0	0.0	0.0	0.0	0.0	0.0	0.0	0.0	0.0	0.0	0.0	0.0	0.0	0.0	0.0	0.0	0.0	0.0	0.0	0.0	0.0	0.0	0.0	0.0	0.0	0.0	0.0	0.0	0.0	0.0	0.0	0.0	0.0	0.0	0.0	0.0	0.0	0.0	0.0	0.0	0.0	0.0	0.0	0.0	0.0	0.0	0.0	0.0	0.0	0.0	0.0	0.0	0.0	0.0	0.0	0.0	0.0	0.0	0.0	0.0	0.0	0.0	0.0	0.0	0.0	0.0	0.0	0.0	0.0	0.0	0.0	0.0	0.0	0.0	0.0	0.0	0.0	0.0	0.0	0.0	0.0	0.0	0.0	0.0	0.0	0.0	0.0	0.0	0.0	0.0	0.0	0.0	0.0	0.0	0.0	0.0	0.0	0.0	0.0	0.0	0.0	0.0	0.0	0.0	0.0	0.0	0.0	0.0	0.0	0.0	0.0	0.0	0.0	0.0	0.0	0.0	0.0	0.0	0.0	0.0	0.0	0.0	0.0	0.0	0.0	0.0	0.0	0.0	0.0	0.0	0.0	0.0	0.0	0.0	0.0	0.0	0.0	0.0	0.0	0.0	0.0	0.0	0.0	0.0	0.0	0.0	0.0	0.0	0.0	0.0	0.0	0.0	0.0	0.0	0.0	0.0	0.0	0.0	0.0	0.0	0.0	0.0	0.0	0.0	0.0	0.0	0.0	0.0	0.0	0.0	0.0	0.0	0.0	0.0	0.0	0.0	0.0	0.0	0.0	0.0	0.0	0.0	0.0	0.0	0.0	0.0	0.0	0.0	0.0	0.0	0.0	0.0	0.0	0.0	0.0	0.0	0.0	0.0	0.0	0.0	0.0	0.0	0.0	0.0	0.0	0.0	0.0	0.0	0.0	0.0	0.0	0.0	0.0	0.0	0.0	0.0	0.0	0.0	0.0	0.0	0.0	0.0	0.0	0.0	0.0	0.0	0.0	0.0	0.0	0.0	0.0	0.0	0.0	0.0	0.0	0.0	0.0	0.0	0.0	0.0	0.0	0.0	0.0	0.0	0.0	0.0	0.0	0.0	0.0	0.0	0.0	0.0	0.0	0.0	0.0	0.0	0.0	0.0	0.0	0.0	0.0	0.0	0.0	0.0	0.0	0.0	0.0	0.0	0.0	0.0	0.0	0.0	0.0	0.0	0.0	0.0	0.0	0.0	0.0	0.0	0.0	0.0	0.0	0.0	0.0	0.0	0.0	0.0	0.0	0.0	0.0	0.0	0.0	0.0	0.0	0.0	0.0	0.0	0.0	0.0	0.0	0.0	0.0	0.0	0.0	0.0	0.0	0.0	0.0	0.0	0.0	0.0	0.0	0.0	0.0	0.0	0.0	0.0	0.0	0.0	0.0	0.0	0.0	0.0	0.0	0.0	0.0	0.0	0.0	0.0	0.0	0.0	0.0	0.0	0.0	0.0	0.0	0.0	0.0	0.0	0.0	0.0	0.0	0.0	0.0	0.0	0.0	0.0	0.0	0.0	0.0	0.0	0.0	0.0	0.0	0.0	0.0	0.0	0.0	0.0	0.0	0.0	0.0	0.0	0.0	0.0	0.0	0.0	0.0	0.0	0.0	0.0	0.0	0.0	0.0	0.0	0.0	0.0	0.0	0.0	0.0	0.0	0.0	0.0	0.0	0.0	0.0	0.0	0.0	0.0	0.0	0.0	0.0	0.0	0.0	0.0
0.0	0.0	0.0	0.0	0.0	0.0	0.0	0.0	0.0	0.0	0.0	0.0	0.0	0.0	0.0	0.0	0.0	0.0	0.0	0.0	0.0	0.0	0.0	0.0	0.0	0.0	0.0	0.0	0.0	0.0	0.0	0.0	0.0	0.0	0.0	0.0	0.0	0.0	0.0	0.0	0.0	0.0	0.0	0.0	0.0	0.0	0.0	0.0	0.0	0.0	0.0	0.0	0.0	0.0	0.0	0.0	0.0	0.0	0.0	0.0	0.0	0.0	0.0	0.0	0.0	0.0	0.0	0.0	0.0	0.0	0.0	0.0	0.0	0.0	0.0	0.0	0.0	0.0	0.0	0.0	0.0	0.0	0.0	0.0	0.0	0.0	0.0	0.0	0.0	0.0	0.0	0.0	0.0	0.0	0.0	0.0	0.0	0.0	0.0	0.0	0.0	0.0	0.0	0.0	0.0	0.0	0.0	0.0	0.0	0.0	0.0	0.0	0.0	0.0	0.0	0.0	0.0	0.0	0.0	0.0	0.0	0.0	0.0	0.0	0.0	0.0	0.0	0.0	0.0	0.0	0.0	0.0	0.0	0.0	0.0	0.0	0.0	0.0	0.0	0.0	0.0	0.0	0.0	0.0	0.0	0.0	0.0	0.0	0.0	0.0	0.0	0.0	0.0	0.0	0.0	0.0	0.0	0.0	0.0	0.0	0.0	0.0	0.0	0.0	0.0	0.0	0.0	0.0	0.0	0.0	0.0	0.0	0.0	0.0	0.0	0.0	0.0	0.0	0.0	0.0	0.0	0.0	0.0	0.0	0.0	0.0	0.0	0.0	0.0	0.0	0.0	0.0	0.0	0.0	0.0	0.0	0.0	0.0	0.0	0.0	0.0	0.0	0.0	0.0	0.0	0.0	0.0	0.0	0.0	0.0	0.0	0.0	0.0	0.0	0.0	0.0	0.0	0.0	0.0	0.0	0.0	0.0	0.0	0.0	0.0	0.0	0.0	0.0	0.0	0.0	0.0	0.0	0.0	0.0	0.0	0.0	0.0	0.0	0.0	0.0	0.0	0.0	0.0	0.0	0.0	0.0	0.0	0.0	0.0	0.0	0.0	0.0	0.0	0.0	0.0	0.0	0.0	0.0	0.0	0.0	0.0	0.0	0.0	0.0	0.0	0.0	0.0	0.0	0.0	0.0	0.0	0.0	0.0	0.0	0.0	0.0	0.0	0.0	0.0	0.0	0.0	0.0	0.0	0.0	0.0	0.0	0.0	0.0	0.0	0.0	0.0	0.0	0.0	0.0	0.0	0.0	0.0	0.0	0.0	0.0	0.0	0.0	0.0	0.0	0.0	0.0	0.0	0.0	0.0	0.0	0.0	0.0	0.0	0.0	0.0	0.0	0.0	0.0	0.0	0.0	0.0	0.0	0.0	0.0	0.0	0.0	0.0	0.0	0.0	0.0	0.0	0.0	0.0	0.0	0.0	0.0	0.0	0.0	0.0	0.0	0.0	0.0	0.0	0.0	0.0	0.0	0.0	0.0	0.0	0.0	0.0	0.0	0.0	0.0	0.0	0.0	0.0	0.0	0.0	0.0	0.0	0.0	0.0	0.0	0.0	0.0	0.0	0.0	0.0	0.0	0.0	0.0	0.0	0.0	0.0	0.0	0.0	0.0	0.0	0.0	0.0	0.0	0.0	0.0	0.0	0.0	0.0	0.0	0.0	0.0	0.0	0.0	0.0	0.0	0.0	0.0	0.0	0.0	0.0	0.0	0.0	0.0	0.0	0.0	0.0	0.0	0.0	0.0	0.0	0.0	0.0	0.0	0.0	0.0	0.0	0.0	0.0	0.0	0.0	0.0	0.0	0.0	0.0	0.0	0.0	0.0	0.0	0.0	0.0	0.0	0.0	0.0	0.0	0.0	0.0	0.0	0.0	0.0	0.0	0.0	0.0	0.0	0.0	0.0	0.0	0.0	0.0	0.0	0.0	0.0	0.0	0.0	0.0	0.0	0.0	0.0	0.0	0.0	0.0	0.0	0.0	0.0	0.0	0.0	0.0	0.0	0.0	0.0	0.0	0.0	0.0	0.0	0.0	0.0	0.0	0.0	0.0	0.0	0.0	0.0	0.0	0.0	0.0	0.0	0.0	0.0	0.0	0.0	0.0	0.0	0.0	0.0	0.0	0.0	0.0	0.0	0.0	0.0	0.0	0.0	0.0
0.0	0.0	0.0	0.0	0.0	0.0	0.0	0.0	0.0	0.0	0.0	0.0	0.0	0.0	0.0	0.0	0.0	0.0	0.0	0.0	0.0	0.0	0.0	0.0	0.0	0.0	0.0	0.0	0.0	0.0	0.0	0.0	0.0	0.0	0.0	0.0	0.0	0.0	0.0	0.0	0.0	0.0	0.0	0.0	0.0	0.0	0.0	0.0	0.0	0.0	0.0	0.0	0.0	0.0	0.0	0.0	0.0	0.0	0.0	0.0	0.0	0.0	0.0	0.0	0.0	0.0	0.0	0.0	0.0	0.0	0.0	0.0	0.0	0.0	0.0	0.0	0.0	0.0	0.0	0.0	0.0	0.0	0.0	0.0	0.0	0.0	0.0	0.0	0.0	0.0	0.0	0.0	0.0	0.0	0.0	0.0	0.0	0.0	0.0	0.0	0.0	0.0	0.0	0.0	0.0	0.0	0.0	0.0	0.0	0.0	0.0	0.0	0.0	0.0	0.0	0.0	0.0	0.0	0.0	0.0	0.0	0.0	0.0	0.0	0.0	0.0	0.0	0.0	0.0	0.0	0.0	0.0	0.0	0.0	0.0	0.0	0.0	0.0	0.0	0.0	0.0	0.0	0.0	0.0	0.0	0.0	0.0	0.0	0.0	0.0	0.0	0.0	0.0	0.0	0.0	0.0	0.0	0.0	0.0	0.0	0.0	0.0	0.0	0.0	0.0	0.0	0.0	0.0	0.0	0.0	0.0	0.0	0.0	0.0	0.0	0.0	0.0	0.0	0.0	0.0	0.0	0.0	0.0	0.0	0.0	0.0	0.0	0.0	0.0	0.0	0.0	0.0	0.0	0.0	0.0	0.0	0.0	0.0	0.0	0.0	0.0	0.0	0.0	0.0	0.0	0.0	0.0	0.0	0.0	0.0	0.0	0.0	0.0	0.0	0.0	0.0	0.0	0.0	0.0	0.0	0.0	0.0	0.0	0.0	0.0	0.0	0.0	0.0	0.0	0.0	0.0	0.0	0.0	0.0	0.0	0.0	0.0	0.0	0.0	0.0	0.0	0.0	0.0	0.0	0.0	0.0	0.0	0.0	0.0	0.0	0.0	0.0	0.0	0.0	0.0	0.0	0.0	0.0	0.0	0.0	0.0	0.0	0.0	0.0	0.0	0.0	0.0	0.0	0.0	0.0	0.0	0.0	0.0	0.0	0.0	0.0	0.0	0.0	0.0	0.0	0.0	0.0	0.0	0.0	0.0	0.0	0.0	0.0	0.0	0.0	0.0	0.0	0.0	0.0	0.0	0.0	0.0	0.0	0.0	0.0	0.0	0.0	0.0	0.0	0.0	0.0	0.0	0.0	0.0	0.0	0.0	0.0	0.0	0.0	0.0	0.0	0.0	0.0	0.0	0.0	0.0	0.0	0.0	0.0	0.0	0.0	0.0	0.0	0.0	0.0	0.0	0.0	0.0	0.0	0.0	0.0	0.0	0.0	0.0	0.0	0.0	0.0	0.0	0.0	0.0	0.0	0.0	0.0	0.0	0.0	0.0	0.0	0.0	0.0	0.0	0.0	0.0	0.0	0.0	0.0	0.0	0.0	0.0	0.0	0.0	0.0	0.0	0.0	0.0	0.0	0.0	0.0	0.0	0.0	0.0	0.0	0.0	0.0	0.0	0.0	0.0	0.0	0.0	0.0	0.0	0.0	0.0	0.0	0.0	0.0	0.0	0.0	0.0	0.0	0.0	0.0	0.0	0.0	0.0	0.0	0.0	0.0	0.0	0.0	0.0	0.0	0.0	0.0	0.0	0.0	0.0	0.0	0.0	0.0	0.0	0.0	0.0	0.0	0.0	0.0	0.0	0.0	0.0	0.0	0.0	0.0	0.0	0.0	0.0	0.0	0.0	0.0	0.0	0.0	0.0	0.0	0.0	0.0	0.0	0.0	0.0	0.0	0.0	0.0	0.0	0.0	0.0	0.0	0.0	0.0	0.0	0.0	0.0	0.0	0.0	0.0	0.0	0.0	0.0	0.0	0.0	0.0	0.0	0.0	0.0	0.0	0.0	0.0	0.0	0.0	0.0	0.0	0.0	0.0	0.0	0.0	0.0	0.0	0.0	0.0	0.0	0.0	0.0	0.0	0.0	0.0	0.0	0.0	0.0	0.0	0.0	0.0	0.0	0.0	0.0	0.0	0.0	0.0	0.0	0.0	0.0
0.0	0.0	0.0	0.0	0.0	0.0	0.0	0.0	0.0	0.0	0.0	0.0	0.0	0.0	0.0	0.0	0.0	0.0	0.0	0.0	0.0	0.0	0.0	0.0	0.0	0.0	0.0	0.0	0.0	0.0	0.0	0.0	0.0	0.0	0.0	0.0	0.0	0.0	0.0	0.0	0.0	0.0	0.0	0.0	0.0	0.0	0.0	0.0	0.0	0.0	0.0	0.0	0.0	0.0	0.0	0.0	0.0	0.0	0.0	0.0	0.0	0.0	0.0	0.0	0.0	0.0	0.0	0.0	0.0	0.0	0.0	0.0	0.0	0.0	0.0	0.0	0.0	0.0	0.0	0.0	0.0	0.0	0.0	0.0	0.0	0.0	0.0	0.0	0.0	0.0	0.0	0.0	0.0	0.0	0.0	0.0	0.0	0.0	0.0	0.0	0.0	0.0	0.0	0.0	0.0	0.0	0.0	0.0	0.0	0.0	0.0	0.0	0.0	0.0	0.0	0.0	0.0	0.0	0.0	0.0	0.0	0.0	0.0	0.0	0.0	0.0	0.0	0.0	0.0	0.0	0.0	0.0	0.0	0.0	0.0	0.0	0.0	0.0	0.0	0.0	0.0	0.0	0.0	0.0	0.0	0.0	0.0	0.0	0.0	0.0	0.0	0.0	0.0	0.0	0.0	0.0	0.0	0.0	0.0	0.0	0.0	0.0	0.0	0.0	0.0	0.0	0.0	0.0	0.0	0.0	0.0	0.0	0.0	0.0	0.0	0.0	0.0	0.0	0.0	0.0	0.0	0.0	0.0	0.0	0.0	0.0	0.0	0.0	0.0	0.0	0.0	0.0	0.0	0.0	0.0	0.0	0.0	0.0	0.0	0.0	0.0	0.0	0.0	0.0	0.0	0.0	0.0	0.0	0.0	0.0	0.0	0.0	0.0	0.0	0.0	0.0	0.0	0.0	0.0	0.0	0.0	0.0	0.0	0.0	0.0	0.0	0.0	0.0	0.0	0.0	0.0	0.0	0.0	0.0	0.0	0.0	0.0	0.0	0.0	0.0	0.0	0.0	0.0	0.0	0.0	0.0	0.0	0.0	0.0	0.0	0.0	0.0	0.0	0.0	0.0	0.0	0.0	0.0	0.0	0.0	0.0	0.0	0.0	0.0	0.0	0.0	0.0	0.0	0.0	0.0	0.0	0.0	0.0	0.0	0.0	0.0	0.0	0.0	0.0	0.0	0.0	0.0	0.0	0.0	0.0	0.0	0.0	0.0	0.0	0.0	0.0	0.0	0.0	0.0	0.0	0.0	0.0	0.0	0.0	0.0	0.0	0.0	0.0	0.0	0.0	0.0	0.0	0.0	0.0	0.0	0.0	0.0	0.0	0.0	0.0	0.0	0.0	0.0	0.0	0.0	0.0	0.0	0.0	0.0	0.0	0.0	0.0	0.0	0.0	0.0	0.0	0.0	0.0	0.0	0.0	0.0	0.0	0.0	0.0	0.0	0.0	0.0	0.0	0.0	0.0	0.0	0.0	0.0	0.0	0.0	0.0	0.0	0.0	0.0	0.0	0.0	0.0	0.0	0.0	0.0	0.0	0.0	0.0	0.0	0.0	0.0	0.0	0.0	0.0	0.0	0.0	0.0	0.0	0.0	0.0	0.0	0.0	0.0	0.0	0.0	0.0	0.0	0.0	0.0	0.0	0.0	0.0	0.0	0.0	0.0	0.0	0.0	0.0	0.0	0.0	0.0	0.0	0.0	0.0	0.0	0.0	0.0	0.0	0.0	0.0	0.0	0.0	0.0	0.0	0.0	0.0	0.0	0.0	0.0	0.0	0.0	0.0	0.0	0.0	0.0	0.0	0.0	0.0	0.0	0.0	0.0	0.0	0.0	0.0	0.0	0.0	0.0	0.0	0.0	0.0	0.0	0.0	0.0	0.0	0.0	0.0	0.0	0.0	0.0	0.0	0.0	0.0	0.0	0.0	0.0	0.0	0.0	0.0	0.0	0.0	0.0	0.0	0.0	0.0	0.0	0.0	0.0	0.0	0.0	0.0	0.0	0.0	0.0	0.0	0.0	0.0	0.0	0.0	0.0	0.0	0.0	0.0	0.0	0.0	0.0	0.0	0.0	0.0	0.0	0.0	0.0	0.0	0.0	0.0	0.0	0.0	0.0	0.0	0.0	0.0	0.0	0.0	0.0	0.0	0.0	0.0
0.0	0.0	0.0	0.0	0.0	0.0	0.0	0.0	0.0	0.0	0.0	0.0	0.0	0.0	0.0	0.0	0.0	0.0	0.0	0.0	0.0	0.0	0.0	0.0	0.0	0.0	0.0	0.0	0.0	0.0	0.0	0.0	0.0	0.0	0.0	0.0	0.0	0.0	0.0	0.0	0.0	0.0	0.0	0.0	0.0	0.0	0.0	0.0	0.0	0.0	0.0	0.0	0.0	0.0	0.0	0.0	0.0	0.0	0.0	0.0	0.0	0.0	0.0	0.0	0.0	0.0	0.0	0.0	0.0	0.0	0.0	0.0	0.0	0.0	0.0	0.0	0.0	0.0	0.0	0.0	0.0	0.0	0.0	0.0	0.0	0.0	0.0	0.0	0.0	0.0	0.0	0.0	0.0	0.0	0.0	0.0	0.0	0.0	0.0	0.0	0.0	0.0	0.0	0.0	0.0	0.0	0.0	0.0	0.0	0.0	0.0	0.0	0.0	0.0	0.0	0.0	0.0	0.0	0.0	0.0	0.0	0.0	0.0	0.0	0.0	0.0	0.0	0.0	0.0	0.0	0.0	0.0	0.0	0.0	0.0	0.0	0.0	0.0	0.0	0.0	0.0	0.0	0.0	0.0	0.0	0.0	0.0	0.0	0.0	0.0	0.0	0.0	0.0	0.0	0.0	0.0	0.0	0.0	0.0	0.0	0.0	0.0	0.0	0.0	0.0	0.0	0.0	0.0	0.0	0.0	0.0	0.0	0.0	0.0	0.0	0.0	0.0	0.0	0.0	0.0	0.0	0.0	0.0	0.0	0.0	0.0	0.0	0.0	0.0	0.0	0.0	0.0	0.0	0.0	0.0	0.0	0.0	0.0	0.0	0.0	0.0	0.0	0.0	0.0	0.0	0.0	0.0	0.0	0.0	0.0	0.0	0.0	0.0	0.0	0.0	0.0	0.0	0.0	0.0	0.0	0.0	0.0	0.0	0.0	0.0	0.0	0.0	0.0	0.0	0.0	0.0	0.0	0.0	0.0	0.0	0.0	0.0	0.0	0.0	0.0	0.0	0.0	0.0	0.0	0.0	0.0	0.0	0.0	0.0	0.0	0.0	0.0	0.0	0.0	0.0	0.0	0.0	0.0	0.0	0.0	0.0	0.0	0.0	0.0	0.0	0.0	0.0	0.0	0.0	0.0	0.0	0.0	0.0	0.0	0.0	0.0	0.0	0.0	0.0	0.0	0.0	0.0	0.0	0.0	0.0	0.0	0.0	0.0	0.0	0.0	0.0	0.0	0.0	0.0	0.0	0.0	0.0	0.0	0.0	0.0	0.0	0.0	0.0	0.0	0.0	0.0	0.0	0.0	0.0	0.0	0.0	0.0	0.0	0.0	0.0	0.0	0.0	0.0	0.0	0.0	0.0	0.0	0.0	0.0	0.0	0.0	0.0	0.0	0.0	0.0	0.0	0.0	0.0	0.0	0.0	0.0	0.0	0.0	0.0	0.0	0.0	0.0	0.0	0.0	0.0	0.0	0.0	0.0	0.0	0.0	0.0	0.0	0.0	0.0	0.0	0.0	0.0	0.0	0.0	0.0	0.0	0.0	0.0	0.0	0.0	0.0	0.0	0.0	0.0	0.0	0.0	0.0	0.0	0.0	0.0	0.0	0.0	0.0	0.0	0.0	0.0	0.0	0.0	0.0	0.0	0.0	0.0	0.0	0.0	0.0	0.0	0.0	0.0	0.0	0.0	0.0	0.0	0.0	0.0	0.0	0.0	0.0	0.0	0.0	0.0	0.0	0.0	0.0	0.0	0.0	0.0	0.0	0.0	0.0	0.0	0.0	0.0	0.0	0.0	0.0	0.0	0.0	0.0	0.0	0.0	0.0	0.0	0.0	0.0	0.0	0.0	0.0	0.0	0.0	0.0	0.0	0.0	0.0	0.0	0.0	0.0	0.0	0.0	0.0	0.0	0.0	0.0	0.0	0.0	0.0	0.0	0.0	0.0	0.0	0.0	0.0	0.0	0.0	0.0	0.0	0.0	0.0	0.0	0.0	0.0	0.0	0.0	0.0	0.0	0.0	0.0	0.0	0.0	0.0	0.0	0.0	0.0	0.0	0.0	0.0	0.0	0.0	0.0	0.0	0.0	0.0	0.0	0.0	0.0	0.0	0.0	0.0	0.0	0.0	0.0	0.0	0.0	0.0	0.0	0.0	0.0
0.0	0.0	0.0	0.0	0.0	0.0	0.0	0.0	0.0	0.0	0.0	0.0	0.0	0.0	0.0	0.0	0.0	0.0	0.0	0.0	0.0	0.0	0.0	0.0	0.0	0.0	0.0	0.0	0.0	0.0	0.0	0.0	0.0	0.0	0.0	0.0	0.0	0.0	0.0	0.0	0.0	0.0	0.0	0.0	0.0	0.0	0.0	0.0	0.0	0.0	0.0	0.0	0.0	0.0	0.0	0.0	0.0	0.0	0.0	0.0	0.0	0.0	0.0	0.0	0.0	0.0	0.0	0.0	0.0	0.0	0.0	0.0	0.0	0.0	0.0	0.0	0.0	0.0	0.0	0.0	0.0	0.0	0.0	0.0	0.0	0.0	0.0	0.0	0.0	0.0	0.0	0.0	0.0	0.0	0.0	0.0	0.0	0.0	0.0	0.0	0.0	0.0	0.0	0.0	0.0	0.0	0.0	0.0	0.0	0.0	0.0	0.0	0.0	0.0	0.0	0.0	0.0	0.0	0.0	0.0	0.0	0.0	0.0	0.0	0.0	0.0	0.0	0.0	0.0	0.0	0.0	0.0	0.0	0.0	0.0	0.0	0.0	0.0	0.0	0.0	0.0	0.0	0.0	0.0	0.0	0.0	0.0	0.0	0.0	0.0	0.0	0.0	0.0	0.0	0.0	0.0	0.0	0.0	0.0	0.0	0.0	0.0	0.0	0.0	0.0	0.0	0.0	0.0	0.0	0.0	0.0	0.0	0.0	0.0	0.0	0.0	0.0	0.0	0.0	0.0	0.0	0.0	0.0	0.0	0.0	0.0	0.0	0.0	0.0	0.0	0.0	0.0	0.0	0.0	0.0	0.0	0.0	0.0	0.0	0.0	0.0	0.0	0.0	0.0	0.0	0.0	0.0	0.0	0.0	0.0	0.0	0.0	0.0	0.0	0.0	0.0	0.0	0.0	0.0	0.0	0.0	0.0	0.0	0.0	0.0	0.0	0.0	0.0	0.0	0.0	0.0	0.0	0.0	0.0	0.0	0.0	0.0	0.0	0.0	0.0	0.0	0.0	0.0	0.0	0.0	0.0	0.0	0.0	0.0	0.0	0.0	0.0	0.0	0.0	0.0	0.0	0.0	0.0	0.0	0.0	0.0	0.0	0.0	0.0	0.0	0.0	0.0	0.0	0.0	0.0	0.0	0.0	0.0	0.0	0.0	0.0	0.0	0.0	0.0	0.0	0.0	0.0	0.0	0.0	0.0	0.0	0.0	0.0	0.0	0.0	0.0	0.0	0.0	0.0	0.0	0.0	0.0	0.0	0.0	0.0	0.0	0.0	0.0	0.0	0.0	0.0	0.0	0.0	0.0	0.0	0.0	0.0	0.0	0.0	0.0	0.0	0.0	0.0	0.0	0.0	0.0	0.0	0.0	0.0	0.0	0.0	0.0	0.0	0.0	0.0	0.0	0.0	0.0	0.0	0.0	0.0	0.0	0.0	0.0	0.0	0.0	0.0	0.0	0.0	0.0	0.0	0.0	0.0	0.0	0.0	0.0	0.0	0.0	0.0	0.0	0.0	0.0	0.0	0.0	0.0	0.0	0.0	0.0	0.0	0.0	0.0	0.0	0.0	0.0	0.0	0.0	0.0	0.0	0.0	0.0	0.0	0.0	0.0	0.0	0.0	0.0	0.0	0.0	0.0	0.0	0.0	0.0	0.0	0.0	0.0	0.0	0.0	0.0	0.0	0.0	0.0	0.0	0.0	0.0	0.0	0.0	0.0	0.0	0.0	0.0	0.0	0.0	0.0	0.0	0.0	0.0	0.0	0.0	0.0	0.0	0.0	0.0	0.0	0.0	0.0	0.0	0.0	0.0	0.0	0.0	0.0	0.0	0.0	0.0	0.0	0.0	0.0	0.0	0.0	0.0	0.0	0.0	0.0	0.0	0.0	0.0	0.0	0.0	0.0	0.0	0.0	0.0	0.0	0.0	0.0	0.0	0.0	0.0	0.0	0.0	0.0	0.0	0.0	0.0	0.0	0.0	0.0	0.0	0.0	0.0	0.0	0.0	0.0	0.0	0.0	0.0	0.0	0.0	0.0	0.0	0.0	0.0	0.0	0.0	0.0	0.0	0.0	0.0	0.0	0.0	0.0	0.0	0.0	0.0	0.0	0.0	0.0	0.0	0.0	0.0	0.0	0.0	0.0	0.0	0.0	0.0
0.0	0.0	0.0	0.0	0.0	0.0	0.0	0.0	0.0	0.0	0.0	0.0	0.0	0.0	0.0	0.0	0.0	0.0	0.0	0.0	0.0	0.0	0.0	0.0	0.0	0.0	0.0	0.0	0.0	0.0	0.0	0.0	0.0	0.0	0.0	0.0	0.0	0.0	0.0	0.0	0.0	0.0	0.0	0.0	0.0	0.0	0.0	0.0	0.0	0.0	0.0	0.0	0.0	0.0	0.0	0.0	0.0	0.0	0.0	0.0	0.0	0.0	0.0	0.0	0.0	0.0	0.0	0.0	0.0	0.0	0.0	0.0	0.0	0.0	0.0	0.0	0.0	0.0	0.0	0.0	0.0	0.0	0.0	0.0	0.0	0.0	0.0	0.0	0.0	0.0	0.0	0.0	0.0	0.0	0.0	0.0	0.0	0.0	0.0	0.0	0.0	0.0	0.0	0.0	0.0	0.0	0.0	0.0	0.0	0.0	0.0	0.0	0.0	0.0	0.0	0.0	0.0	0.0	0.0	0.0	0.0	0.0	0.0	0.0	0.0	0.0	0.0	0.0	0.0	0.0	0.0	0.0	0.0	0.0	0.0	0.0	0.0	0.0	0.0	0.0	0.0	0.0	0.0	0.0	0.0	0.0	0.0	0.0	0.0	0.0	0.0	0.0	0.0	0.0	0.0	0.0	0.0	0.0	0.0	0.0	0.0	0.0	0.0	0.0	0.0	0.0	0.0	0.0	0.0	0.0	0.0	0.0	0.0	0.0	0.0	0.0	0.0	0.0	0.0	0.0	0.0	0.0	0.0	0.0	0.0	0.0	0.0	0.0	0.0	0.0	0.0	0.0	0.0	0.0	0.0	0.0	0.0	0.0	0.0	0.0	0.0	0.0	0.0	0.0	0.0	0.0	0.0	0.0	0.0	0.0	0.0	0.0	0.0	0.0	0.0	0.0	0.0	0.0	0.0	0.0	0.0	0.0	0.0	0.0	0.0	0.0	0.0	0.0	0.0	0.0	0.0	0.0	0.0	0.0	0.0	0.0	0.0	0.0	0.0	0.0	0.0	0.0	0.0	0.0	0.0	0.0	0.0	0.0	0.0	0.0	0.0	0.0	0.0	0.0	0.0	0.0	0.0	0.0	0.0	0.0	0.0	0.0	0.0	0.0	0.0	0.0	0.0	0.0	0.0	0.0	0.0	0.0	0.0	0.0	0.0	0.0	0.0	0.0	0.0	0.0	0.0	0.0	0.0	0.0	0.0	0.0	0.0	0.0	0.0	0.0	0.0	0.0	0.0	0.0	0.0	0.0	0.0	0.0	0.0	0.0	0.0	0.0	0.0	0.0	0.0	0.0	0.0	0.0	0.0	0.0	0.0	0.0	0.0	0.0	0.0	0.0	0.0	0.0	0.0	0.0	0.0	0.0	0.0	0.0	0.0	0.0	0.0	0.0	0.0	0.0	0.0	0.0	0.0	0.0	0.0	0.0	0.0	0.0	0.0	0.0	0.0	0.0	0.0	0.0	0.0	0.0	0.0	0.0	0.0	0.0	0.0	0.0	0.0	0.0	0.0	0.0	0.0	0.0	0.0	0.0	0.0	0.0	0.0	0.0	0.0	0.0	0.0	0.0	0.0	0.0	0.0	0.0	0.0	0.0	0.0	0.0	0.0	0.0	0.0	0.0	0.0	0.0	0.0	0.0	0.0	0.0	0.0	0.0	0.0	0.0	0.0	0.0	0.0	0.0	0.0	0.0	0.0	0.0	0.0	0.0	0.0	0.0	0.0	0.0	0.0	0.0	0.0	0.0	0.0	0.0	0.0	0.0	0.0	0.0	0.0	0.0	0.0	0.0	0.0	0.0	0.0	0.0	0.0	0.0	0.0	0.0	0.0	0.0	0.0	0.0	0.0	0.0	0.0	0.0	0.0	0.0	0.0	0.0	0.0	0.0	0.0	0.0	0.0	0.0	0.0	0.0	0.0	0.0	0.0	0.0	0.0	0.0	0.0	0.0	0.0	0.0	0.0	0.0	0.0	0.0	0.0	0.0	0.0	0.0	0.0	0.0	0.0	0.0	0.0	0.0	0.0	0.0	0.0	0.0	0.0	0.0	0.0	0.0	0.0	0.0	0.0	0.0	0.0	0.0	0.0	0.0	0.0	0.0	0.0	0.0	0.0	0.0	0.0	0.0	0.0	0.0	0.0	0.0	0.0	0.0	0.0
0.0	0.0	0.0	0.0	0.0	0.0	0.0	0.0	0.0	0.0	0.0	0.0	0.0	0.0	0.0	0.0	0.0	0.0	0.0	0.0	0.0	0.0	0.0	0.0	0.0	0.0	0.0	0.0	0.0	0.0	0.0	0.0	0.0	0.0	0.0	0.0	0.0	0.0	0.0	0.0	0.0	0.0	0.0	0.0	0.0	0.0	0.0	0.0	0.0	0.0	0.0	0.0	0.0	0.0	0.0	0.0	0.0	0.0	0.0	0.0	0.0	0.0	0.0	0.0	0.0	0.0	0.0	0.0	0.0	0.0	0.0	0.0	0.0	0.0	0.0	0.0	0.0	0.0	0.0	0.0	0.0	0.0	0.0	0.0	0.0	0.0	0.0	0.0	0.0	0.0	0.0	0.0	0.0	0.0	0.0	0.0	0.0	0.0	0.0	0.0	0.0	0.0	0.0	0.0	0.0	0.0	0.0	0.0	0.0	0.0	0.0	0.0	0.0	0.0	0.0	0.0	0.0	0.0	0.0	0.0	0.0	0.0	0.0	0.0	0.0	0.0	0.0	0.0	0.0	0.0	0.0	0.0	0.0	0.0	0.0	0.0	0.0	0.0	0.0	0.0	0.0	0.0	0.0	0.0	0.0	0.0	0.0	0.0	0.0	0.0	0.0	0.0	0.0	0.0	0.0	0.0	0.0	0.0	0.0	0.0	0.0	0.0	0.0	0.0	0.0	0.0	0.0	0.0	0.0	0.0	0.0	0.0	0.0	0.0	0.0	0.0	0.0	0.0	0.0	0.0	0.0	0.0	0.0	0.0	0.0	0.0	0.0	0.0	0.0	0.0	0.0	0.0	0.0	0.0	0.0	0.0	0.0	0.0	0.0	0.0	0.0	0.0	0.0	0.0	0.0	0.0	0.0	0.0	0.0	0.0	0.0	0.0	0.0	0.0	0.0	0.0	0.0	0.0	0.0	0.0	0.0	0.0	0.0	0.0	0.0	0.0	0.0	0.0	0.0	0.0	0.0	0.0	0.0	0.0	0.0	0.0	0.0	0.0	0.0	0.0	0.0	0.0	0.0	0.0	0.0	0.0	0.0	0.0	0.0	0.0	0.0	0.0	0.0	0.0	0.0	0.0	0.0	0.0	0.0	0.0	0.0	0.0	0.0	0.0	0.0	0.0	0.0	0.0	0.0	0.0	0.0	0.0	0.0	0.0	0.0	0.0	0.0	0.0	0.0	0.0	0.0	0.0	0.0	0.0	0.0	0.0	0.0	0.0	0.0	0.0	0.0	0.0	0.0	0.0	0.0	0.0	0.0	0.0	0.0	0.0	0.0	0.0	0.0	0.0	0.0	0.0	0.0	0.0	0.0	0.0	0.0	0.0	0.0	0.0	0.0	0.0	0.0	0.0	0.0	0.0	0.0	0.0	0.0	0.0	0.0	0.0	0.0	0.0	0.0	0.0	0.0	0.0	0.0	0.0	0.0	0.0	0.0	0.0	0.0	0.0	0.0	0.0	0.0	0.0	0.0	0.0	0.0	0.0	0.0	0.0	0.0	0.0	0.0	0.0	0.0	0.0	0.0	0.0	0.0	0.0	0.0	0.0	0.0	0.0	0.0	0.0	0.0	0.0	0.0	0.0	0.0	0.0	0.0	0.0	0.0	0.0	0.0	0.0	0.0	0.0	0.0	0.0	0.0	0.0	0.0	0.0	0.0	0.0	0.0	0.0	0.0	0.0	0.0	0.0	0.0	0.0	0.0	0.0	0.0	0.0	0.0	0.0	0.0	0.0	0.0	0.0	0.0	0.0	0.0	0.0	0.0	0.0	0.0	0.0	0.0	0.0	0.0	0.0	0.0	0.0	0.0	0.0	0.0	0.0	0.0	0.0	0.0	0.0	0.0	0.0	0.0	0.0	0.0	0.0	0.0	0.0	0.0	0.0	0.0	0.0	0.0	0.0	0.0	0.0	0.0	0.0	0.0	0.0	0.0	0.0	0.0	0.0	0.0	0.0	0.0	0.0	0.0	0.0	0.0	0.0	0.0	0.0	0.0	0.0	0.0	0.0	0.0	0.0	0.0	0.0	0.0	0.0	0.0	0.0	0.0	0.0	0.0	0.0	0.0	0.0	0.0	0.0	0.0	0.0	0.0	0.0	0.0	0.0	0.0	0.0	0.0	0.0	0.0	0.0	0.0	0.0	0.0	0.0	0.0	0.0	0.0
0.0	0.0	0.0	0.0	0.0	0.0	0.0	0.0	0.0	0.0	0.0	0.0	0.0	0.0	0.0	0.0	0.0	0.0	0.0	0.0	0.0	0.0	0.0	0.0	0.0	0.0	0.0	0.0	0.0	0.0	0.0	0.0	0.0	0.0	0.0	0.0	0.0	0.0	0.0	0.0	0.0	0.0	0.0	0.0	0.0	0.0	0.0	0.0	0.0	0.0	0.0	0.0	0.0	0.0	0.0	0.0	0.0	0.0	0.0	0.0	0.0	0.0	0.0	0.0	0.0	0.0	0.0	0.0	0.0	0.0	0.0	0.0	0.0	0.0	0.0	0.0	0.0	0.0	0.0	0.0	0.0	0.0	0.0	0.0	0.0	0.0	0.0	0.0	0.0	0.0	0.0	0.0	0.0	0.0	0.0	0.0	0.0	0.0	0.0	0.0	0.0	0.0	0.0	0.0	0.0	0.0	0.0	0.0	0.0	0.0	0.0	0.0	0.0	0.0	0.0	0.0	0.0	0.0	0.0	0.0	0.0	0.0	0.0	0.0	0.0	0.0	0.0	0.0	0.0	0.0	0.0	0.0	0.0	0.0	0.0	0.0	0.0	0.0	0.0	0.0	0.0	0.0	0.0	0.0	0.0	0.0	0.0	0.0	0.0	0.0	0.0	0.0	0.0	0.0	0.0	0.0	0.0	0.0	0.0	0.0	0.0	0.0	0.0	0.0	0.0	0.0	0.0	0.0	0.0	0.0	0.0	0.0	0.0	0.0	0.0	0.0	0.0	0.0	0.0	0.0	0.0	0.0	0.0	0.0	0.0	0.0	0.0	0.0	0.0	0.0	0.0	0.0	0.0	0.0	0.0	0.0	0.0	0.0	0.0	0.0	0.0	0.0	0.0	0.0	0.0	0.0	0.0	0.0	0.0	0.0	0.0	0.0	0.0	0.0	0.0	0.0	0.0	0.0	0.0	0.0	0.0	0.0	0.0	0.0	0.0	0.0	0.0	0.0	0.0	0.0	0.0	0.0	0.0	0.0	0.0	0.0	0.0	0.0	0.0	0.0	0.0	0.0	0.0	0.0	0.0	0.0	0.0	0.0	0.0	0.0	0.0	0.0	0.0	0.0	0.0	0.0	0.0	0.0	0.0	0.0	0.0	0.0	0.0	0.0	0.0	0.0	0.0	0.0	0.0	0.0	0.0	0.0	0.0	0.0	0.0	0.0	0.0	0.0	0.0	0.0	0.0	0.0	0.0	0.0	0.0	0.0	0.0	0.0	0.0	0.0	0.0	0.0	0.0	0.0	0.0	0.0	0.0	0.0	0.0	0.0	0.0	0.0	0.0	0.0	0.0	0.0	0.0	0.0	0.0	0.0	0.0	0.0	0.0	0.0	0.0	0.0	0.0	0.0	0.0	0.0	0.0	0.0	0.0	0.0	0.0	0.0	0.0	0.0	0.0	0.0	0.0	0.0	0.0	0.0	0.0	0.0	0.0	0.0	0.0	0.0	0.0	0.0	0.0	0.0	0.0	0.0	0.0	0.0	0.0	0.0	0.0	0.0	0.0	0.0	0.0	0.0	0.0	0.0	0.0	0.0	0.0	0.0	0.0	0.0	0.0	0.0	0.0	0.0	0.0	0.0	0.0	0.0	0.0	0.0	0.0	0.0	0.0	0.0	0.0	0.0	0.0	0.0	0.0	0.0	0.0	0.0	0.0	0.0	0.0	0.0	0.0	0.0	0.0	0.0	0.0	0.0	0.0	0.0	0.0	0.0	0.0	0.0	0.0	0.0	0.0	0.0	0.0	0.0	0.0	0.0	0.0	0.0	0.0	0.0	0.0	0.0	0.0	0.0	0.0	0.0	0.0	0.0	0.0	0.0	0.0	0.0	0.0	0.0	0.0	0.0	0.0	0.0	0.0	0.0	0.0	0.0	0.0	0.0	0.0	0.0	0.0	0.0	0.0	0.0	0.0	0.0	0.0	0.0	0.0	0.0	0.0	0.0	0.0	0.0	0.0	0.0	0.0	0.0	0.0	0.0	0.0	0.0	0.0	0.0	0.0	0.0	0.0	0.0	0.0	0.0	0.0	0.0	0.0	0.0	0.0	0.0	0.0	0.0	0.0	0.0	0.0	0.0	0.0	0.0	0.0	0.0	0.0	0.0	0.0	0.0	0.0	0.0	0.0	0.0	0.0	0.0	0.0	0.0	0.0	0.0	0.0
0.0	0.0	0.0	0.0	0.0	0.0	0.0	0.0	0.0	0.0	0.0	0.0	0.0	0.0	0.0	0.0	0.0	0.0	0.0	0.0	0.0	0.0	0.0	0.0	0.0	0.0	0.0	0.0	0.0	0.0	0.0	0.0	0.0	0.0	0.0	0.0	0.0	0.0	0.0	0.0	0.0	0.0	0.0	0.0	0.0	0.0	0.0	0.0	0.0	0.0	0.0	0.0	0.0	0.0	0.0	0.0	0.0	0.0	0.0	0.0	0.0	0.0	0.0	0.0	0.0	0.0	0.0	0.0	0.0	0.0	0.0	0.0	0.0	0.0	0.0	0.0	0.0	0.0	0.0	0.0	0.0	0.0	0.0	0.0	0.0	0.0	0.0	0.0	0.0	0.0	0.0	0.0	0.0	0.0	0.0	0.0	0.0	0.0	0.0	0.0	0.0	0.0	0.0	0.0	0.0	0.0	0.0	0.0	0.0	0.0	0.0	0.0	0.0	0.0	0.0	0.0	0.0	0.0	0.0	0.0	0.0	0.0	0.0	0.0	0.0	0.0	0.0	0.0	0.0	0.0	0.0	0.0	0.0	0.0	0.0	0.0	0.0	0.0	0.0	0.0	0.0	0.0	0.0	0.0	0.0	0.0	0.0	0.0	0.0	0.0	0.0	0.0	0.0	0.0	0.0	0.0	0.0	0.0	0.0	0.0	0.0	0.0	0.0	0.0	0.0	0.0	0.0	0.0	0.0	0.0	0.0	0.0	0.0	0.0	0.0	0.0	0.0	0.0	0.0	0.0	0.0	0.0	0.0	0.0	0.0	0.0	0.0	0.0	0.0	0.0	0.0	0.0	0.0	0.0	0.0	0.0	0.0	0.0	0.0	0.0	0.0	0.0	0.0	0.0	0.0	0.0	0.0	0.0	0.0	0.0	0.0	0.0	0.0	0.0	0.0	0.0	0.0	0.0	0.0	0.0	0.0	0.0	0.0	0.0	0.0	0.0	0.0	0.0	0.0	0.0	0.0	0.0	0.0	0.0	0.0	0.0	0.0	0.0	0.0	0.0	0.0	0.0	0.0	0.0	0.0	0.0	0.0	0.0	0.0	0.0	0.0	0.0	0.0	0.0	0.0	0.0	0.0	0.0	0.0	0.0	0.0	0.0	0.0	0.0	0.0	0.0	0.0	0.0	0.0	0.0	0.0	0.0	0.0	0.0	0.0	0.0	0.0	0.0	0.0	0.0	0.0	0.0	0.0	0.0	0.0	0.0	0.0	0.0	0.0	0.0	0.0	0.0	0.0	0.0	0.0	0.0	0.0	0.0	0.0	0.0	0.0	0.0	0.0	0.0	0.0	0.0	0.0	0.0	0.0	0.0	0.0	0.0	0.0	0.0	0.0	0.0	0.0	0.0	0.0	0.0	0.0	0.0	0.0	0.0	0.0	0.0	0.0	0.0	0.0	0.0	0.0	0.0	0.0	0.0	0.0	0.0	0.0	0.0	0.0	0.0	0.0	0.0	0.0	0.0	0.0	0.0	0.0	0.0	0.0	0.0	0.0	0.0	0.0	0.0	0.0	0.0	0.0	0.0	0.0	0.0	0.0	0.0	0.0	0.0	0.0	0.0	0.0	0.0	0.0	0.0	0.0	0.0	0.0	0.0	0.0	0.0	0.0	0.0	0.0	0.0	0.0	0.0	0.0	0.0	0.0	0.0	0.0	0.0	0.0	0.0	0.0	0.0	0.0	0.0	0.0	0.0	0.0	0.0	0.0	0.0	0.0	0.0	0.0	0.0	0.0	0.0	0.0	0.0	0.0	0.0	0.0	0.0	0.0	0.0	0.0	0.0	0.0	0.0	0.0	0.0	0.0	0.0	0.0	0.0	0.0	0.0	0.0	0.0	0.0	0.0	0.0	0.0	0.0	0.0	0.0	0.0	0.0	0.0	0.0	0.0	0.0	0.0	0.0	0.0	0.0	0.0	0.0	0.0	0.0	0.0	0.0	0.0	0.0	0.0	0.0	0.0	0.0	0.0	0.0	0.0	0.0	0.0	0.0	0.0	0.0	0.0	0.0	0.0	0.0	0.0	0.0	0.0	0.0	0.0	0.0	0.0	0.0	0.0	0.0	0.0	0.0	0.0	0.0	0.0	0.0	0.0	0.0	0.0	0.0	0.0	0.0	0.0	0.0	0.0	0.0	0.0	0.0	0.0	0.0	0.0	0.0
0.0	0.0	0.0	0.0	0.0	0.0	0.0	0.0	0.0	0.0	0.0	0.0	0.0	0.0	0.0	0.0	0.0	0.0	0.0	0.0	0.0	0.0	0.0	0.0	0.0	0.0	0.0	0.0	0.0	0.0	0.0	0.0	0.0	0.0	0.0	0.0	0.0	0.0	0.0	0.0	0.0	0.0	0.0	0.0	0.0	0.0	0.0	0.0	0.0	0.0	0.0	0.0	0.0	0.0	0.0	0.0	0.0	0.0	0.0	0.0	0.0	0.0	0.0	0.0	0.0	0.0	0.0	0.0	0.0	0.0	0.0	0.0	0.0	0.0	0.0	0.0	0.0	0.0	0.0	0.0	0.0	0.0	0.0	0.0	0.0	0.0	0.0	0.0	0.0	0.0	0.0	0.0	0.0	0.0	0.0	0.0	0.0	0.0	0.0	0.0	0.0	0.0	0.0	0.0	0.0	0.0	0.0	0.0	0.0	0.0	0.0	0.0	0.0	0.0	0.0	0.0	0.0	0.0	0.0	0.0	0.0	0.0	0.0	0.0	0.0	0.0	0.0	0.0	0.0	0.0	0.0	0.0	0.0	0.0	0.0	0.0	0.0	0.0	0.0	0.0	0.0	0.0	0.0	0.0	0.0	0.0	0.0	0.0	0.0	0.0	0.0	0.0	0.0	0.0	0.0	0.0	0.0	0.0	0.0	0.0	0.0	0.0	0.0	0.0	0.0	0.0	0.0	0.0	0.0	0.0	0.0	0.0	0.0	0.0	0.0	0.0	0.0	0.0	0.0	0.0	0.0	0.0	0.0	0.0	0.0	0.0	0.0	0.0	0.0	0.0	0.0	0.0	0.0	0.0	0.0	0.0	0.0	0.0	0.0	0.0	0.0	0.0	0.0	0.0	0.0	0.0	0.0	0.0	0.0	0.0	0.0	0.0	0.0	0.0	0.0	0.0	0.0	0.0	0.0	0.0	0.0	0.0	0.0	0.0	0.0	0.0	0.0	0.0	0.0	0.0	0.0	0.0	0.0	0.0	0.0	0.0	0.0	0.0	0.0	0.0	0.0	0.0	0.0	0.0	0.0	0.0	0.0	0.0	0.0	0.0	0.0	0.0	0.0	0.0	0.0	0.0	0.0	0.0	0.0	0.0	0.0	0.0	0.0	0.0	0.0	0.0	0.0	0.0	0.0	0.0	0.0	0.0	0.0	0.0	0.0	0.0	0.0	0.0	0.0	0.0	0.0	0.0	0.0	0.0	0.0	0.0	0.0	0.0	0.0	0.0	0.0	0.0	0.0	0.0	0.0	0.0	0.0	0.0	0.0	0.0	0.0	0.0	0.0	0.0	0.0	0.0	0.0	0.0	0.0	0.0	0.0	0.0	0.0	0.0	0.0	0.0	0.0	0.0	0.0	0.0	0.0	0.0	0.0	0.0	0.0	0.0	0.0	0.0	0.0	0.0	0.0	0.0	0.0	0.0	0.0	0.0	0.0	0.0	0.0	0.0	0.0	0.0	0.0	0.0	0.0	0.0	0.0	0.0	0.0	0.0	0.0	0.0	0.0	0.0	0.0	0.0	0.0	0.0	0.0	0.0	0.0	0.0	0.0	0.0	0.0	0.0	0.0	0.0	0.0	0.0	0.0	0.0	0.0	0.0	0.0	0.0	0.0	0.0	0.0	0.0	0.0	0.0	0.0	0.0	0.0	0.0	0.0	0.0	0.0	0.0	0.0	0.0	0.0	0.0	0.0	0.0	0.0	0.0	0.0	0.0	0.0	0.0	0.0	0.0	0.0	0.0	0.0	0.0	0.0	0.0	0.0	0.0	0.0	0.0	0.0	0.0	0.0	0.0	0.0	0.0	0.0	0.0	0.0	0.0	0.0	0.0	0.0	0.0	0.0	0.0	0.0	0.0	0.0	0.0	0.0	0.0	0.0	0.0	0.0	0.0	0.0	0.0	0.0	0.0	0.0	0.0	0.0	0.0	0.0	0.0	0.0	0.0	0.0	0.0	0.0	0.0	0.0	0.0	0.0	0.0	0.0	0.0	0.0	0.0	0.0	0.0	0.0	0.0	0.0	0.0	0.0	0.0	0.0	0.0	0.0	0.0	0.0	0.0	0.0	0.0	0.0	0.0	0.0	0.0	0.0	0.0	0.0	0.0	0.0	0.0	0.0	0.0	0.0	0.0	0.0	0.0	0.0	0.0	0.0	0.0	0.0
0.0	0.0	0.0	0.0	0.0	0.0	0.0	0.0	0.0	0.0	0.0	0.0	0.0	0.0	0.0	0.0	0.0	0.0	0.0	0.0	0.0	0.0	0.0	0.0	0.0	0.0	0.0	0.0	0.0	0.0	0.0	0.0	0.0	0.0	0.0	0.0	0.0	0.0	0.0	0.0	0.0	0.0	0.0	0.0	0.0	0.0	0.0	0.0	0.0	0.0	0.0	0.0	0.0	0.0	0.0	0.0	0.0	0.0	0.0	0.0	0.0	0.0	0.0	0.0	0.0	0.0	0.0	0.0	0.0	0.0	0.0	0.0	0.0	0.0	0.0	0.0	0.0	0.0	0.0	0.0	0.0	0.0	0.0	0.0	0.0	0.0	0.0	0.0	0.0	0.0	0.0	0.0	0.0	0.0	0.0	0.0	0.0	0.0	0.0	0.0	0.0	0.0	0.0	0.0	0.0	0.0	0.0	0.0	0.0	0.0	0.0	0.0	0.0	0.0	0.0	0.0	0.0	0.0	0.0	0.0	0.0	0.0	0.0	0.0	0.0	0.0	0.0	0.0	0.0	0.0	0.0	0.0	0.0	0.0	0.0	0.0	0.0	0.0	0.0	0.0	0.0	0.0	0.0	0.0	0.0	0.0	0.0	0.0	0.0	0.0	0.0	0.0	0.0	0.0	0.0	0.0	0.0	0.0	0.0	0.0	0.0	0.0	0.0	0.0	0.0	0.0	0.0	0.0	0.0	0.0	0.0	0.0	0.0	0.0	0.0	0.0	0.0	0.0	0.0	0.0	0.0	0.0	0.0	0.0	0.0	0.0	0.0	0.0	0.0	0.0	0.0	0.0	0.0	0.0	0.0	0.0	0.0	0.0	0.0	0.0	0.0	0.0	0.0	0.0	0.0	0.0	0.0	0.0	0.0	0.0	0.0	0.0	0.0	0.0	0.0	0.0	0.0	0.0	0.0	0.0	0.0	0.0	0.0	0.0	0.0	0.0	0.0	0.0	0.0	0.0	0.0	0.0	0.0	0.0	0.0	0.0	0.0	0.0	0.0	0.0	0.0	0.0	0.0	0.0	0.0	0.0	0.0	0.0	0.0	0.0	0.0	0.0	0.0	0.0	0.0	0.0	0.0	0.0	0.0	0.0	0.0	0.0	0.0	0.0	0.0	0.0	0.0	0.0	0.0	0.0	0.0	0.0	0.0	0.0	0.0	0.0	0.0	0.0	0.0	0.0	0.0	0.0	0.0	0.0	0.0	0.0	0.0	0.0	0.0	0.0	0.0	0.0	0.0	0.0	0.0	0.0	0.0	0.0	0.0	0.0	0.0	0.0	0.0	0.0	0.0	0.0	0.0	0.0	0.0	0.0	0.0	0.0	0.0	0.0	0.0	0.0	0.0	0.0	0.0	0.0	0.0	0.0	0.0	0.0	0.0	0.0	0.0	0.0	0.0	0.0	0.0	0.0	0.0	0.0	0.0	0.0	0.0	0.0	0.0	0.0	0.0	0.0	0.0	0.0	0.0	0.0	0.0	0.0	0.0	0.0	0.0	0.0	0.0	0.0	0.0	0.0	0.0	0.0	0.0	0.0	0.0	0.0	0.0	0.0	0.0	0.0	0.0	0.0	0.0	0.0	0.0	0.0	0.0	0.0	0.0	0.0	0.0	0.0	0.0	0.0	0.0	0.0	0.0	0.0	0.0	0.0	0.0	0.0	0.0	0.0	0.0	0.0	0.0	0.0	0.0	0.0	0.0	0.0	0.0	0.0	0.0	0.0	0.0	0.0	0.0	0.0	0.0	0.0	0.0	0.0	0.0	0.0	0.0	0.0	0.0	0.0	0.0	0.0	0.0	0.0	0.0	0.0	0.0	0.0	0.0	0.0	0.0	0.0	0.0	0.0	0.0	0.0	0.0	0.0	0.0	0.0	0.0	0.0	0.0	0.0	0.0	0.0	0.0	0.0	0.0	0.0	0.0	0.0	0.0	0.0	0.0	0.0	0.0	0.0	0.0	0.0	0.0	0.0	0.0	0.0	0.0	0.0	0.0	0.0	0.0	0.0	0.0	0.0	0.0	0.0	0.0	0.0	0.0	0.0	0.0	0.0	0.0	0.0	0.0	0.0	0.0	0.0	0.0	0.0	0.0	0.0	0.0	0.0	0.0	0.0	0.0	0.0	0.0	0.0	0.0	0.0	0.0	0.0	0.0	0.0	0.0
0.0	0.0	0.0	0.0	0.0	0.0	0.0	0.0	0.0	0.0	0.0	0.0	0.0	0.0	0.0	0.0	0.0	0.0	0.0	0.0	0.0	0.0	0.0	0.0	0.0	0.0	0.0	0.0	0.0	0.0	0.0	0.0	0.0	0.0	0.0	0.0	0.0	0.0	0.0	0.0	0.0	0.0	0.0	0.0	0.0	0.0	0.0	0.0	0.0	0.0	0.0	0.0	0.0	0.0	0.0	0.0	0.0	0.0	0.0	0.0	0.0	0.0	0.0	0.0	0.0	0.0	0.0	0.0	0.0	0.0	0.0	0.0	0.0	0.0	0.0	0.0	0.0	0.0	0.0	0.0	0.0	0.0	0.0	0.0	0.0	0.0	0.0	0.0	0.0	0.0	0.0	0.0	0.0	0.0	0.0	0.0	1.0	0.0	0.0	0.0	0.0	0.0	0.0	0.0	0.0	0.0	0.0	0.0	0.0	0.0	0.0	0.0	0.0	0.0	0.0	0.0	0.0	0.0	0.0	0.0	0.0	0.0	0.0	0.0	0.0	0.0	0.0	0.0	0.0	0.0	0.0	0.0	0.0	0.0	0.0	0.0	0.0	0.0	0.0	0.0	0.0	0.0	0.0	0.0	0.0	0.0	0.0	0.0	0.0	0.0	0.0	0.0	0.0	0.0	0.0	0.0	0.0	0.0	0.0	0.0	0.0	0.0	0.0	0.0	0.0	0.0	0.0	0.0	0.0	0.0	0.0	0.0	0.0	0.0	0.0	0.0	0.0	0.0	0.0	0.0	0.0	0.0	0.0	0.0	0.0	1.0	0.0	0.0	0.0	0.0	0.0	0.0	0.0	0.0	0.0	0.0	0.0	0.0	0.0	0.0	0.0	0.0	0.0	0.0	0.0	0.0	0.0	0.0	0.0	0.0	0.0	0.0	0.0	0.0	0.0	0.0	0.0	0.0	0.0	0.0	0.0	0.0	0.0	0.0	0.0	0.0	0.0	0.0	0.0	0.0	0.0	0.0	0.0	0.0	0.0	0.0	0.0	0.0	0.0	0.0	0.0	0.0	0.0	0.0	0.0	0.0	0.0	0.0	0.0	0.0	0.0	0.0	0.0	0.0	0.0	0.0	0.0	0.0	0.0	0.0	0.0	0.0	0.0	0.0	0.0	0.0	0.0	0.0	0.0	0.0	0.0	0.0	0.0	0.0	0.0	0.0	0.0	0.0	0.0	0.0	0.0	0.0	0.0	0.0	0.0	0.0	0.0	0.0	0.0	0.0	0.0	0.0	0.0	0.0	0.0	0.0	0.0	0.0	0.0	0.0	0.0	0.0	0.0	0.0	0.0	0.0	0.0	0.0	0.0	0.0	0.0	0.0	0.0	0.0	0.0	0.0	0.0	0.0	0.0	0.0	0.0	0.0	0.0	0.0	0.0	0.0	0.0	0.0	0.0	0.0	0.0	0.0	0.0	0.0	0.0	0.0	0.0	0.0	0.0	0.0	0.0	0.0	0.0	0.0	0.0	0.0	0.0	0.0	0.0	0.0	0.0	0.0	0.0	0.0	0.0	0.0	1.0	0.0	0.0	0.0	0.0	0.0	0.0	0.0	0.0	0.0	0.0	0.0	0.0	0.0	0.0	0.0	0.0	0.0	0.0	0.0	0.0	0.0	0.0	0.0	0.0	0.0	0.0	0.0	0.0	0.0	0.0	0.0	0.0	0.0	0.0	0.0	0.0	0.0	0.0	0.0	0.0	0.0	0.0	0.0	0.0	0.0	0.0	0.0	0.0	0.0	0.0	0.0	0.0	0.0	0.0	0.0	0.0	0.0	0.0	0.0	0.0	0.0	0.0	0.0	0.0	0.0	0.0	0.0	0.0	0.0	0.0	0.0	0.0	0.0	0.0	0.0	0.0	0.0	0.0	0.0	0.0	0.0	0.0	0.0	0.0	0.0	0.0	0.0	0.0	0.0	0.0	0.0	0.0	0.0	0.0	0.0	0.0	0.0	0.0	0.0	0.0	0.0	0.0	0.0	0.0	0.0	0.0	0.0	0.0	0.0	0.0	0.0	0.0	0.0	0.0	0.0	0.0	0.0	0.0	0.0	0.0	0.0	0.0	0.0	0.0	0.0	0.0	0.0	0.0	0.0	0.0	0.0	0.0	0.0	0.0	0.0	0.0	0.0	0.0	0.0	0.0	0.0	0.0	0.0	0.0
0.0	0.0	0.0	0.0	0.0	0.0	0.0	0.0	0.0	0.0	0.0	0.0	0.0	0.0	0.0	0.0	0.0	0.0	0.0	0.0	0.0	0.0	0.0	0.0	0.0	0.0	0.0	0.0	0.0	0.0	0.0	0.0	0.0	0.0	0.0	0.0	0.0	0.0	0.0	0.0	0.0	0.0	0.0	0.0	0.0	0.0	0.0	0.0	0.0	0.0	0.0	0.0	0.0	0.0	0.0	0.0	0.0	0.0	0.0	0.0	0.0	0.0	0.0	0.0	0.0	0.0	0.0	0.0	0.0	0.0	0.0	0.0	0.0	0.0	0.0	0.0	0.0	0.0	0.0	0.0	0.0	0.0	0.0	0.0	0.0	0.0	0.0	0.0	0.0	0.0	0.0	0.0	0.0	0.0	0.0	0.0	0.0	0.0	0.0	0.0	0.0	0.0	0.0	0.0	0.0	0.0	0.0	0.0	0.0	0.0	0.0	0.0	0.0	0.0	0.0	0.0	0.0	0.0	0.0	0.0	0.0	0.0	0.0	0.0	0.0	0.0	0.0	0.0	0.0	0.0	0.0	0.0	0.0	0.0	0.0	0.0	0.0	0.0	0.0	0.0	0.0	0.0	0.0	0.0	0.0	0.0	0.0	0.0	0.0	0.0	0.0	0.0	0.0	0.0	0.0	0.0	0.0	0.0	0.0	0.0	0.0	0.0	0.0	0.0	0.0	0.0	0.0	0.0	0.0	0.0	0.0	0.0	0.0	0.0	0.0	0.0	0.0	0.0	0.0	0.0	0.0	0.0	0.0	0.0	0.0	0.0	0.0	0.0	0.0	0.0	1.0	0.0	0.0	0.0	0.0	0.0	0.0	0.0	0.0	0.0	0.0	0.0	0.0	0.0	0.0	0.0	0.0	0.0	0.0	0.0	0.0	0.0	0.0	0.0	0.0	0.0	0.0	0.0	0.0	0.0	0.0	0.0	0.0	0.0	0.0	0.0	0.0	0.0	0.0	0.0	0.0	0.0	0.0	0.0	0.0	0.0	0.0	0.0	0.0	0.0	0.0	0.0	0.0	0.0	0.0	0.0	0.0	0.0	0.0	0.0	0.0	0.0	0.0	0.0	0.0	0.0	0.0	0.0	0.0	0.0	0.0	0.0	0.0	0.0	0.0	0.0	0.0	0.0	0.0	0.0	0.0	0.0	0.0	0.0	0.0	0.0	0.0	0.0	0.0	0.0	0.0	0.0	0.0	0.0	0.0	0.0	0.0	0.0	0.0	0.0	0.0	0.0	0.0	0.0	0.0	0.0	0.0	0.0	0.0	0.0	0.0	0.0	0.0	0.0	0.0	0.0	0.0	0.0	0.0	0.0	0.0	0.0	0.0	0.0	0.0	0.0	0.0	0.0	0.0	0.0	0.0	0.0	0.0	0.0	0.0	0.0	0.0	0.0	0.0	0.0	0.0	0.0	0.0	0.0	0.0	0.0	0.0	0.0	0.0	0.0	0.0	0.0	0.0	0.0	0.0	0.0	0.0	0.0	0.0	0.0	0.0	0.0	0.0	0.0	0.0	0.0	0.0	0.0	0.0	0.0	0.0	0.0	0.0	0.0	0.0	0.0	0.0	0.0	0.0	0.0	0.0	0.0	0.0	0.0	0.0	0.0	0.0	0.0	0.0	0.0	0.0	0.0	0.0	0.0	0.0	0.0	0.0	0.0	0.0	0.0	0.0	0.0	0.0	0.0	0.0	0.0	0.0	0.0	0.0	0.0	0.0	0.0	0.0	0.0	0.0	0.0	0.0	0.0	0.0	0.0	0.0	0.0	0.0	0.0	0.0	0.0	0.0	0.0	0.0	0.0	0.0	0.0	0.0	0.0	0.0	0.0	0.0	0.0	0.0	0.0	0.0	0.0	0.0	0.0	0.0	0.0	0.0	0.0	0.0	0.0	0.0	0.0	0.0	0.0	0.0	0.0	0.0	0.0	0.0	0.0	0.0	0.0	0.0	0.0	0.0	0.0	0.0	0.0	0.0	0.0	0.0	0.0	0.0	0.0	0.0	0.0	0.0	0.0	0.0	0.0	0.0	0.0	0.0	0.0	0.0	0.0	0.0	0.0	0.0	0.0	0.0	0.0	0.0	0.0	0.0	0.0	0.0	0.0	0.0	0.0	0.0	0.0	0.0	0.0	0.0	0.0	0.0	0.0	0.0	0.0	0.0
0.0	0.0	0.0	0.0	0.0	0.0	0.0	0.0	0.0	0.0	0.0	0.0	0.0	0.0	0.0	0.0	0.0	0.0	0.0	0.0	0.0	0.0	0.0	0.0	0.0	0.0	0.0	0.0	0.0	0.0	0.0	0.0	0.0	0.0	0.0	0.0	0.0	0.0	0.0	0.0	0.0	0.0	0.0	0.0	0.0	0.0	0.0	0.0	0.0	0.0	0.0	0.0	0.0	0.0	0.0	0.0	0.0	0.0	0.0	1.0	0.0	0.0	0.0	0.0	0.0	0.0	1.0	0.0	0.0	0.0	0.0	0.0	0.0	0.0	0.0	0.0	0.0	0.0	0.0	0.0	0.0	0.0	0.0	0.0	0.0	0.0	0.0	0.0	0.0	0.0	0.0	0.0	0.0	0.0	0.0	0.0	0.0	0.0	0.0	0.0	0.0	0.0	0.0	0.0	0.0	0.0	0.0	0.0	0.0	0.0	0.0	0.0	0.0	0.0	0.0	0.0	0.0	0.0	0.0	0.0	0.0	0.0	0.0	0.0	0.0	0.0	0.0	0.0	0.0	0.0	0.0	0.0	0.0	0.0	0.0	0.0	0.0	0.0	0.0	0.0	0.0	0.0	0.0	0.0	0.0	0.0	0.0	0.0	0.0	0.0	0.0	0.0	0.0	0.0	0.0	0.0	0.0	0.0	0.0	0.0	0.0	0.0	0.0	0.0	0.0	0.0	0.0	0.0	0.0	0.0	0.0	0.0	0.0	0.0	0.0	0.0	0.0	0.0	0.0	0.0	0.0	0.0	0.0	0.0	0.0	0.0	0.0	0.0	0.0	0.0	0.0	0.0	0.0	0.0	0.0	0.0	0.0	0.0	0.0	0.0	0.0	0.0	0.0	0.0	0.0	0.0	0.0	0.0	0.0	0.0	0.0	0.0	0.0	0.0	0.0	0.0	0.0	0.0	0.0	0.0	0.0	0.0	0.0	0.0	0.0	0.0	0.0	0.0	0.0	0.0	0.0	0.0	0.0	0.0	0.0	0.0	0.0	0.0	0.0	0.0	0.0	0.0	0.0	0.0	0.0	0.0	0.0	0.0	0.0	0.0	0.0	0.0	0.0	0.0	0.0	0.0	0.0	0.0	0.0	0.0	0.0	0.0	0.0	0.0	0.0	0.0	0.0	0.0	0.0	0.0	0.0	0.0	0.0	0.0	0.0	0.0	0.0	0.0	0.0	0.0	0.0	0.0	0.0	0.0	0.0	0.0	0.0	0.0	0.0	0.0	0.0	0.0	0.0	0.0	0.0	0.0	0.0	0.0	0.0	0.0	0.0	0.0	0.0	0.0	0.0	0.0	0.0	0.0	0.0	0.0	0.0	0.0	0.0	0.0	0.0	0.0	0.0	0.0	0.0	0.0	0.0	0.0	0.0	0.0	0.0	0.0	0.0	0.0	0.0	0.0	0.0	0.0	0.0	0.0	0.0	0.0	0.0	0.0	0.0	0.0	0.0	0.0	0.0	0.0	0.0	0.0	0.0	0.0	0.0	0.0	0.0	0.0	0.0	0.0	0.0	0.0	0.0	0.0	0.0	0.0	0.0	0.0	0.0	0.0	0.0	0.0	0.0	0.0	0.0	0.0	0.0	0.0	0.0	0.0	0.0	0.0	0.0	0.0	0.0	0.0	0.0	0.0	0.0	0.0	0.0	0.0	0.0	0.0	0.0	0.0	0.0	0.0	0.0	0.0	0.0	0.0	0.0	0.0	0.0	0.0	0.0	0.0	0.0	0.0	0.0	0.0	0.0	0.0	0.0	0.0	0.0	0.0	0.0	0.0	0.0	0.0	0.0	0.0	0.0	0.0	0.0	0.0	0.0	0.0	0.0	0.0	0.0	0.0	0.0	0.0	0.0	0.0	0.0	0.0	0.0	0.0	0.0	0.0	0.0	0.0	0.0	0.0	0.0	0.0	0.0	0.0	0.0	0.0	0.0	0.0	0.0	0.0	0.0	0.0	0.0	0.0	0.0	0.0	0.0	0.0	0.0	0.0	0.0	0.0	0.0	0.0	0.0	0.0	0.0	0.0	0.0	0.0	0.0	0.0	0.0	0.0	0.0	0.0	0.0	0.0	0.0	0.0	0.0	0.0	0.0	0.0	0.0	0.0	0.0	0.0	0.0	0.0	0.0	0.0	0.0	0.0	0.0	0.0	0.0	0.0	0.0
0.0	0.0	0.0	0.0	0.0	0.0	0.0	0.0	0.0	0.0	0.0	0.0	0.0	0.0	0.0	0.0	0.0	0.0	0.0	0.0	0.0	0.0	0.0	0.0	0.0	0.0	0.0	0.0	0.0	0.0	0.0	0.0	0.0	0.0	0.0	0.0	0.0	0.0	0.0	0.0	0.0	0.0	0.0	0.0	0.0	0.0	0.0	0.0	0.0	0.0	0.0	0.0	0.0	0.0	0.0	0.0	0.0	0.0	0.0	0.0	0.0	0.0	0.0	0.0	0.0	0.0	0.0	0.0	0.0	0.0	0.0	0.0	0.0	0.0	0.0	0.0	0.0	0.0	0.0	0.0	0.0	0.0	0.0	0.0	0.0	0.0	0.0	0.0	0.0	0.0	0.0	0.0	0.0	0.0	0.0	0.0	0.0	0.0	0.0	0.0	0.0	0.0	0.0	0.0	0.0	0.0	0.0	0.0	0.0	0.0	0.0	0.0	0.0	0.0	0.0	0.0	0.0	0.0	0.0	0.0	0.0	0.0	0.0	0.0	0.0	0.0	0.0	0.0	0.0	0.0	0.0	0.0	0.0	0.0	0.0	0.0	0.0	0.0	0.0	0.0	0.0	0.0	0.0	0.0	0.0	0.0	0.0	0.0	0.0	0.0	0.0	0.0	0.0	0.0	0.0	0.0	0.0	0.0	0.0	0.0	0.0	0.0	0.0	0.0	0.0	0.0	0.0	0.0	0.0	0.0	0.0	0.0	0.0	0.0	0.0	0.0	0.0	0.0	0.0	0.0	0.0	0.0	0.0	0.0	0.0	0.0	0.0	0.0	0.0	0.0	0.0	0.0	0.0	0.0	0.0	0.0	0.0	0.0	0.0	0.0	0.0	0.0	0.0	0.0	0.0	0.0	0.0	0.0	0.0	0.0	0.0	0.0	0.0	0.0	0.0	0.0	0.0	0.0	0.0	0.0	0.0	0.0	0.0	0.0	0.0	0.0	0.0	0.0	0.0	0.0	0.0	0.0	0.0	0.0	0.0	0.0	0.0	0.0	0.0	0.0	0.0	0.0	0.0	0.0	0.0	0.0	0.0	0.0	0.0	0.0	0.0	0.0	0.0	0.0	0.0	0.0	0.0	0.0	0.0	0.0	0.0	0.0	0.0	0.0	0.0	0.0	0.0	0.0	0.0	0.0	0.0	0.0	0.0	0.0	0.0	0.0	0.0	0.0	0.0	0.0	0.0	0.0	0.0	0.0	0.0	0.0	0.0	0.0	0.0	0.0	0.0	0.0	0.0	0.0	0.0	0.0	0.0	0.0	0.0	0.0	0.0	0.0	0.0	0.0	0.0	0.0	0.0	0.0	0.0	0.0	0.0	0.0	0.0	0.0	0.0	0.0	0.0	0.0	0.0	0.0	0.0	0.0	0.0	0.0	0.0	0.0	0.0	0.0	0.0	0.0	0.0	0.0	0.0	0.0	0.0	0.0	0.0	0.0	0.0	0.0	0.0	0.0	0.0	0.0	0.0	0.0	0.0	0.0	0.0	0.0	0.0	0.0	0.0	0.0	0.0	0.0	0.0	0.0	0.0	0.0	0.0	0.0	0.0	0.0	0.0	0.0	0.0	0.0	0.0	0.0	0.0	0.0	0.0	0.0	0.0	0.0	0.0	0.0	0.0	0.0	0.0	0.0	0.0	0.0	0.0	0.0	0.0	0.0	0.0	0.0	0.0	0.0	0.0	0.0	0.0	0.0	0.0	0.0	0.0	0.0	0.0	0.0	0.0	0.0	0.0	0.0	0.0	0.0	0.0	0.0	0.0	0.0	0.0	0.0	0.0	0.0	0.0	0.0	0.0	0.0	0.0	0.0	0.0	0.0	0.0	0.0	0.0	0.0	0.0	0.0	0.0	0.0	0.0	0.0	0.0	0.0	0.0	0.0	0.0	0.0	0.0	0.0	0.0	0.0	0.0	0.0	0.0	0.0	0.0	0.0	0.0	0.0	0.0	0.0	0.0	0.0	0.0	0.0	0.0	0.0	0.0	0.0	0.0	0.0	0.0	0.0	0.0	0.0	0.0	0.0	0.0	0.0	0.0	0.0	0.0	0.0	0.0	0.0	0.0	0.0	0.0	0.0	0.0	0.0	0.0	0.0	0.0	0.0	0.0	0.0	0.0	0.0	0.0	0.0	0.0	0.0	0.0	0.0	0.0	0.0	0.0
0.0	0.0	0.0	0.0	0.0	0.0	0.0	0.0	0.0	0.0	0.0	0.0	0.0	0.0	0.0	1.0	0.0	0.0	0.0	0.0	0.0	0.0	0.0	0.0	0.0	0.0	0.0	0.0	0.0	0.0	0.0	1.0	0.0	0.0	0.0	0.0	0.0	0.0	0.0	0.0	0.0	0.0	0.0	0.0	0.0	0.0	0.0	0.0	0.0	0.0	0.0	0.0	0.0	0.0	0.0	0.0	0.0	0.0	0.0	0.0	0.0	0.0	0.0	0.0	0.0	0.0	0.0	0.0	0.0	0.0	0.0	1.0	0.0	0.0	0.0	1.0	0.0	0.0	0.0	0.0	0.0	1.0	0.0	0.0	1.0	0.0	1.0	0.0	0.0	0.0	0.0	0.0	0.0	0.0	0.0	0.0	0.0	0.0	0.0	0.0	0.0	0.0	0.0	0.0	1.0	0.0	0.0	0.0	0.0	0.0	0.0	0.0	0.0	0.0	1.0	0.0	0.0	0.0	1.0	1.0	0.0	0.0	0.0	0.0	0.0	0.0	0.0	0.0	0.0	0.0	0.0	0.0	0.0	0.0	0.0	0.0	0.0	0.0	0.0	0.0	0.0	0.0	0.0	0.0	0.0	0.0	0.0	0.0	0.0	0.0	0.0	0.0	0.0	0.0	0.0	0.0	0.0	0.0	0.0	0.0	0.0	0.0	0.0	0.0	0.0	0.0	0.0	0.0	0.0	0.0	0.0	0.0	0.0	0.0	0.0	0.0	0.0	0.0	0.0	0.0	0.0	0.0	0.0	0.0	0.0	0.0	0.0	0.0	0.0	0.0	0.0	0.0	0.0	0.0	1.0	0.0	0.0	0.0	0.0	0.0	0.0	0.0	0.0	0.0	0.0	0.0	0.0	0.0	0.0	0.0	0.0	0.0	0.0	0.0	0.0	0.0	0.0	0.0	0.0	0.0	0.0	0.0	0.0	0.0	0.0	0.0	0.0	0.0	0.0	0.0	0.0	0.0	0.0	0.0	0.0	0.0	0.0	0.0	0.0	0.0	0.0	0.0	0.0	0.0	0.0	0.0	0.0	0.0	0.0	0.0	0.0	0.0	0.0	0.0	0.0	0.0	0.0	0.0	0.0	0.0	0.0	0.0	0.0	0.0	0.0	0.0	0.0	0.0	0.0	0.0	0.0	0.0	0.0	0.0	0.0	0.0	0.0	0.0	0.0	0.0	0.0	0.0	0.0	0.0	0.0	0.0	0.0	0.0	0.0	0.0	0.0	0.0	0.0	0.0	0.0	0.0	0.0	0.0	0.0	0.0	0.0	0.0	0.0	0.0	0.0	0.0	0.0	0.0	0.0	0.0	0.0	0.0	0.0	0.0	0.0	0.0	0.0	0.0	0.0	0.0	0.0	0.0	0.0	0.0	0.0	0.0	0.0	0.0	0.0	0.0	0.0	0.0	0.0	0.0	0.0	0.0	0.0	0.0	0.0	0.0	0.0	0.0	0.0	0.0	0.0	0.0	0.0	0.0	0.0	0.0	0.0	0.0	0.0	0.0	0.0	1.0	0.0	0.0	0.0	0.0	0.0	0.0	0.0	0.0	0.0	0.0	0.0	0.0	0.0	0.0	0.0	0.0	0.0	1.0	0.0	0.0	0.0	0.0	0.0	0.0	0.0	0.0	0.0	0.0	0.0	0.0	0.0	0.0	0.0	0.0	0.0	0.0	1.0	0.0	0.0	0.0	0.0	0.0	0.0	0.0	0.0	0.0	0.0	0.0	0.0	0.0	0.0	0.0	0.0	0.0	0.0	0.0	0.0	0.0	0.0	0.0	0.0	0.0	0.0	0.0	0.0	0.0	0.0	0.0	0.0	0.0	0.0	0.0	0.0	0.0	1.0	0.0	0.0	0.0	0.0	0.0	0.0	0.0	0.0	0.0	0.0	0.0	0.0	0.0	0.0	0.0	0.0	0.0	0.0	0.0	0.0	0.0	0.0	0.0	0.0	0.0	0.0	0.0	0.0	0.0	0.0	0.0	0.0	0.0	0.0	0.0	0.0	0.0	0.0	0.0	1.0	0.0	0.0	0.0	0.0	0.0	0.0	0.0	0.0	0.0	0.0	0.0	0.0	0.0	0.0	0.0	0.0	1.0	0.0	0.0	0.0	0.0	0.0	0.0	0.0	0.0	0.0	0.0	0.0	0.0	0.0
0.0	3.0	2.0	0.0	1.0	3.0	2.0	2.0	0.0	1.0	1.0	3.0	0.0	3.0	0.0	3.0	7.0	0.0	0.0	1.0	3.0	1.0	2.0	1.0	2.0	3.0	3.0	4.0	1.0	2.0	1.0	6.0	1.0	2.0	1.0	5.0	0.0	1.0	3.0	2.0	0.0	1.0	3.0	2.0	2.0	0.0	3.0	1.0	3.0	2.0	0.0	1.0	4.0	1.0	4.0	0.0	2.0	4.0	1.0	1.0	5.0	2.0	2.0	0.0	2.0	6.0	2.0	0.0	2.0	4.0	1.0	3.0	2.0	2.0	7.0	3.0	4.0	2.0	8.0	1.0	7.0	3.0	2.0	1.0	0.0	1.0	0.0	0.0	1.0	2.0	2.0	1.0	1.0	4.0	1.0	1.0	4.0	3.0	8.0	3.0	3.0	2.0	4.0	0.0	8.0	5.0	6.0	1.0	5.0	2.0	8.0	5.0	3.0	3.0	5.0	3.0	1.0	1.0	4.0	7.0	6.0	4.0	7.0	3.0	1.0	5.0	8.0	2.0	2.0	3.0	3.0	2.0	3.0	3.0	3.0	1.0	2.0	2.0	1.0	5.0	4.0	1.0	2.0	3.0	4.0	4.0	0.0	2.0	5.0	4.0	2.0	3.0	2.0	1.0	1.0	1.0	7.0	1.0	1.0	2.0	0.0	1.0	4.0	1.0	3.0	5.0	1.0	1.0	0.0	0.0	2.0	0.0	1.0	2.0	1.0	0.0	2.0	2.0	2.0	2.0	3.0	2.0	0.0	1.0	1.0	1.0	0.0	0.0	3.0	1.0	1.0	0.0	0.0	0.0	2.0	2.0	2.0	3.0	1.0	0.0	1.0	0.0	1.0	2.0	3.0	0.0	2.0	1.0	0.0	0.0	0.0	1.0	1.0	2.0	0.0	0.0	0.0	0.0	1.0	2.0	0.0	0.0	0.0	0.0	0.0	1.0	1.0	1.0	1.0	0.0	0.0	0.0	0.0	0.0	0.0	0.0	0.0	1.0	0.0	0.0	0.0	0.0	0.0	0.0	0.0	2.0	0.0	0.0	0.0	1.0	0.0	0.0	1.0	0.0	0.0	0.0	0.0	0.0	0.0	1.0	1.0	2.0	1.0	0.0	1.0	0.0	0.0	0.0	0.0	0.0	0.0	0.0	0.0	0.0	0.0	2.0	1.0	2.0	0.0	0.0	1.0	0.0	1.0	0.0	0.0	0.0	1.0	0.0	0.0	2.0	0.0	0.0	1.0	0.0	0.0	1.0	0.0	0.0	2.0	1.0	0.0	0.0	1.0	0.0	3.0	0.0	1.0	1.0	1.0	1.0	0.0	0.0	0.0	1.0	1.0	1.0	1.0	0.0	0.0	1.0	1.0	1.0	2.0	2.0	0.0	3.0	1.0	2.0	2.0	0.0	2.0	1.0	1.0	2.0	1.0	0.0	2.0	3.0	2.0	2.0	2.0	1.0	2.0	1.0	1.0	2.0	4.0	1.0	2.0	3.0	1.0	4.0	1.0	1.0	3.0	6.0	3.0	3.0	4.0	1.0	3.0	3.0	2.0	2.0	3.0	5.0	1.0	5.0	1.0	2.0	6.0	3.0	3.0	0.0	8.0	5.0	2.0	6.0	6.0	1.0	4.0	3.0	9.0	2.0	3.0	2.0	2.0	1.0	2.0	4.0	5.0	8.0	1.0	5.0	4.0	1.0	1.0	1.0	4.0	2.0	3.0	0.0	3.0	1.0	4.0	1.0	2.0	2.0	3.0	3.0	6.0	2.0	3.0	3.0	2.0	1.0	2.0	0.0	2.0	1.0	3.0	4.0	3.0	4.0	2.0	1.0	2.0	0.0	0.0	0.0	0.0	1.0	1.0	0.0	1.0	0.0	1.0	6.0	3.0	0.0	2.0	2.0	2.0	5.0	4.0	1.0	4.0	1.0	2.0	2.0	0.0	1.0	5.0	2.0	2.0	0.0	3.0	3.0	2.0	2.0	3.0	3.0	3.0	1.0	5.0	1.0	0.0	0.0	3.0	1.0	3.0	1.0	1.0	2.0	2.0	1.0	1.0	2.0	1.0	3.0	2.0	1.0	2.0	2.0	1.0	2.0	0.0	3.0	0.0	1.0	1.0	1.0	1.0	1.0	3.0	1.0	3.0	3.0	5.0	2.0	1.0
2.0	0.0	3.0	3.0	3.0	2.0	3.0	1.0	0.0	3.0	1.0	6.0	1.0	5.0	1.0	2.0	0.0	0.0	2.0	2.0	2.0	1.0	2.0	1.0	4.0	2.0	7.0	5.0	6.0	0.0	1.0	2.0	2.0	3.0	0.0	2.0	2.0	3.0	2.0	6.0	3.0	6.0	0.0	6.0	4.0	2.0	7.0	3.0	1.0	3.0	2.0	1.0	5.0	4.0	1.0	0.0	4.0	4.0	3.0	5.0	1.0	2.0	2.0	3.0	2.0	2.0	4.0	1.0	0.0	3.0	1.0	1.0	3.0	1.0	5.0	2.0	4.0	1.0	3.0	0.0	4.0	2.0	6.0	4.0	3.0	4.0	1.0	6.0	3.0	3.0	4.0	4.0	6.0	3.0	5.0	2.0	3.0	5.0	2.0	4.0	2.0	5.0	4.0	5.0	5.0	1.0	1.0	5.0	4.0	6.0	4.0	3.0	6.0	5.0	5.0	1.0	3.0	4.0	3.0	3.0	4.0	5.0	3.0	5.0	0.0	3.0	8.0	4.0	3.0	3.0	8.0	6.0	4.0	2.0	1.0	3.0	5.0	5.0	1.0	4.0	5.0	8.0	4.0	4.0	2.0	3.0	2.0	6.0	3.0	2.0	2.0	1.0	4.0	7.0	4.0	3.0	0.0	3.0	4.0	4.0	2.0	4.0	0.0	2.0	3.0	0.0	3.0	3.0	6.0	5.0	5.0	5.0	2.0	1.0	2.0	1.0	3.0	1.0	1.0	4.0	2.0	1.0	1.0	2.0	3.0	1.0	4.0	2.0	1.0	0.0	0.0	3.0	1.0	0.0	2.0	0.0	1.0	0.0	0.0	2.0	2.0	0.0	4.0	0.0	2.0	1.0	1.0	1.0	2.0	2.0	3.0	0.0	1.0	0.0	0.0	1.0	1.0	1.0	1.0	0.0	1.0	0.0	1.0	1.0	2.0	0.0	0.0	1.0	1.0	0.0	2.0	0.0	0.0	0.0	0.0	0.0	1.0	1.0	0.0	0.0	0.0	0.0	1.0	0.0	0.0	1.0	1.0	1.0	2.0	0.0	0.0	1.0	3.0	1.0	0.0	2.0	2.0	1.0	0.0	0.0	0.0	0.0	1.0	3.0	0.0	0.0	0.0	0.0	1.0	0.0	4.0	1.0	0.0	0.0	2.0	0.0	0.0	0.0	0.0	1.0	2.0	1.0	1.0	1.0	0.0	0.0	1.0	0.0	3.0	2.0	0.0	2.0	1.0	1.0	2.0	1.0	2.0	0.0	0.0	2.0	4.0	0.0	0.0	0.0	1.0	0.0	3.0	0.0	2.0	1.0	4.0	0.0	2.0	1.0	0.0	2.0	1.0	0.0	1.0	2.0	3.0	2.0	1.0	0.0	4.0	1.0	3.0	0.0	2.0	1.0	3.0	3.0	2.0	2.0	4.0	1.0	1.0	4.0	4.0	4.0	4.0	2.0	1.0	3.0	5.0	1.0	2.0	5.0	5.0	4.0	7.0	1.0	4.0	2.0	2.0	6.0	3.0	2.0	4.0	1.0	2.0	5.0	6.0	3.0	4.0	1.0	5.0	2.0	4.0	3.0	4.0	6.0	5.0	1.0	2.0	8.0	6.0	4.0	2.0	1.0	3.0	3.0	4.0	3.0	5.0	4.0	4.0	5.0	4.0	3.0	3.0	4.0	6.0	4.0	5.0	4.0	1.0	3.0	3.0	4.0	10.0	4.0	2.0	3.0	7.0	10.0	7.0	3.0	3.0	7.0	5.0	2.0	7.0	2.0	5.0	3.0	2.0	3.0	2.0	8.0	2.0	3.0	6.0	3.0	7.0	1.0	5.0	4.0	3.0	2.0	2.0	5.0	2.0	4.0	6.0	2.0	3.0	2.0	0.0	4.0	3.0	2.0	1.0	6.0	1.0	0.0	0.0	1.0	2.0	5.0	2.0	2.0	4.0	4.0	2.0	2.0	2.0	6.0	2.0	3.0	1.0	2.0	0.0	3.0	6.0	4.0	3.0	2.0	0.0	1.0	3.0	2.0	0.0	3.0	1.0	7.0	2.0	4.0	3.0	1.0	3.0	1.0	1.0	0.0	4.0	6.0	2.0	0.0	5.0	1.0	3.0	3.0	3.0	2.0	3.0	5.0	2.0	2.0	5.0	0.0	3.0
0.0	1.0	2.0	2.0	1.0	7.0	4.0	3.0	5.0	5.0	8.0	0.0	4.0	7.0	3.0	4.0	2.0	9.0	2.0	6.0	7.0	4.0	3.0	2.0	2.0	3.0	5.0	6.0	2.0	1.0	3.0	6.0	1.0	3.0	6.0	2.0	3.0	4.0	3.0	4.0	3.0	2.0	2.0	6.0	2.0	7.0	4.0	8.0	1.0	5.0	7.0	4.0	7.0	4.0	4.0	5.0	4.0	3.0	3.0	3.0	0.0	5.0	3.0	3.0	3.0	3.0	12.0	1.0	2.0	4.0	1.0	9.0	5.0	5.0	4.0	6.0	7.0	4.0	4.0	6.0	1.0	2.0	3.0	7.0	9.0	4.0	5.0	8.0	3.0	3.0	2.0	6.0	6.0	4.0	7.0	9.0	2.0	5.0	8.0	6.0	3.0	9.0	7.0	10.0	3.0	8.0	5.0	8.0	5.0	3.0	3.0	3.0	8.0	9.0	12.0	11.0	9.0	4.0	9.0	6.0	10.0	11.0	8.0	6.0	13.0	6.0	5.0	6.0	9.0	7.0	5.0	4.0	8.0	7.0	6.0	10.0	5.0	5.0	9.0	2.0	9.0	8.0	4.0	2.0	3.0	0.0	6.0	3.0	5.0	3.0	11.0	5.0	3.0	5.0	3.0	11.0	6.0	10.0	6.0	3.0	4.0	5.0	1.0	3.0	2.0	4.0	2.0	4.0	3.0	1.0	4.0	4.0	4.0	3.0	4.0	0.0	3.0	3.0	3.0	2.0	3.0	4.0	4.0	2.0	4.0	6.0	6.0	1.0	0.0	1.0	1.0	1.0	4.0	3.0	2.0	3.0	1.0	3.0	1.0	0.0	4.0	1.0	3.0	2.0	2.0	2.0	5.0	1.0	1.0	3.0	1.0	2.0	1.0	2.0	0.0	2.0	2.0	2.0	0.0	2.0	0.0	0.0	1.0	1.0	0.0	0.0	0.0	1.0	1.0	2.0	2.0	1.0	0.0	0.0	3.0	1.0	1.0	1.0	1.0	0.0	3.0	0.0	0.0	1.0	1.0	1.0	3.0	1.0	1.0	1.0	1.0	2.0	0.0	3.0	0.0	1.0	1.0	0.0	1.0	0.0	0.0	0.0	1.0	1.0	0.0	0.0	2.0	2.0	0.0	4.0	2.0	1.0	0.0	2.0	0.0	1.0	2.0	1.0	3.0	0.0	0.0	1.0	2.0	2.0	6.0	2.0	1.0	2.0	2.0	1.0	1.0	2.0	1.0	3.0	0.0	2.0	2.0	3.0	5.0	2.0	4.0	1.0	2.0	1.0	0.0	4.0	1.0	2.0	2.0	1.0	1.0	1.0	2.0	2.0	5.0	0.0	1.0	7.0	3.0	3.0	3.0	2.0	2.0	2.0	2.0	4.0	4.0	1.0	9.0	4.0	8.0	2.0	10.0	6.0	2.0	3.0	3.0	7.0	3.0	4.0	10.0	5.0	6.0	5.0	2.0	4.0	2.0	2.0	4.0	4.0	5.0	11.0	5.0	5.0	5.0	4.0	3.0	8.0	1.0	1.0	6.0	9.0	9.0	8.0	5.0	7.0	6.0	4.0	2.0	8.0	10.0	8.0	5.0	6.0	8.0	7.0	4.0	7.0	2.0	6.0	10.0	13.0	11.0	8.0	5.0	9.0	14.0	10.0	6.0	9.0	3.0	3.0	4.0	9.0	8.0	1.0	5.0	6.0	5.0	8.0	10.0	8.0	3.0	9.0	1.0	4.0	8.0	5.0	5.0	8.0	6.0	3.0	4.0	4.0	6.0	4.0	2.0	5.0	4.0	7.0	3.0	11.0	4.0	3.0	8.0	8.0	2.0	5.0	4.0	6.0	5.0	3.0	3.0	6.0	4.0	5.0	5.0	1.0	0.0	5.0	1.0	1.0	3.0	3.0	5.0	11.0	2.0	5.0	5.0	8.0	9.0	4.0	6.0	3.0	3.0	5.0	1.0	10.0	3.0	5.0	2.0	3.0	3.0	11.0	3.0	6.0	3.0	2.0	3.0	4.0	3.0	0.0	2.0	2.0	10.0	4.0	3.0	0.0	3.0	3.0	5.0	2.0	6.0	2.0	1.0	9.0	10.0	5.0	4.0	3.0	4.0	1.0	4.0	1.0	3.0	5.0	2.0	7.0	5.0	2.0	2.0
19.0	15.0	14.0	20.0	16.0	15.0	21.0	24.0	22.0	21.0	12.0	13.0	23.0	15.0	14.0	17.0	9.0	24.0	12.0	12.0	15.0	15.0	19.0	10.0	12.0	13.0	19.0	15.0	10.0	14.0	14.0	19.0	28.0	15.0	10.0	15.0	14.0	20.0	19.0	26.0	17.0	16.0	24.0	11.0	20.0	24.0	20.0	19.0	17.0	20.0	28.0	15.0	21.0	17.0	10.0	30.0	6.0	22.0	16.0	12.0	19.0	23.0	16.0	13.0	12.0	25.0	15.0	18.0	20.0	19.0	21.0	18.0	18.0	26.0	29.0	26.0	24.0	25.0	16.0	14.0	22.0	9.0	15.0	28.0	19.0	15.0	20.0	15.0	34.0	20.0	36.0	20.0	21.0	14.0	20.0	33.0	18.0	37.0	23.0	23.0	34.0	19.0	29.0	25.0	32.0	18.0	33.0	26.0	44.0	23.0	42.0	23.0	36.0	44.0	26.0	42.0	32.0	34.0	46.0	22.0	29.0	24.0	27.0	27.0	31.0	24.0	19.0	24.0	25.0	30.0	30.0	17.0	27.0	22.0	18.0	37.0	32.0	20.0	24.0	30.0	25.0	14.0	20.0	30.0	24.0	19.0	22.0	36.0	32.0	24.0	24.0	23.0	24.0	25.0	31.0	14.0	27.0	20.0	27.0	33.0	27.0	21.0	15.0	21.0	19.0	8.0	25.0	16.0	23.0	25.0	26.0	20.0	21.0	14.0	8.0	11.0	8.0	23.0	21.0	21.0	17.0	14.0	9.0	19.0	16.0	6.0	11.0	12.0	14.0	13.0	11.0	11.0	12.0	9.0	7.0	10.0	11.0	5.0	8.0	10.0	6.0	6.0	11.0	14.0	6.0	11.0	7.0	12.0	5.0	10.0	5.0	7.0	12.0	6.0	8.0	7.0	4.0	4.0	7.0	8.0	5.0	7.0	7.0	5.0	3.0	7.0	7.0	3.0	3.0	6.0	4.0	1.0	5.0	6.0	9.0	6.0	5.0	4.0	2.0	2.0	0.0	4.0	3.0	4.0	8.0	3.0	4.0	2.0	6.0	4.0	3.0	4.0	4.0	6.0	4.0	2.0	10.0	6.0	4.0	0.0	2.0	2.0	1.0	5.0	4.0	3.0	3.0	3.0	8.0	1.0	5.0	4.0	2.0	6.0	4.0	2.0	10.0	6.0	1.0	5.0	3.0	13.0	2.0	4.0	4.0	4.0	8.0	11.0	9.0	8.0	6.0	5.0	7.0	4.0	7.0	9.0	12.0	6.0	11.0	7.0	10.0	6.0	6.0	9.0	9.0	6.0	9.0	6.0	7.0	22.0	15.0	11.0	8.0	19.0	11.0	9.0	17.0	15.0	12.0	21.0	11.0	17.0	31.0	17.0	11.0	9.0	23.0	8.0	24.0	13.0	24.0	20.0	34.0	20.0	12.0	14.0	17.0	12.0	24.0	16.0	26.0	31.0	19.0	21.0	17.0	24.0	19.0	14.0	28.0	22.0	32.0	20.0	38.0	22.0	29.0	14.0	8.0	32.0	28.0	19.0	29.0	20.0	25.0	23.0	28.0	20.0	15.0	30.0	33.0	30.0	33.0	39.0	41.0	39.0	27.0	39.0	45.0	28.0	34.0	24.0	27.0	36.0	30.0	22.0	21.0	35.0	25.0	28.0	24.0	26.0	29.0	21.0	45.0	35.0	25.0	28.0	21.0	21.0	22.0	33.0	35.0	19.0	44.0	18.0	33.0	20.0	27.0	24.0	27.0	42.0	19.0	26.0	26.0	17.0	21.0	12.0	16.0	22.0	19.0	21.0	29.0	20.0	22.0	24.0	25.0	13.0	13.0	18.0	27.0	30.0	10.0	19.0	20.0	18.0	26.0	14.0	19.0	15.0	26.0	21.0	28.0	15.0	24.0	14.0	10.0	20.0	11.0	18.0	15.0	23.0	12.0	14.0	15.0	20.0	18.0	11.0	21.0	12.0	19.0	8.0	20.0	14.0	31.0	13.0	22.0	15.0	20.0	21.0	14.0	20.0	23.0	9.0	20.0	10.0	13.0	19.0	12.0	17.0	23.0	17.0	8.0	16.0	24.0	13.0	14.0	18.0	23.0	17.0	23.0	18.0	18.0	21.0	24.0	34.0	28.0	23.0	15.0	19.0	24.0	28.0	13.0
37.0	28.0	22.0	46.0	30.0	31.0	36.0	34.0	38.0	29.0	27.0	34.0	22.0	22.0	31.0	36.0	48.0	38.0	45.0	39.0	30.0	39.0	31.0	30.0	26.0	31.0	35.0	23.0	34.0	22.0	33.0	36.0	18.0	24.0	36.0	36.0	29.0	38.0	37.0	36.0	47.0	28.0	27.0	21.0	34.0	26.0	36.0	31.0	28.0	28.0	37.0	49.0	35.0	41.0	26.0	47.0	36.0	30.0	29.0	34.0	25.0	31.0	33.0	35.0	25.0	32.0	39.0	33.0	30.0	39.0	17.0	29.0	45.0	38.0	43.0	43.0	34.0	50.0	52.0	39.0	34.0	42.0	43.0	35.0	40.0	37.0	33.0	37.0	41.0	41.0	38.0	48.0	43.0	33.0	60.0	31.0	36.0	42.0	62.0	34.0	58.0	47.0	58.0	44.0	61.0	38.0	49.0	44.0	53.0	37.0	60.0	54.0	50.0	55.0	58.0	71.0	52.0	75.0	58.0	60.0	50.0	66.0	53.0	54.0	54.0	55.0	45.0	57.0	53.0	53.0	52.0	39.0	40.0	46.0	61.0	76.0	48.0	63.0	37.0	54.0	43.0	43.0	27.0	30.0	41.0	44.0	58.0	67.0	57.0	45.0	42.0	40.0	34.0	34.0	34.0	37.0	54.0	41.0	51.0	60.0	40.0	47.0	41.0	27.0	21.0	30.0	36.0	43.0	46.0	34.0	44.0	40.0	23.0	33.0	31.0	35.0	30.0	28.0	27.0	27.0	26.0	25.0	34.0	23.0	14.0	36.0	16.0	19.0	17.0	14.0	23.0	17.0	29.0	16.0	14.0	24.0	18.0	23.0	15.0	13.0	17.0	18.0	19.0	22.0	10.0	16.0	20.0	17.0	19.0	17.0	10.0	16.0	16.0	12.0	12.0	10.0	13.0	10.0	12.0	14.0	6.0	9.0	10.0	10.0	5.0	7.0	10.0	10.0	12.0	8.0	9.0	9.0	7.0	14.0	16.0	12.0	6.0	8.0	3.0	6.0	4.0	3.0	7.0	7.0	5.0	11.0	6.0	5.0	5.0	4.0	10.0	13.0	12.0	7.0	7.0	8.0	7.0	9.0	9.0	3.0	4.0	14.0	3.0	5.0	9.0	8.0	18.0	8.0	9.0	9.0	2.0	13.0	13.0	9.0	9.0	12.0	12.0	4.0	6.0	13.0	12.0	12.0	5.0	15.0	8.0	22.0	18.0	19.0	13.0	14.0	22.0	16.0	11.0	23.0	17.0	12.0	18.0	13.0	18.0	12.0	16.0	11.0	21.0	20.0	13.0	17.0	19.0	27.0	18.0	28.0	31.0	18.0	25.0	31.0	27.0	21.0	20.0	24.0	32.0	44.0	29.0	37.0	41.0	24.0	22.0	32.0	34.0	39.0	24.0	41.0	49.0	50.0	31.0	41.0	22.0	22.0	35.0	32.0	35.0	39.0	57.0	46.0	45.0	36.0	33.0	43.0	34.0	46.0	51.0	52.0	38.0	43.0	52.0	51.0	43.0	42.0	40.0	65.0	39.0	38.0	60.0	48.0	48.0	76.0	44.0	23.0	43.0	44.0	61.0	64.0	61.0	53.0	59.0	43.0	70.0	45.0	47.0	50.0	66.0	69.0	88.0	64.0	52.0	47.0	37.0	66.0	58.0	53.0	41.0	54.0	63.0	48.0	53.0	45.0	50.0	43.0	58.0	49.0	40.0	58.0	42.0	60.0	41.0	57.0	42.0	63.0	35.0	44.0	55.0	41.0	41.0	48.0	34.0	43.0	23.0	41.0	39.0	34.0	56.0	24.0	42.0	38.0	56.0	51.0	31.0	26.0	37.0	32.0	35.0	56.0	43.0	36.0	34.0	47.0	39.0	35.0	46.0	48.0	20.0	28.0	29.0	39.0	29.0	40.0	50.0	28.0	31.0	26.0	20.0	21.0	24.0	34.0	45.0	34.0	45.0	35.0	34.0	24.0	37.0	25.0	40.0	24.0	40.0	32.0	22.0	32.0	36.0	28.0	34.0	25.0	32.0	41.0	38.0	29.0	24.0	36.0	30.0	27.0	39.0	28.0	27.0	32.0	28.0	43.0	20.0	28.0	39.0	25.0	25.0	49.0	29.0	31.0	40.0	50.0	30.0	27.0	35.0	42.0	44.0	35.0	44.0
6.0	9.0	7.0	7.0	7.0	8.0	8.0	7.0	6.0	2.0	5.0	10.0	6.0	8.0	8.0	7.0	6.0	5.0	9.0	10.0	9.0	8.0	7.0	6.0	8.0	8.0	14.0	7.0	5.0	9.0	8.0	8.0	13.0	2.0	8.0	8.0	3.0	4.0	11.0	9.0	6.0	13.0	5.0	4.0	8.0	9.0	17.0	6.0	5.0	10.0	3.0	5.0	8.0	4.0	11.0	2.0	15.0	8.0	7.0	9.0	4.0	5.0	7.0	5.0	7.0	13.0	9.0	6.0	17.0	4.0	9.0	12.0	6.0	9.0	9.0	8.0	5.0	5.0	6.0	11.0	2.0	9.0	12.0	5.0	12.0	4.0	9.0	11.0	5.0	9.0	5.0	8.0	13.0	4.0	11.0	14.0	11.0	6.0	8.0	12.0	11.0	12.0	14.0	12.0	10.0	12.0	10.0	6.0	14.0	16.0	13.0	11.0	16.0	7.0	7.0	15.0	11.0	9.0	10.0	16.0	13.0	18.0	7.0	8.0	13.0	14.0	11.0	12.0	15.0	11.0	9.0	11.0	11.0	8.0	13.0	18.0	12.0	16.0	14.0	13.0	13.0	6.0	7.0	3.0	12.0	9.0	8.0	14.0	10.0	9.0	7.0	5.0	8.0	16.0	5.0	14.0	9.0	7.0	11.0	19.0	14.0	9.0	13.0	6.0	5.0	4.0	9.0	8.0	11.0	5.0	10.0	9.0	6.0	6.0	11.0	7.0	13.0	6.0	6.0	4.0	2.0	4.0	4.0	4.0	6.0	5.0	13.0	4.0	5.0	0.0	5.0	6.0	6.0	5.0	5.0	2.0	1.0	2.0	5.0	1.0	1.0	3.0	3.0	0.0	6.0	7.0	3.0	1.0	1.0	3.0	2.0	4.0	5.0	4.0	1.0	3.0	2.0	1.0	1.0	1.0	0.0	6.0	1.0	0.0	1.0	1.0	5.0	1.0	4.0	1.0	1.0	1.0	2.0	1.0	3.0	2.0	2.0	0.0	2.0	1.0	0.0	1.0	2.0	1.0	0.0	2.0	2.0	0.0	0.0	3.0	0.0	2.0	1.0	2.0	1.0	3.0	1.0	4.0	0.0	1.0	1.0	0.0	0.0	1.0	2.0	2.0	2.0	2.0	2.0	2.0	3.0	1.0	1.0	3.0	0.0	5.0	1.0	3.0	3.0	3.0	4.0	0.0	1.0	1.0	4.0	0.0	5.0	5.0	2.0	3.0	4.0	5.0	0.0	4.0	1.0	6.0	2.0	5.0	6.0	1.0	6.0	0.0	1.0	5.0	4.0	5.0	1.0	6.0	9.0	3.0	5.0	5.0	3.0	7.0	4.0	5.0	5.0	7.0	9.0	5.0	6.0	10.0	6.0	8.0	3.0	2.0	3.0	3.0	6.0	7.0	12.0	10.0	11.0	10.0	8.0	5.0	8.0	6.0	8.0	8.0	6.0	15.0	9.0	10.0	10.0	6.0	4.0	8.0	9.0	17.0	4.0	9.0	7.0	17.0	8.0	11.0	6.0	5.0	12.0	8.0	11.0	13.0	15.0	15.0	4.0	12.0	6.0	10.0	22.0	12.0	14.0	13.0	18.0	14.0	9.0	11.0	10.0	14.0	12.0	14.0	14.0	11.0	9.0	12.0	7.0	11.0	11.0	8.0	14.0	16.0	17.0	13.0	12.0	11.0	13.0	10.0	12.0	7.0	14.0	6.0	12.0	21.0	9.0	22.0	8.0	14.0	14.0	20.0	15.0	12.0	11.0	13.0	10.0	6.0	12.0	12.0	12.0	8.0	11.0	5.0	10.0	14.0	4.0	13.0	4.0	8.0	11.0	11.0	11.0	15.0	8.0	4.0	4.0	6.0	4.0	11.0	9.0	4.0	5.0	6.0	11.0	6.0	8.0	12.0	8.0	6.0	6.0	5.0	10.0	11.0	6.0	4.0	9.0	10.0	9.0	12.0	5.0	3.0	1.0	6.0	8.0	5.0	9.0	7.0	7.0	11.0	6.0	9.0	9.0	7.0	4.0	12.0	8.0	4.0	8.0	7.0	12.0	8.0	11.0	5.0	6.0	6.0	13.0	6.0	4.0	6.0	4.0	10.0	7.0	4.0	7.0	4.0	10.0	13.0	8.0	5.0	6.0	4.0	9.0	6.0	5.0
1.0	9.0	7.0	10.0	6.0	3.0	7.0	6.0	6.0	4.0	9.0	4.0	3.0	3.0	6.0	6.0	1.0	4.0	4.0	5.0	6.0	12.0	6.0	3.0	7.0	6.0	6.0	3.0	2.0	4.0	7.0	7.0	5.0	2.0	2.0	7.0	4.0	1.0	8.0	9.0	4.0	5.0	5.0	10.0	4.0	7.0	3.0	4.0	2.0	4.0	8.0	5.0	8.0	8.0	8.0	3.0	7.0	8.0	4.0	3.0	3.0	8.0	10.0	8.0	3.0	4.0	2.0	5.0	3.0	3.0	5.0	6.0	3.0	4.0	7.0	4.0	7.0	9.0	13.0	6.0	5.0	10.0	3.0	4.0	7.0	12.0	7.0	7.0	7.0	9.0	7.0	6.0	10.0	11.0	5.0	15.0	9.0	2.0	6.0	6.0	12.0	14.0	6.0	6.0	5.0	9.0	18.0	12.0	6.0	6.0	13.0	10.0	12.0	7.0	11.0	7.0	20.0	13.0	8.0	11.0	14.0	10.0	7.0	8.0	5.0	10.0	13.0	12.0	11.0	12.0	6.0	5.0	11.0	9.0	12.0	6.0	8.0	13.0	9.0	9.0	9.0	7.0	12.0	5.0	5.0	9.0	7.0	10.0	5.0	11.0	8.0	6.0	4.0	2.0	6.0	5.0	4.0	6.0	13.0	7.0	7.0	4.0	7.0	5.0	5.0	3.0	3.0	6.0	11.0	12.0	13.0	6.0	3.0	8.0	2.0	8.0	5.0	5.0	5.0	2.0	6.0	2.0	4.0	2.0	2.0	3.0	2.0	3.0	5.0	5.0	4.0	6.0	4.0	3.0	7.0	2.0	3.0	1.0	2.0	5.0	3.0	5.0	5.0	6.0	6.0	5.0	1.0	4.0	3.0	3.0	1.0	2.0	1.0	2.0	3.0	0.0	1.0	0.0	2.0	1.0	2.0	2.0	1.0	1.0	0.0	1.0	0.0	1.0	0.0	0.0	1.0	0.0	2.0	0.0	0.0	1.0	4.0	0.0	1.0	0.0	1.0	1.0	1.0	0.0	2.0	4.0	0.0	0.0	1.0	0.0	1.0	1.0	2.0	1.0	2.0	1.0	1.0	2.0	0.0	1.0	0.0	0.0	1.0	3.0	0.0	0.0	1.0	1.0	1.0	0.0	0.0	1.0	0.0	2.0	2.0	3.0	2.0	1.0	1.0	1.0	4.0	3.0	3.0	2.0	1.0	2.0	2.0	2.0	3.0	6.0	2.0	3.0	4.0	4.0	8.0	4.0	3.0	1.0	3.0	2.0	4.0	2.0	2.0	2.0	1.0	7.0	6.0	5.0	2.0	3.0	3.0	3.0	5.0	2.0	4.0	6.0	2.0	5.0	7.0	3.0	5.0	4.0	6.0	4.0	1.0	1.0	4.0	3.0	5.0	6.0	8.0	7.0	10.0	11.0	8.0	4.0	6.0	7.0	6.0	15.0	13.0	9.0	5.0	5.0	6.0	6.0	14.0	12.0	6.0	9.0	7.0	17.0	17.0	9.0	3.0	7.0	10.0	10.0	4.0	11.0	12.0	5.0	8.0	10.0	4.0	5.0	7.0	9.0	10.0	11.0	13.0	9.0	15.0	11.0	4.0	10.0	6.0	5.0	10.0	19.0	8.0	4.0	8.0	8.0	10.0	9.0	6.0	6.0	11.0	9.0	11.0	13.0	5.0	12.0	11.0	5.0	7.0	11.0	10.0	7.0	13.0	8.0	15.0	14.0	8.0	10.0	6.0	12.0	2.0	12.0	8.0	8.0	6.0	6.0	16.0	8.0	7.0	4.0	6.0	13.0	6.0	6.0	8.0	8.0	3.0	16.0	4.0	10.0	3.0	7.0	9.0	0.0	7.0	2.0	10.0	6.0	2.0	7.0	3.0	2.0	5.0	5.0	7.0	6.0	4.0	5.0	6.0	1.0	12.0	9.0	3.0	3.0	3.0	6.0	3.0	4.0	3.0	5.0	4.0	11.0	4.0	7.0	3.0	4.0	9.0	4.0	5.0	8.0	2.0	6.0	5.0	4.0	5.0	5.0	5.0	1.0	9.0	5.0	6.0	3.0	7.0	2.0	4.0	2.0	2.0	5.0	4.0	7.0	5.0	8.0	5.0	4.0	6.0	7.0	8.0	7.0	9.0	12.0	5.0	5.0	7.0
7.0	15.0	9.0	13.0	7.0	10.0	7.0	8.0	10.0	10.0	2.0	5.0	9.0	5.0	8.0	10.0	9.0	5.0	5.0	11.0	7.0	5.0	6.0	14.0	5.0	8.0	8.0	13.0	8.0	13.0	8.0	8.0	4.0	5.0	8.0	3.0	5.0	10.0	8.0	13.0	7.0	9.0	2.0	14.0	10.0	10.0	3.0	7.0	5.0	7.0	12.0	7.0	5.0	6.0	1.0	11.0	9.0	9.0	7.0	9.0	3.0	4.0	6.0	12.0	8.0	7.0	3.0	3.0	5.0	17.0	12.0	4.0	8.0	7.0	15.0	6.0	7.0	4.0	8.0	9.0	7.0	9.0	10.0	6.0	9.0	9.0	4.0	6.0	10.0	7.0	12.0	12.0	6.0	11.0	14.0	8.0	24.0	12.0	14.0	20.0	18.0	19.0	9.0	13.0	13.0	20.0	16.0	8.0	17.0	14.0	10.0	9.0	20.0	19.0	19.0	14.0	18.0	23.0	19.0	14.0	20.0	18.0	16.0	15.0	18.0	18.0	13.0	20.0	14.0	14.0	17.0	15.0	5.0	7.0	18.0	12.0	21.0	17.0	18.0	8.0	11.0	12.0	11.0	14.0	7.0	5.0	10.0	12.0	12.0	6.0	19.0	6.0	8.0	14.0	9.0	11.0	14.0	9.0	22.0	11.0	13.0	16.0	8.0	7.0	7.0	7.0	10.0	14.0	9.0	12.0	10.0	7.0	9.0	6.0	6.0	7.0	9.0	8.0	6.0	6.0	8.0	6.0	3.0	2.0	1.0	4.0	4.0	5.0	4.0	2.0	12.0	5.0	3.0	6.0	7.0	1.0	3.0	5.0	5.0	11.0	8.0	1.0	5.0	4.0	6.0	4.0	3.0	5.0	2.0	3.0	6.0	3.0	2.0	2.0	2.0	4.0	1.0	2.0	1.0	1.0	0.0	2.0	3.0	3.0	1.0	1.0	2.0	3.0	0.0	2.0	0.0	0.0	1.0	1.0	5.0	1.0	3.0	1.0	1.0	1.0	1.0	1.0	2.0	2.0	5.0	3.0	0.0	1.0	1.0	3.0	1.0	2.0	1.0	2.0	2.0	2.0	2.0	1.0	1.0	1.0	2.0	3.0	1.0	0.0	1.0	2.0	2.0	1.0	4.0	3.0	3.0	1.0	4.0	3.0	2.0	1.0	1.0	1.0	0.0	1.0	2.0	3.0	3.0	5.0	2.0	3.0	3.0	4.0	1.0	6.0	2.0	3.0	2.0	3.0	4.0	4.0	7.0	1.0	6.0	6.0	3.0	2.0	6.0	6.0	5.0	7.0	5.0	5.0	3.0	6.0	8.0	5.0	5.0	5.0	4.0	4.0	6.0	9.0	9.0	9.0	11.0	6.0	6.0	10.0	9.0	3.0	5.0	10.0	6.0	10.0	11.0	7.0	16.0	9.0	21.0	14.0	8.0	7.0	4.0	13.0	12.0	14.0	5.0	15.0	9.0	12.0	14.0	7.0	8.0	6.0	7.0	9.0	16.0	16.0	12.0	6.0	8.0	6.0	10.0	11.0	10.0	17.0	14.0	21.0	12.0	12.0	14.0	8.0	14.0	12.0	9.0	14.0	10.0	20.0	26.0	10.0	14.0	12.0	18.0	19.0	23.0	13.0	13.0	16.0	18.0	19.0	12.0	14.0	12.0	17.0	15.0	9.0	20.0	12.0	12.0	9.0	9.0	15.0	10.0	10.0	18.0	19.0	23.0	21.0	13.0	15.0	11.0	16.0	9.0	7.0	15.0	6.0	11.0	6.0	8.0	17.0	13.0	7.0	5.0	8.0	20.0	6.0	14.0	9.0	11.0	5.0	8.0	10.0	13.0	4.0	13.0	10.0	12.0	10.0	8.0	7.0	6.0	14.0	14.0	7.0	11.0	9.0	5.0	10.0	13.0	3.0	8.0	4.0	9.0	9.0	4.0	8.0	6.0	10.0	10.0	8.0	10.0	4.0	5.0	6.0	8.0	9.0	3.0	7.0	8.0	12.0	0.0	9.0	6.0	5.0	10.0	5.0	12.0	11.0	6.0	12.0	9.0	10.0	5.0	7.0	10.0	6.0	7.0	7.0	10.0	13.0	8.0	8.0	13.0	8.0	6.0	5.0	8.0	6.0	12.0	8.0	5.0	6.0	6.0	9.0	19.0
14.0	21.0	10.0	8.0	12.0	14.0	11.0	8.0	12.0	20.0	13.0	13.0	11.0	11.0	5.0	13.0	6.0	19.0	4.0	15.0	15.0	17.0	11.0	10.0	10.0	24.0	15.0	14.0	12.0	14.0	14.0	5.0	13.0	6.0	22.0	9.0	4.0	14.0	13.0	23.0	18.0	7.0	27.0	4.0	27.0	15.0	13.0	15.0	11.0	19.0	22.0	10.0	17.0	18.0	14.0	20.0	12.0	19.0	13.0	21.0	12.0	19.0	19.0	19.0	15.0	14.0	12.0	17.0	19.0	22.0	16.0	8.0	13.0	16.0	18.0	14.0	14.0	30.0	32.0	15.0	12.0	11.0	13.0	14.0	13.0	13.0	21.0	20.0	16.0	16.0	26.0	22.0	14.0	21.0	38.0	37.0	35.0	31.0	23.0	21.0	33.0	27.0	34.0	23.0	29.0	30.0	26.0	20.0	38.0	30.0	26.0	26.0	26.0	31.0	39.0	37.0	18.0	31.0	30.0	25.0	27.0	20.0	33.0	31.0	25.0	33.0	28.0	21.0	21.0	25.0	17.0	20.0	22.0	34.0	22.0	22.0	26.0	30.0	14.0	26.0	20.0	22.0	18.0	16.0	16.0	18.0	15.0	17.0	22.0	21.0	17.0	19.0	16.0	20.0	20.0	22.0	23.0	34.0	17.0	12.0	16.0	26.0	14.0	11.0	10.0	10.0	22.0	13.0	9.0	18.0	12.0	14.0	18.0	14.0	16.0	15.0	21.0	13.0	14.0	19.0	10.0	12.0	14.0	9.0	9.0	9.0	7.0	14.0	10.0	6.0	14.0	5.0	13.0	13.0	16.0	8.0	8.0	9.0	4.0	12.0	10.0	7.0	7.0	3.0	9.0	6.0	5.0	7.0	4.0	2.0	5.0	3.0	3.0	9.0	9.0	4.0	5.0	6.0	6.0	3.0	3.0	3.0	4.0	6.0	2.0	5.0	3.0	4.0	3.0	2.0	5.0	1.0	7.0	8.0	3.0	3.0	1.0	3.0	1.0	3.0	2.0	6.0	3.0	3.0	1.0	3.0	3.0	1.0	3.0	5.0	4.0	3.0	1.0	3.0	3.0	4.0	3.0	2.0	4.0	4.0	1.0	1.0	2.0	3.0	3.0	7.0	7.0	2.0	5.0	3.0	8.0	3.0	6.0	4.0	3.0	5.0	2.0	6.0	4.0	2.0	3.0	4.0	7.0	0.0	8.0	5.0	8.0	6.0	10.0	7.0	6.0	6.0	6.0	6.0	1.0	3.0	6.0	8.0	10.0	13.0	4.0	5.0	5.0	13.0	5.0	7.0	10.0	3.0	12.0	13.0	9.0	8.0	12.0	3.0	9.0	6.0	13.0	11.0	11.0	27.0	13.0	10.0	10.0	18.0	13.0	6.0	8.0	10.0	12.0	13.0	17.0	25.0	14.0	19.0	17.0	12.0	8.0	11.0	14.0	21.0	21.0	15.0	18.0	21.0	20.0	22.0	17.0	15.0	25.0	14.0	23.0	29.0	21.0	22.0	19.0	22.0	21.0	32.0	24.0	22.0	24.0	26.0	28.0	30.0	19.0	32.0	24.0	23.0	26.0	21.0	43.0	30.0	33.0	22.0	28.0	23.0	30.0	25.0	37.0	20.0	25.0	20.0	40.0	30.0	33.0	22.0	19.0	30.0	23.0	39.0	23.0	26.0	27.0	32.0	34.0	26.0	18.0	26.0	16.0	22.0	21.0	47.0	37.0	33.0	25.0	19.0	23.0	23.0	13.0	14.0	20.0	29.0	19.0	17.0	11.0	19.0	21.0	20.0	22.0	27.0	20.0	20.0	21.0	14.0	12.0	10.0	32.0	13.0	21.0	18.0	16.0	19.0	15.0	24.0	15.0	22.0	16.0	11.0	16.0	13.0	14.0	19.0	20.0	15.0	11.0	18.0	16.0	13.0	16.0	16.0	11.0	19.0	14.0	19.0	9.0	11.0	15.0	8.0	5.0	12.0	17.0	9.0	12.0	14.0	9.0	20.0	14.0	18.0	18.0	11.0	9.0	6.0	22.0	18.0	14.0	13.0	13.0	11.0	8.0	20.0	8.0	21.0	5.0	8.0	5.0	14.0	15.0	6.0	12.0	12.0	13.0	11.0	18.0	13.0	21.0	14.0	12.0	11.0	14.0	20.0	12.0
33.0	18.0	43.0	28.0	41.0	33.0	24.0	28.0	27.0	28.0	29.0	37.0	32.0	21.0	25.0	19.0	39.0	34.0	40.0	30.0	27.0	31.0	15.0	39.0	38.0	30.0	34.0	25.0	27.0	34.0	33.0	25.0	35.0	23.0	36.0	19.0	36.0	31.0	33.0	39.0	41.0	15.0	30.0	40.0	60.0	28.0	22.0	25.0	37.0	32.0	37.0	22.0	25.0	45.0	38.0	36.0	38.0	24.0	34.0	26.0	27.0	33.0	35.0	31.0	32.0	28.0	37.0	28.0	37.0	41.0	32.0	31.0	18.0	42.0	38.0	35.0	25.0	38.0	37.0	29.0	38.0	39.0	41.0	34.0	33.0	37.0	41.0	45.0	42.0	34.0	37.0	34.0	42.0	32.0	57.0	60.0	59.0	55.0	53.0	38.0	48.0	60.0	46.0	54.0	34.0	62.0	40.0	63.0	43.0	56.0	50.0	54.0	47.0	67.0	55.0	79.0	66.0	49.0	74.0	57.0	34.0	49.0	65.0	51.0	40.0	60.0	52.0	62.0	39.0	79.0	56.0	59.0	62.0	60.0	37.0	61.0	52.0	46.0	55.0	54.0	47.0	37.0	45.0	40.0	53.0	50.0	51.0	45.0	54.0	63.0	29.0	47.0	25.0	26.0	47.0	35.0	35.0	58.0	42.0	49.0	37.0	30.0	31.0	34.0	25.0	45.0	34.0	48.0	22.0	44.0	30.0	39.0	29.0	18.0	42.0	34.0	26.0	29.0	15.0	33.0	24.0	30.0	26.0	19.0	23.0	13.0	29.0	9.0	20.0	24.0	22.0	15.0	22.0	24.0	22.0	12.0	20.0	25.0	18.0	18.0	15.0	21.0	29.0	18.0	9.0	15.0	21.0	16.0	14.0	13.0	12.0	26.0	9.0	10.0	15.0	7.0	12.0	18.0	4.0	13.0	16.0	19.0	2.0	5.0	7.0	14.0	20.0	7.0	5.0	15.0	8.0	8.0	4.0	7.0	9.0	9.0	11.0	6.0	5.0	6.0	13.0	4.0	7.0	3.0	3.0	5.0	1.0	7.0	4.0	3.0	7.0	4.0	9.0	4.0	8.0	6.0	11.0	7.0	10.0	11.0	12.0	4.0	4.0	3.0	8.0	6.0	9.0	8.0	7.0	7.0	6.0	11.0	6.0	11.0	7.0	9.0	9.0	5.0	9.0	9.0	8.0	7.0	8.0	13.0	17.0	14.0	19.0	7.0	18.0	18.0	14.0	16.0	11.0	14.0	11.0	11.0	18.0	13.0	16.0	19.0	20.0	25.0	17.0	16.0	28.0	20.0	18.0	22.0	20.0	11.0	23.0	19.0	13.0	22.0	23.0	23.0	13.0	29.0	22.0	29.0	33.0	31.0	32.0	26.0	24.0	24.0	21.0	19.0	27.0	30.0	33.0	49.0	39.0	51.0	62.0	39.0	31.0	35.0	34.0	31.0	41.0	59.0	31.0	53.0	35.0	55.0	36.0	30.0	32.0	39.0	26.0	52.0	48.0	70.0	41.0	45.0	41.0	47.0	34.0	37.0	53.0	54.0	47.0	40.0	48.0	43.0	64.0	65.0	43.0	32.0	34.0	55.0	53.0	46.0	53.0	49.0	50.0	35.0	43.0	70.0	68.0	54.0	61.0	68.0	71.0	69.0	51.0	53.0	47.0	56.0	57.0	52.0	46.0	67.0	29.0	43.0	42.0	49.0	38.0	76.0	45.0	43.0	64.0	60.0	63.0	43.0	54.0	30.0	56.0	70.0	26.0	47.0	43.0	33.0	49.0	41.0	65.0	36.0	44.0	33.0	36.0	42.0	34.0	33.0	56.0	38.0	33.0	32.0	41.0	43.0	27.0	49.0	44.0	40.0	34.0	30.0	41.0	30.0	37.0	38.0	25.0	31.0	25.0	38.0	36.0	31.0	40.0	27.0	27.0	22.0	33.0	34.0	39.0	38.0	25.0	27.0	20.0	39.0	28.0	40.0	27.0	26.0	31.0	27.0	25.0	27.0	29.0	41.0	27.0	33.0	32.0	35.0	16.0	26.0	35.0	18.0	19.0	29.0	29.0	31.0	25.0	39.0	30.0	26.0	51.0	25.0	29.0	24.0	23.0	29.0	29.0	26.0	30.0	35.0	37.0	39.0	46.0	36.0	46.0	24.0	27.0
48.0	47.0	65.0	50.0	48.0	52.0	42.0	38.0	39.0	49.0	61.0	43.0	49.0	65.0	52.0	60.0	68.0	41.0	70.0	48.0	40.0	35.0	39.0	60.0	53.0	38.0	32.0	58.0	68.0	40.0	33.0	57.0	38.0	47.0	47.0	46.0	51.0	42.0	52.0	64.0	37.0	54.0	55.0	77.0	37.0	55.0	78.0	45.0	52.0	53.0	38.0	57.0	42.0	46.0	54.0	42.0	60.0	31.0	48.0	56.0	40.0	56.0	44.0	43.0	41.0	54.0	65.0	59.0	53.0	65.0	82.0	51.0	66.0	46.0	43.0	31.0	44.0	60.0	54.0	62.0	67.0	58.0	44.0	56.0	44.0	50.0	62.0	60.0	50.0	64.0	51.0	59.0	64.0	75.0	60.0	63.0	70.0	73.0	72.0	73.0	66.0	75.0	79.0	89.0	70.0	77.0	77.0	86.0	63.0	79.0	64.0	116.0	77.0	94.0	115.0	110.0	117.0	95.0	99.0	84.0	64.0	84.0	77.0	80.0	95.0	64.0	85.0	77.0	83.0	55.0	63.0	80.0	86.0	53.0	91.0	71.0	77.0	79.0	68.0	67.0	63.0	62.0	56.0	53.0	75.0	48.0	76.0	77.0	63.0	78.0	61.0	59.0	63.0	49.0	73.0	57.0	58.0	57.0	69.0	62.0	44.0	46.0	55.0	72.0	58.0	76.0	73.0	64.0	71.0	37.0	61.0	43.0	37.0	61.0	45.0	47.0	44.0	50.0	64.0	62.0	41.0	40.0	43.0	52.0	38.0	41.0	42.0	25.0	39.0	52.0	34.0	32.0	33.0	44.0	35.0	34.0	26.0	33.0	29.0	32.0	32.0	28.0	34.0	16.0	26.0	17.0	26.0	26.0	34.0	27.0	29.0	22.0	20.0	21.0	11.0	21.0	23.0	19.0	22.0	17.0	22.0	12.0	13.0	15.0	10.0	21.0	22.0	15.0	13.0	14.0	24.0	12.0	12.0	11.0	13.0	7.0	4.0	10.0	12.0	14.0	19.0	7.0	13.0	10.0	11.0	8.0	9.0	12.0	6.0	11.0	15.0	7.0	16.0	14.0	10.0	12.0	9.0	17.0	7.0	14.0	21.0	18.0	8.0	4.0	15.0	16.0	14.0	15.0	17.0	22.0	7.0	11.0	9.0	13.0	18.0	14.0	19.0	19.0	13.0	22.0	16.0	20.0	16.0	24.0	23.0	22.0	29.0	15.0	17.0	26.0	32.0	20.0	20.0	25.0	21.0	25.0	22.0	27.0	23.0	17.0	12.0	23.0	28.0	40.0	27.0	31.0	36.0	25.0	20.0	27.0	33.0	38.0	38.0	36.0	32.0	44.0	35.0	32.0	48.0	37.0	45.0	47.0	44.0	41.0	42.0	34.0	39.0	37.0	43.0	42.0	40.0	64.0	71.0	77.0	88.0	80.0	73.0	50.0	50.0	44.0	48.0	65.0	58.0	63.0	71.0	81.0	67.0	40.0	45.0	71.0	61.0	60.0	110.0	74.0	66.0	71.0	65.0	67.0	65.0	73.0	115.0	65.0	76.0	65.0	68.0	96.0	87.0	53.0	76.0	75.0	59.0	90.0	88.0	78.0	98.0	72.0	88.0	97.0	66.0	74.0	67.0	109.0	103.0	88.0	65.0	81.0	99.0	70.0	75.0	84.0	81.0	78.0	89.0	87.0	74.0	69.0	101.0	65.0	96.0	65.0	73.0	59.0	79.0	88.0	65.0	86.0	58.0	59.0	79.0	51.0	54.0	64.0	66.0	52.0	48.0	54.0	57.0	60.0	67.0	66.0	63.0	61.0	33.0	64.0	53.0	86.0	71.0	63.0	44.0	47.0	71.0	50.0	62.0	58.0	51.0	62.0	49.0	54.0	66.0	46.0	46.0	45.0	56.0	55.0	53.0	43.0	53.0	51.0	44.0	52.0	55.0	53.0	77.0	39.0	40.0	38.0	48.0	54.0	49.0	55.0	37.0	36.0	60.0	43.0	61.0	52.0	46.0	49.0	71.0	57.0	34.0	51.0	42.0	64.0	47.0	59.0	51.0	42.0	74.0	46.0	48.0	35.0	52.0	43.0	55.0	49.0	41.0	32.0	51.0	56.0	45.0	55.0	47.0	54.0	58.0	53.0	56.0	71.0	50.0	39.0	48.0
66.0	68.0	43.0	70.0	61.0	61.0	60.0	63.0	61.0	62.0	61.0	61.0	55.0	73.0	55.0	65.0	65.0	79.0	72.0	44.0	41.0	48.0	69.0	80.0	80.0	66.0	45.0	58.0	60.0	75.0	63.0	61.0	61.0	64.0	43.0	55.0	36.0	60.0	55.0	55.0	47.0	80.0	63.0	88.0	59.0	54.0	62.0	74.0	69.0	56.0	53.0	53.0	63.0	67.0	59.0	57.0	68.0	58.0	58.0	67.0	79.0	49.0	70.0	49.0	60.0	101.0	56.0	58.0	56.0	66.0	75.0	93.0	65.0	56.0	58.0	55.0	80.0	67.0	66.0	79.0	54.0	75.0	59.0	54.0	90.0	45.0	95.0	87.0	75.0	69.0	43.0	82.0	65.0	81.0	73.0	80.0	73.0	96.0	88.0	78.0	85.0	83.0	82.0	94.0	127.0	69.0	88.0	69.0	104.0	107.0	70.0	111.0	93.0	96.0	128.0	104.0	128.0	95.0	93.0	142.0	84.0	122.0	91.0	74.0	93.0	118.0	123.0	91.0	68.0	73.0	96.0	86.0	106.0	92.0	100.0	78.0	86.0	87.0	85.0	100.0	66.0	91.0	67.0	74.0	96.0	90.0	85.0	111.0	95.0	86.0	85.0	79.0	58.0	70.0	78.0	89.0	97.0	90.0	50.0	79.0	81.0	53.0	57.0	73.0	90.0	83.0	68.0	74.0	75.0	66.0	66.0	56.0	52.0	74.0	37.0	63.0	56.0	40.0	71.0	41.0	47.0	38.0	49.0	59.0	36.0	46.0	49.0	51.0	43.0	34.0	38.0	37.0	50.0	36.0	42.0	44.0	44.0	48.0	25.0	39.0	34.0	33.0	28.0	32.0	39.0	18.0	24.0	26.0	34.0	30.0	29.0	26.0	29.0	19.0	26.0	23.0	28.0	29.0	22.0	18.0	33.0	17.0	23.0	22.0	17.0	22.0	10.0	15.0	28.0	17.0	22.0	21.0	22.0	22.0	15.0	20.0	8.0	13.0	9.0	24.0	22.0	20.0	13.0	12.0	14.0	11.0	19.0	5.0	14.0	21.0	12.0	18.0	6.0	21.0	11.0	8.0	15.0	14.0	15.0	13.0	16.0	24.0	23.0	13.0	13.0	14.0	11.0	23.0	19.0	22.0	23.0	16.0	21.0	11.0	16.0	20.0	21.0	15.0	23.0	19.0	30.0	18.0	33.0	32.0	20.0	12.0	30.0	32.0	26.0	39.0	26.0	36.0	22.0	21.0	25.0	26.0	34.0	33.0	21.0	24.0	41.0	31.0	34.0	41.0	31.0	38.0	36.0	33.0	35.0	29.0	33.0	42.0	46.0	55.0	50.0	52.0	46.0	40.0	51.0	45.0	49.0	58.0	66.0	58.0	59.0	62.0	51.0	49.0	57.0	49.0	64.0	69.0	73.0	70.0	93.0	87.0	91.0	72.0	54.0	58.0	52.0	73.0	75.0	67.0	103.0	88.0	97.0	86.0	59.0	60.0	70.0	73.0	105.0	111.0	83.0	69.0	103.0	86.0	63.0	88.0	83.0	82.0	77.0	89.0	94.0	100.0	81.0	104.0	84.0	102.0	84.0	87.0	84.0	100.0	94.0	111.0	132.0	125.0	100.0	79.0	109.0	108.0	102.0	89.0	94.0	82.0	84.0	110.0	99.0	123.0	96.0	77.0	95.0	97.0	85.0	86.0	87.0	82.0	72.0	83.0	88.0	89.0	88.0	89.0	103.0	101.0	80.0	88.0	93.0	66.0	91.0	62.0	105.0	89.0	73.0	75.0	72.0	107.0	81.0	62.0	82.0	65.0	69.0	73.0	81.0	69.0	80.0	75.0	78.0	46.0	95.0	52.0	67.0	58.0	72.0	62.0	80.0	68.0	62.0	62.0	69.0	43.0	68.0	66.0	62.0	63.0	55.0	31.0	58.0	43.0	61.0	74.0	64.0	59.0	53.0	31.0	42.0	44.0	53.0	72.0	54.0	52.0	82.0	55.0	48.0	50.0	69.0	69.0	70.0	70.0	68.0	63.0	60.0	64.0	57.0	61.0	49.0	44.0	73.0	55.0	58.0	59.0	63.0	73.0	73.0	62.0	49.0	54.0	53.0	59.0	97.0	65.0	51.0	72.0	79.0	65.0	76.0	98.0	80.0	70.0	63.0
82.0	93.0	65.0	121.0	80.0	92.0	64.0	89.0	64.0	71.0	80.0	112.0	94.0	84.0	75.0	78.0	94.0	84.0	71.0	67.0	54.0	83.0	73.0	76.0	69.0	71.0	82.0	73.0	92.0	62.0	86.0	71.0	80.0	73.0	70.0	77.0	86.0	77.0	71.0	69.0	96.0	79.0	63.0	58.0	78.0	85.0	98.0	72.0	82.0	60.0	94.0	66.0	55.0	76.0	86.0	75.0	85.0	74.0	61.0	64.0	93.0	86.0	75.0	88.0	70.0	78.0	77.0	91.0	84.0	102.0	71.0	93.0	61.0	79.0	83.0	68.0	56.0	63.0	103.0	109.0	91.0	96.0	105.0	85.0	94.0	94.0	98.0	92.0	112.0	75.0	92.0	104.0	114.0	85.0	80.0	88.0	121.0	103.0	131.0	101.0	123.0	134.0	131.0	127.0	157.0	110.0	138.0	89.0	133.0	98.0	93.0	113.0	167.0	125.0	126.0	129.0	159.0	138.0	132.0	150.0	122.0	136.0	125.0	107.0	120.0	118.0	120.0	114.0	122.0	125.0	119.0	125.0	118.0	120.0	107.0	124.0	110.0	96.0	125.0	90.0	112.0	117.0	114.0	113.0	111.0	124.0	113.0	112.0	112.0	105.0	103.0	80.0	100.0	109.0	112.0	139.0	97.0	81.0	99.0	73.0	80.0	73.0	88.0	135.0	134.0	101.0	102.0	93.0	82.0	64.0	61.0	55.0	78.0	76.0	73.0	88.0	72.0	87.0	69.0	91.0	53.0	81.0	64.0	60.0	81.0	79.0	62.0	58.0	67.0	36.0	49.0	50.0	42.0	68.0	57.0	60.0	63.0	57.0	44.0	48.0	48.0	51.0	39.0	42.0	44.0	31.0	38.0	36.0	37.0	37.0	37.0	30.0	30.0	26.0	32.0	30.0	32.0	31.0	27.0	26.0	27.0	15.0	26.0	27.0	25.0	19.0	19.0	27.0	23.0	45.0	20.0	31.0	29.0	14.0	14.0	15.0	15.0	16.0	36.0	32.0	17.0	32.0	16.0	26.0	16.0	12.0	24.0	18.0	31.0	8.0	15.0	36.0	20.0	19.0	8.0	12.0	30.0	11.0	21.0	15.0	28.0	39.0	31.0	23.0	7.0	14.0	25.0	24.0	26.0	18.0	32.0	25.0	30.0	18.0	24.0	31.0	18.0	21.0	18.0	27.0	47.0	32.0	33.0	36.0	30.0	27.0	43.0	32.0	28.0	49.0	38.0	51.0	32.0	34.0	39.0	34.0	38.0	55.0	42.0	36.0	30.0	51.0	48.0	60.0	66.0	61.0	52.0	53.0	37.0	50.0	59.0	36.0	73.0	71.0	71.0	70.0	70.0	53.0	59.0	75.0	87.0	66.0	95.0	79.0	80.0	85.0	88.0	68.0	50.0	56.0	75.0	75.0	71.0	94.0	143.0	145.0	132.0	90.0	81.0	78.0	66.0	66.0	109.0	136.0	123.0	112.0	116.0	102.0	104.0	101.0	91.0	114.0	87.0	131.0	82.0	129.0	114.0	109.0	95.0	106.0	104.0	126.0	113.0	128.0	105.0	133.0	144.0	123.0	122.0	97.0	102.0	95.0	113.0	117.0	116.0	126.0	143.0	150.0	103.0	121.0	151.0	156.0	132.0	146.0	115.0	126.0	140.0	144.0	134.0	144.0	88.0	122.0	124.0	126.0	121.0	134.0	91.0	113.0	84.0	121.0	105.0	90.0	102.0	116.0	128.0	118.0	101.0	123.0	71.0	106.0	85.0	96.0	99.0	94.0	101.0	82.0	97.0	105.0	68.0	102.0	106.0	79.0	82.0	80.0	110.0	88.0	92.0	121.0	81.0	96.0	74.0	79.0	78.0	63.0	73.0	85.0	83.0	53.0	88.0	71.0	98.0	79.0	83.0	86.0	83.0	73.0	78.0	80.0	70.0	92.0	95.0	84.0	62.0	82.0	68.0	69.0	90.0	70.0	69.0	73.0	82.0	70.0	111.0	78.0	73.0	75.0	79.0	93.0	81.0	71.0	78.0	56.0	77.0	70.0	80.0	73.0	92.0	111.0	92.0	52.0	75.0	71.0	91.0	77.0	73.0	94.0	69.0	79.0	80.0	82.0	92.0	88.0	81.0	87.0	102.0	100.0	111.0	68.0	76.0	97.0	91.0
163.0	178.0	162.0	171.0	182.0	130.0	157.0	181.0	142.0	172.0	157.0	192.0	202.0	138.0	154.0	175.0	182.0	168.0	142.0	142.0	153.0	122.0	179.0	150.0	176.0	129.0	173.0	174.0	164.0	180.0	145.0	144.0	142.0	155.0	137.0	132.0	144.0	164.0	146.0	146.0	177.0	157.0	204.0	126.0	146.0	145.0	157.0	163.0	146.0	146.0	134.0	170.0	159.0	159.0	154.0	154.0	171.0	166.0	160.0	150.0	150.0	158.0	154.0	136.0	157.0	175.0	194.0	176.0	152.0	168.0	199.0	154.0	186.0	151.0	159.0	201.0	177.0	166.0	157.0	140.0	197.0	170.0	182.0	203.0	168.0	241.0	131.0	183.0	168.0	139.0	164.0	147.0	188.0	194.0	183.0	180.0	216.0	228.0	221.0	228.0	217.0	237.0	247.0	220.0	216.0	230.0	186.0	217.0	203.0	222.0	231.0	260.0	214.0	276.0	272.0	255.0	280.0	208.0	263.0	221.0	270.0	219.0	235.0	305.0	276.0	233.0	262.0	256.0	249.0	220.0	231.0	267.0	203.0	233.0	233.0	245.0	202.0	190.0	186.0	166.0	189.0	242.0	241.0	271.0	299.0	272.0	245.0	213.0	192.0	160.0	169.0	226.0	202.0	241.0	267.0	262.0	224.0	162.0	169.0	144.0	157.0	171.0	173.0	233.0	294.0	264.0	231.0	209.0	146.0	143.0	146.0	140.0	198.0	151.0	205.0	160.0	172.0	236.0	158.0	143.0	155.0	144.0	155.0	147.0	168.0	166.0	162.0	149.0	132.0	108.0	85.0	104.0	92.0	135.0	120.0	129.0	111.0	126.0	108.0	101.0	80.0	89.0	85.0	63.0	73.0	92.0	105.0	65.0	95.0	76.0	77.0	93.0	83.0	55.0	91.0	69.0	71.0	70.0	69.0	80.0	48.0	50.0	80.0	50.0	75.0	47.0	56.0	47.0	34.0	87.0	37.0	76.0	58.0	44.0	30.0	15.0	27.0	42.0	57.0	48.0	34.0	65.0	34.0	39.0	37.0	47.0	42.0	44.0	44.0	49.0	25.0	39.0	34.0	40.0	39.0	33.0	35.0	28.0	31.0	40.0	42.0	60.0	64.0	53.0	30.0	20.0	28.0	49.0	50.0	60.0	65.0	72.0	48.0	38.0	59.0	52.0	59.0	61.0	40.0	41.0	62.0	67.0	67.0	83.0	60.0	65.0	72.0	77.0	64.0	73.0	79.0	86.0	75.0	81.0	83.0	83.0	51.0	72.0	91.0	79.0	91.0	104.0	111.0	111.0	131.0	125.0	113.0	101.0	93.0	105.0	70.0	95.0	156.0	144.0	177.0	146.0	161.0	139.0	143.0	153.0	156.0	128.0	181.0	224.0	193.0	179.0	156.0	182.0	132.0	120.0	122.0	162.0	184.0	219.0	222.0	283.0	307.0	284.0	204.0	138.0	134.0	131.0	135.0	251.0	226.0	295.0	256.0	267.0	234.0	186.0	184.0	188.0	209.0	220.0	231.0	327.0	258.0	304.0	252.0	209.0	227.0	211.0	210.0	234.0	265.0	269.0	329.0	250.0	313.0	224.0	228.0	223.0	240.0	275.0	245.0	278.0	294.0	285.0	262.0	241.0	268.0	257.0	238.0	219.0	206.0	283.0	220.0	247.0	257.0	269.0	202.0	233.0	217.0	220.0	258.0	290.0	212.0	220.0	204.0	193.0	245.0	221.0	188.0	189.0	218.0	202.0	204.0	158.0	183.0	188.0	174.0	225.0	161.0	189.0	186.0	194.0	227.0	228.0	162.0	205.0	169.0	161.0	174.0	160.0	185.0	162.0	192.0	186.0	139.0	191.0	153.0	158.0	117.0	176.0	205.0	167.0	199.0	164.0	181.0	149.0	150.0	192.0	155.0	149.0	146.0	167.0	124.0	149.0	145.0	153.0	136.0	114.0	147.0	151.0	147.0	136.0	145.0	162.0	123.0	149.0	144.0	154.0	140.0	154.0	149.0	161.0	157.0	166.0	168.0	149.0	139.0	152.0	156.0	163.0	188.0	164.0	197.0	158.0	161.0	137.0	174.0	170.0	156.0	161.0	166.0	161.0	144.0	154.0	154.0	177.0	183.0	166.0	177.0	154.0	194.0	188.0	201.0	214.0	171.0	193.0	160.0
364.0	344.0	352.0	336.0	388.0	343.0	373.0	378.0	381.0	367.0	301.0	425.0	404.0	329.0	355.0	364.0	392.0	351.0	343.0	317.0	323.0	316.0	308.0	373.0	340.0	353.0	320.0	364.0	301.0	335.0	287.0	332.0	328.0	314.0	351.0	314.0	329.0	334.0	302.0	366.0	301.0	358.0	331.0	280.0	375.0	335.0	299.0	310.0	258.0	283.0	280.0	375.0	301.0	341.0	262.0	311.0	364.0	282.0	304.0	318.0	330.0	330.0	313.0	307.0	304.0	306.0	382.0	384.0	352.0	309.0	348.0	377.0	330.0	265.0	334.0	260.0	303.0	324.0	343.0	378.0	333.0	387.0	384.0	349.0	397.0	354.0	345.0	360.0	329.0	418.0	409.0	379.0	379.0	391.0	392.0	436.0	431.0	372.0	425.0	442.0	439.0	460.0	423.0	428.0	472.0	487.0	481.0	486.0	387.0	500.0	494.0	477.0	500.0	521.0	498.0	540.0	526.0	459.0	451.0	498.0	542.0	448.0	483.0	564.0	495.0	456.0	489.0	430.0	507.0	477.0	509.0	474.0	542.0	518.0	491.0	470.0	469.0	480.0	423.0	483.0	483.0	498.0	603.0	608.0	572.0	479.0	493.0	383.0	380.0	336.0	413.0	465.0	553.0	568.0	608.0	459.0	503.0	385.0	354.0	318.0	329.0	419.0	468.0	685.0	511.0	514.0	435.0	399.0	324.0	342.0	298.0	377.0	327.0	425.0	337.0	405.0	512.0	410.0	329.0	241.0	310.0	356.0	312.0	322.0	364.0	393.0	340.0	285.0	254.0	220.0	206.0	246.0	253.0	258.0	280.0	294.0	292.0	243.0	277.0	212.0	198.0	179.0	174.0	167.0	200.0	195.0	196.0	200.0	221.0	210.0	128.0	187.0	166.0	159.0	161.0	160.0	156.0	141.0	184.0	139.0	91.0	151.0	131.0	138.0	127.0	108.0	127.0	68.0	149.0	126.0	140.0	116.0	107.0	83.0	41.0	72.0	84.0	116.0	105.0	94.0	119.0	68.0	84.0	45.0	97.0	81.0	61.0	96.0	60.0	69.0	71.0	65.0	120.0	71.0	88.0	78.0	58.0	91.0	54.0	103.0	79.0	144.0	138.0	92.0	84.0	43.0	87.0	126.0	112.0	136.0	116.0	118.0	73.0	130.0	96.0	125.0	125.0	86.0	149.0	127.0	130.0	196.0	165.0	154.0	149.0	178.0	137.0	167.0	155.0	136.0	198.0	189.0	185.0	215.0	196.0	175.0	129.0	152.0	169.0	191.0	194.0	212.0	285.0	219.0	264.0	296.0	268.0	271.0	216.0	210.0	227.0	237.0	306.0	328.0	410.0	348.0	350.0	308.0	313.0	286.0	311.0	313.0	380.0	508.0	433.0	388.0	453.0	353.0	302.0	300.0	306.0	341.0	358.0	485.0	531.0	522.0	673.0	611.0	420.0	384.0	301.0	326.0	403.0	455.0	498.0	569.0	491.0	593.0	470.0	404.0	418.0	404.0	444.0	508.0	473.0	541.0	646.0	604.0	590.0	448.0	441.0	393.0	456.0	446.0	581.0	542.0	549.0	532.0	491.0	516.0	442.0	441.0	437.0	455.0	559.0	517.0	542.0	483.0	481.0	575.0	506.0	517.0	464.0	475.0	529.0	507.0	512.0	528.0	555.0	473.0	473.0	410.0	433.0	403.0	444.0	457.0	442.0	382.0	414.0	433.0	465.0	451.0	386.0	421.0	454.0	407.0	468.0	361.0	440.0	358.0	396.0	399.0	306.0	401.0	357.0	393.0	380.0	359.0	379.0	346.0	328.0	340.0	338.0	410.0	335.0	332.0	359.0	332.0	438.0	344.0	333.0	346.0	312.0	325.0	350.0	379.0	330.0	356.0	320.0	341.0	324.0	326.0	305.0	321.0	295.0	325.0	313.0	302.0	298.0	354.0	308.0	328.0	287.0	310.0	315.0	286.0	290.0	345.0	298.0	285.0	317.0	359.0	268.0	328.0	310.0	357.0	336.0	348.0	334.0	375.0	355.0	352.0	299.0	335.0	286.0	312.0	419.0	352.0	380.0	337.0	304.0	367.0	338.0	406.0	353.0	383.0	385.0	370.0	435.0	318.0	327.0	408.0	340.0	391.0	345.0	346.0	404.0	358.0	443.0	345.0	319.0
383.0	371.0	286.0	322.0	335.0	314.0	333.0	312.0	291.0	306.0	336.0	370.0	294.0	387.0	328.0	389.0	334.0	322.0	297.0	302.0	318.0	290.0	281.0	321.0	346.0	348.0	319.0	362.0	312.0	269.0	289.0	300.0	331.0	288.0	320.0	325.0	320.0	243.0	312.0	256.0	296.0	307.0	280.0	324.0	275.0	293.0	296.0	322.0	269.0	288.0	283.0	321.0	353.0	296.0	312.0	237.0	296.0	300.0	301.0	307.0	252.0	285.0	304.0	270.0	305.0	320.0	345.0	316.0	347.0	301.0	302.0	324.0	284.0	284.0	287.0	276.0	358.0	322.0	335.0	305.0	288.0	315.0	370.0	327.0	417.0	294.0	373.0	320.0	284.0	339.0	301.0	405.0	355.0	329.0	335.0	405.0	394.0	393.0	393.0	401.0	425.0	424.0	414.0	388.0	384.0	396.0	369.0	373.0	375.0	445.0	427.0	384.0	479.0	480.0	527.0	493.0	451.0	457.0	448.0	449.0	416.0	475.0	428.0	498.0	462.0	450.0	398.0	423.0	407.0	464.0	485.0	442.0	494.0	383.0	426.0	447.0	415.0	454.0	364.0	378.0	400.0	459.0	452.0	449.0	516.0	441.0	406.0	416.0	372.0	332.0	377.0	370.0	539.0	531.0	568.0	508.0	447.0	376.0	239.0	290.0	345.0	352.0	459.0	620.0	543.0	506.0	465.0	401.0	308.0	276.0	316.0	374.0	333.0	392.0	290.0	434.0	495.0	375.0	326.0	277.0	300.0	323.0	277.0	338.0	282.0	336.0	315.0	315.0	279.0	251.0	203.0	189.0	213.0	243.0	226.0	249.0	254.0	266.0	226.0	240.0	203.0	149.0	130.0	132.0	142.0	158.0	167.0	201.0	202.0	158.0	160.0	130.0	143.0	171.0	143.0	111.0	116.0	133.0	184.0	144.0	109.0	133.0	106.0	132.0	123.0	111.0	112.0	88.0	145.0	100.0	160.0	114.0	115.0	88.0	29.0	71.0	95.0	97.0	125.0	74.0	133.0	70.0	87.0	64.0	89.0	101.0	72.0	77.0	64.0	67.0	99.0	67.0	69.0	101.0	89.0	97.0	98.0	82.0	100.0	80.0	117.0	79.0	99.0	116.0	76.0	62.0	49.0	89.0	99.0	122.0	124.0	112.0	146.0	82.0	125.0	108.0	113.0	121.0	120.0	126.0	115.0	125.0	148.0	143.0	141.0	125.0	137.0	165.0	125.0	121.0	132.0	201.0	209.0	191.0	163.0	160.0	169.0	145.0	152.0	152.0	183.0	195.0	217.0	239.0	249.0	264.0	250.0	240.0	210.0	205.0	201.0	219.0	281.0	310.0	292.0	338.0	373.0	311.0	270.0	312.0	289.0	323.0	309.0	366.0	541.0	420.0	433.0	360.0	330.0	275.0	291.0	307.0	334.0	395.0	459.0	479.0	519.0	602.0	462.0	383.0	318.0	292.0	341.0	372.0	454.0	410.0	525.0	558.0	541.0	389.0	400.0	394.0	392.0	409.0	428.0	500.0	590.0	447.0	546.0	462.0	417.0	466.0	390.0	459.0	429.0	486.0	535.0	508.0	427.0	531.0	454.0	398.0	460.0	369.0	459.0	438.0	477.0	478.0	437.0	540.0	492.0	448.0	438.0	419.0	458.0	476.0	502.0	462.0	512.0	442.0	445.0	398.0	390.0	431.0	396.0	417.0	470.0	389.0	476.0	399.0	403.0	419.0	299.0	418.0	372.0	382.0	373.0	393.0	421.0	373.0	376.0	347.0	327.0	347.0	320.0	356.0	376.0	368.0	343.0	347.0	273.0	332.0	355.0	320.0	305.0	308.0	309.0	252.0	408.0	252.0	300.0	255.0	320.0	302.0	356.0	345.0	313.0	312.0	322.0	298.0	302.0	266.0	321.0	318.0	316.0	291.0	309.0	310.0	277.0	261.0	304.0	337.0	286.0	248.0	252.0	291.0	301.0	324.0	305.0	282.0	316.0	298.0	275.0	261.0	302.0	291.0	337.0	340.0	305.0	266.0	283.0	296.0	282.0	297.0	288.0	286.0	316.0	332.0	333.0	298.0	334.0	306.0	341.0	316.0	289.0	338.0	328.0	373.0	373.0	333.0	318.0	347.0	384.0	319.0	398.0	414.0	338.0	335.0	387.0	330.0	345.0
209.0	195.0	226.0	182.0	184.0	225.0	207.0	176.0	177.0	182.0	201.0	171.0	229.0	190.0	195.0	204.0	179.0	193.0	159.0	231.0	202.0	147.0	160.0	186.0	205.0	156.0	184.0	114.0	142.0	198.0	157.0	206.0	155.0	162.0	193.0	192.0	143.0	147.0	165.0	140.0	175.0	155.0	170.0	176.0	160.0	188.0	176.0	143.0	204.0	154.0	214.0	163.0	182.0	154.0	164.0	160.0	174.0	196.0	167.0	170.0	159.0	172.0	176.0	186.0	201.0	151.0	177.0	225.0	202.0	175.0	187.0	184.0	174.0	205.0	152.0	194.0	151.0	169.0	183.0	217.0	209.0	206.0	193.0	245.0	198.0	192.0	224.0	173.0	222.0	176.0	214.0	185.0	183.0	176.0	214.0	204.0	263.0	244.0	229.0	276.0	255.0	258.0	219.0	241.0	228.0	223.0	292.0	202.0	285.0	262.0	292.0	255.0	271.0	327.0	310.0	258.0	300.0	257.0	325.0	309.0	274.0	324.0	285.0	280.0	287.0	251.0	233.0	332.0	219.0	345.0	243.0	295.0	274.0	308.0	269.0	324.0	243.0	215.0	225.0	248.0	300.0	324.0	309.0	333.0	288.0	239.0	252.0	218.0	198.0	241.0	204.0	265.0	296.0	355.0	322.0	267.0	230.0	210.0	181.0	162.0	173.0	299.0	313.0	296.0	311.0	274.0	243.0	159.0	154.0	158.0	190.0	192.0	229.0	196.0	233.0	344.0	263.0	199.0	156.0	155.0	189.0	147.0	143.0	183.0	207.0	220.0	201.0	180.0	117.0	119.0	104.0	121.0	128.0	108.0	166.0	146.0	147.0	167.0	119.0	126.0	82.0	72.0	109.0	82.0	82.0	111.0	88.0	108.0	109.0	87.0	115.0	77.0	111.0	106.0	66.0	80.0	71.0	113.0	59.0	63.0	78.0	64.0	82.0	52.0	51.0	99.0	56.0	77.0	49.0	64.0	66.0	55.0	50.0	20.0	37.0	47.0	65.0	74.0	51.0	50.0	59.0	58.0	43.0	52.0	49.0	50.0	50.0	38.0	45.0	41.0	56.0	42.0	35.0	57.0	39.0	51.0	47.0	40.0	49.0	57.0	68.0	35.0	48.0	54.0	44.0	53.0	19.0	39.0	86.0	74.0	70.0	43.0	82.0	40.0	70.0	68.0	48.0	75.0	71.0	64.0	75.0	77.0	108.0	55.0	84.0	77.0	81.0	80.0	94.0	85.0	91.0	99.0	125.0	120.0	79.0	84.0	75.0	63.0	91.0	110.0	129.0	121.0	133.0	145.0	93.0	127.0	132.0	115.0	110.0	140.0	124.0	105.0	185.0	156.0	134.0	254.0	201.0	170.0	155.0	159.0	152.0	150.0	188.0	247.0	291.0	256.0	192.0	244.0	202.0	176.0	169.0	137.0	213.0	228.0	254.0	253.0	285.0	298.0	296.0	218.0	168.0	189.0	190.0	221.0	283.0	269.0	357.0	329.0	309.0	260.0	210.0	258.0	290.0	277.0	274.0	353.0	327.0	348.0	348.0	290.0	244.0	227.0	246.0	250.0	284.0	290.0	289.0	277.0	324.0	329.0	263.0	258.0	231.0	254.0	290.0	304.0	302.0	306.0	305.0	289.0	261.0	277.0	257.0	313.0	329.0	322.0	332.0	276.0	292.0	283.0	270.0	303.0	243.0	216.0	227.0	257.0	255.0	267.0	292.0	221.0	227.0	227.0	221.0	242.0	186.0	247.0	207.0	244.0	177.0	241.0	202.0	177.0	202.0	191.0	226.0	237.0	211.0	208.0	215.0	190.0	210.0	192.0	186.0	184.0	189.0	210.0	175.0	188.0	204.0	208.0	190.0	173.0	201.0	158.0	240.0	215.0	195.0	184.0	192.0	153.0	185.0	170.0	179.0	170.0	184.0	184.0	164.0	177.0	231.0	164.0	182.0	171.0	145.0	170.0	158.0	161.0	165.0	134.0	170.0	156.0	160.0	180.0	181.0	133.0	193.0	167.0	178.0	169.0	173.0	180.0	194.0	163.0	187.0	163.0	159.0	174.0	188.0	226.0	212.0	149.0	160.0	153.0	197.0	173.0	169.0	210.0	200.0	256.0	190.0	178.0	199.0	178.0	182.0	198.0	184.0	214.0	164.0	223.0	215.0	183.0	242.0
184.0	156.0	179.0	152.0	173.0	183.0	192.0	171.0	150.0	169.0	186.0	168.0	154.0	217.0	212.0	176.0	170.0	171.0	154.0	164.0	171.0	170.0	150.0	148.0	178.0	139.0	193.0	129.0	168.0	145.0	153.0	193.0	174.0	185.0	191.0	161.0	162.0	164.0	137.0	144.0	170.0	147.0	132.0	137.0	177.0	161.0	161.0	167.0	212.0	136.0	163.0	168.0	160.0	171.0	162.0	167.0	156.0	152.0	163.0	148.0	179.0	139.0	161.0	188.0	171.0	168.0	176.0	148.0	176.0	157.0	214.0	178.0	189.0	165.0	161.0	164.0	202.0	193.0	173.0	153.0	172.0	204.0	189.0	201.0	219.0	211.0	232.0	179.0	188.0	253.0	180.0	235.0	192.0	209.0	234.0	252.0	175.0	219.0	274.0	293.0	224.0	299.0	257.0	260.0	245.0	243.0	198.0	253.0	260.0	233.0	292.0	326.0	268.0	295.0	320.0	277.0	242.0	270.0	272.0	258.0	278.0	279.0	265.0	276.0	291.0	250.0	255.0	255.0	265.0	275.0	221.0	295.0	294.0	299.0	271.0	255.0	272.0	238.0	230.0	264.0	262.0	324.0	288.0	303.0	265.0	296.0	220.0	232.0	220.0	199.0	216.0	296.0	293.0	296.0	295.0	263.0	221.0	165.0	173.0	133.0	209.0	256.0	303.0	279.0	260.0	296.0	212.0	185.0	145.0	136.0	158.0	189.0	192.0	201.0	224.0	283.0	218.0	201.0	146.0	143.0	162.0	163.0	164.0	160.0	205.0	174.0	177.0	154.0	157.0	117.0	120.0	127.0	110.0	126.0	124.0	111.0	135.0	168.0	134.0	122.0	120.0	88.0	72.0	93.0	95.0	82.0	98.0	90.0	106.0	95.0	87.0	81.0	85.0	98.0	91.0	69.0	74.0	96.0	58.0	70.0	80.0	62.0	74.0	67.0	57.0	58.0	48.0	81.0	59.0	64.0	77.0	73.0	46.0	32.0	43.0	56.0	53.0	53.0	42.0	68.0	38.0	54.0	40.0	24.0	42.0	31.0	49.0	46.0	33.0	59.0	36.0	50.0	36.0	31.0	46.0	35.0	41.0	42.0	39.0	48.0	37.0	39.0	42.0	49.0	45.0	50.0	46.0	28.0	48.0	60.0	61.0	61.0	50.0	87.0	44.0	66.0	52.0	74.0	74.0	66.0	92.0	70.0	61.0	76.0	68.0	85.0	84.0	73.0	88.0	89.0	94.0	108.0	110.0	79.0	99.0	87.0	67.0	91.0	57.0	86.0	120.0	109.0	124.0	150.0	139.0	117.0	126.0	128.0	109.0	99.0	125.0	126.0	124.0	151.0	184.0	164.0	198.0	188.0	169.0	127.0	145.0	150.0	168.0	171.0	216.0	300.0	232.0	207.0	199.0	179.0	167.0	146.0	151.0	199.0	199.0	221.0	233.0	252.0	327.0	231.0	165.0	211.0	166.0	150.0	237.0	233.0	286.0	359.0	278.0	317.0	237.0	212.0	212.0	229.0	240.0	262.0	344.0	358.0	303.0	313.0	256.0	208.0	244.0	239.0	281.0	290.0	309.0	292.0	336.0	305.0	275.0	271.0	221.0	231.0	283.0	295.0	310.0	275.0	316.0	293.0	285.0	270.0	272.0	268.0	284.0	360.0	280.0	333.0	270.0	279.0	293.0	246.0	270.0	247.0	233.0	248.0	231.0	319.0	230.0	254.0	248.0	223.0	263.0	226.0	219.0	237.0	170.0	240.0	262.0	205.0	213.0	166.0	240.0	182.0	185.0	201.0	195.0	207.0	191.0	170.0	181.0	158.0	187.0	214.0	153.0	173.0	179.0	249.0	153.0	205.0	166.0	136.0	160.0	161.0	181.0	169.0	208.0	195.0	168.0	165.0	157.0	154.0	143.0	161.0	184.0	136.0	190.0	176.0	189.0	169.0	156.0	172.0	165.0	184.0	149.0	167.0	165.0	156.0	192.0	177.0	152.0	159.0	161.0	168.0	154.0	230.0	156.0	159.0	197.0	175.0	176.0	151.0	169.0	152.0	168.0	165.0	158.0	194.0	201.0	169.0	182.0	160.0	169.0	157.0	156.0	221.0	169.0	238.0	179.0	213.0	173.0	174.0	194.0	188.0	235.0	202.0	178.0	186.0	204.0	196.0	194.0
181.0	230.0	163.0	168.0	220.0	153.0	221.0	197.0	202.0	207.0	185.0	220.0	186.0	232.0	185.0	189.0	183.0	201.0	222.0	221.0	196.0	194.0	201.0	219.0	185.0	180.0	180.0	162.0	185.0	193.0	198.0	189.0	202.0	160.0	155.0	165.0	156.0	165.0	161.0	170.0	157.0	168.0	194.0	180.0	203.0	189.0	183.0	179.0	170.0	234.0	218.0	223.0	176.0	174.0	198.0	167.0	195.0	177.0	187.0	158.0	178.0	183.0	200.0	223.0	216.0	214.0	178.0	210.0	211.0	201.0	197.0	188.0	224.0	208.0	226.0	178.0	213.0	183.0	176.0	171.0	222.0	200.0	274.0	203.0	225.0	218.0	181.0	225.0	209.0	237.0	269.0	243.0	246.0	271.0	220.0	250.0	254.0	341.0	244.0	301.0	290.0	357.0	274.0	265.0	234.0	305.0	233.0	305.0	221.0	283.0	278.0	298.0	317.0	357.0	306.0	314.0	278.0	372.0	303.0	289.0	366.0	334.0	380.0	317.0	272.0	338.0	263.0	297.0	330.0	272.0	370.0	298.0	330.0	280.0	260.0	247.0	251.0	252.0	300.0	259.0	333.0	313.0	378.0	330.0	242.0	285.0	243.0	255.0	230.0	251.0	307.0	350.0	320.0	326.0	248.0	252.0	208.0	200.0	190.0	209.0	228.0	336.0	312.0	336.0	286.0	231.0	199.0	192.0	166.0	190.0	175.0	239.0	222.0	212.0	307.0	240.0	235.0	175.0	187.0	197.0	150.0	205.0	158.0	253.0	205.0	243.0	202.0	188.0	145.0	124.0	174.0	110.0	128.0	126.0	119.0	145.0	171.0	127.0	156.0	106.0	95.0	85.0	96.0	109.0	122.0	96.0	112.0	100.0	104.0	107.0	85.0	123.0	85.0	87.0	89.0	75.0	125.0	63.0	85.0	92.0	81.0	102.0	67.0	56.0	79.0	51.0	107.0	56.0	88.0	69.0	66.0	44.0	32.0	70.0	61.0	83.0	56.0	33.0	56.0	44.0	52.0	44.0	43.0	51.0	55.0	36.0	48.0	56.0	55.0	40.0	43.0	43.0	46.0	49.0	59.0	42.0	49.0	46.0	53.0	50.0	25.0	63.0	38.0	68.0	68.0	55.0	57.0	27.0	54.0	69.0	87.0	75.0	63.0	94.0	59.0	61.0	67.0	78.0	69.0	80.0	83.0	90.0	77.0	111.0	80.0	79.0	86.0	99.0	112.0	63.0	93.0	89.0	99.0	132.0	94.0	86.0	87.0	81.0	71.0	93.0	116.0	117.0	159.0	154.0	149.0	126.0	167.0	136.0	130.0	135.0	150.0	147.0	143.0	168.0	221.0	188.0	195.0	190.0	150.0	157.0	153.0	173.0	185.0	175.0	258.0	296.0	268.0	214.0	257.0	196.0	177.0	159.0	166.0	221.0	248.0	258.0	251.0	276.0	305.0	250.0	247.0	189.0	211.0	167.0	230.0	363.0	314.0	357.0	348.0	312.0	286.0	250.0	258.0	280.0	316.0	286.0	355.0	318.0	356.0	348.0	291.0	334.0	292.0	304.0	290.0	348.0	313.0	366.0	363.0	356.0	372.0	271.0	269.0	290.0	253.0	307.0	331.0	395.0	358.0	321.0	294.0	266.0	321.0	294.0	301.0	318.0	346.0	267.0	324.0	283.0	331.0	304.0	298.0	211.0	220.0	274.0	302.0	308.0	276.0	287.0	189.0	259.0	293.0	217.0	207.0	194.0	308.0	247.0	292.0	208.0	206.0	232.0	211.0	265.0	219.0	247.0	273.0	225.0	209.0	220.0	208.0	233.0	187.0	188.0	231.0	205.0	219.0	225.0	216.0	177.0	212.0	192.0	195.0	221.0	178.0	203.0	211.0	211.0	215.0	214.0	209.0	186.0	174.0	176.0	199.0	190.0	186.0	215.0	187.0	219.0	180.0	172.0	182.0	174.0	186.0	187.0	170.0	155.0	186.0	212.0	171.0	211.0	152.0	184.0	187.0	206.0	182.0	183.0	188.0	175.0	219.0	192.0	207.0	199.0	184.0	154.0	209.0	209.0	214.0	222.0	163.0	181.0	179.0	195.0	224.0	198.0	212.0	171.0	213.0	213.0	183.0	191.0	173.0	211.0	196.0	211.0	247.0	192.0	197.0	247.0	206.0
218.0	211.0	216.0	235.0	206.0	198.0	217.0	236.0	231.0	219.0	216.0	197.0	236.0	209.0	254.0	215.0	183.0	177.0	207.0	225.0	228.0	221.0	235.0	192.0	213.0	219.0	163.0	219.0	191.0	207.0	216.0	197.0	240.0	228.0	205.0	177.0	189.0	265.0	181.0	235.0	193.0	170.0	211.0	220.0	191.0	223.0	178.0	199.0	187.0	234.0	195.0	204.0	225.0	184.0	253.0	188.0	193.0	210.0	197.0	215.0	180.0	219.0	194.0	226.0	238.0	215.0	215.0	209.0	228.0	255.0	238.0	227.0	234.0	237.0	194.0	240.0	205.0	249.0	226.0	222.0	247.0	201.0	273.0	216.0	243.0	228.0	216.0	253.0	269.0	228.0	287.0	250.0	297.0	257.0	237.0	291.0	280.0	244.0	339.0	333.0	293.0	286.0	324.0	270.0	300.0	290.0	279.0	324.0	307.0	303.0	332.0	303.0	325.0	355.0	337.0	314.0	324.0	313.0	317.0	323.0	345.0	403.0	363.0	332.0	373.0	258.0	306.0	280.0	341.0	265.0	376.0	326.0	327.0	340.0	310.0	297.0	302.0	262.0	310.0	337.0	354.0	357.0	366.0	378.0	316.0	319.0	271.0	244.0	298.0	285.0	332.0	363.0	400.0	341.0	334.0	275.0	217.0	209.0	193.0	281.0	271.0	352.0	326.0	314.0	340.0	236.0	245.0	193.0	199.0	198.0	187.0	217.0	243.0	268.0	347.0	274.0	200.0	196.0	188.0	220.0	158.0	212.0	227.0	234.0	215.0	233.0	177.0	171.0	177.0	176.0	152.0	183.0	147.0	171.0	129.0	168.0	140.0	143.0	149.0	161.0	124.0	129.0	124.0	130.0	110.0	139.0	129.0	108.0	95.0	89.0	110.0	129.0	103.0	89.0	120.0	107.0	121.0	80.0	86.0	110.0	83.0	115.0	92.0	72.0	85.0	45.0	116.0	67.0	84.0	74.0	89.0	68.0	43.0	61.0	74.0	75.0	71.0	46.0	61.0	57.0	71.0	46.0	66.0	72.0	62.0	75.0	40.0	48.0	47.0	34.0	63.0	50.0	51.0	62.0	42.0	79.0	48.0	79.0	67.0	41.0	64.0	52.0	65.0	41.0	70.0	94.0	76.0	68.0	42.0	51.0	62.0	92.0	102.0	81.0	135.0	43.0	90.0	74.0	71.0	102.0	67.0	104.0	76.0	84.0	83.0	90.0	108.0	111.0	121.0	108.0	85.0	121.0	107.0	126.0	140.0	94.0	108.0	96.0	119.0	106.0	117.0	127.0	158.0	147.0	148.0	158.0	135.0	166.0	154.0	149.0	161.0	157.0	182.0	192.0	215.0	215.0	185.0	212.0	188.0	150.0	188.0	175.0	178.0	182.0	214.0	271.0	347.0	273.0	231.0	257.0	197.0	192.0	185.0	175.0	247.0	242.0	298.0	309.0	292.0	322.0	311.0	219.0	206.0	207.0	207.0	277.0	366.0	311.0	409.0	328.0	323.0	297.0	244.0	236.0	296.0	325.0	358.0	346.0	391.0	340.0	348.0	319.0	330.0	275.0	280.0	357.0	349.0	384.0	360.0	361.0	336.0	333.0	353.0	299.0	324.0	326.0	281.0	339.0	333.0	351.0	346.0	323.0	353.0	319.0	361.0	313.0	351.0	313.0	300.0	322.0	368.0	325.0	306.0	289.0	279.0	318.0	323.0	287.0	362.0	304.0	281.0	268.0	269.0	274.0	300.0	244.0	267.0	246.0	327.0	294.0	257.0	282.0	224.0	291.0	229.0	211.0	277.0	240.0	288.0	248.0	220.0	232.0	284.0	208.0	240.0	246.0	273.0	228.0	248.0	198.0	195.0	223.0	210.0	238.0	226.0	202.0	258.0	224.0	217.0	202.0	207.0	201.0	220.0	222.0	220.0	216.0	211.0	216.0	231.0	232.0	211.0	208.0	208.0	185.0	197.0	182.0	187.0	198.0	199.0	241.0	192.0	195.0	229.0	211.0	199.0	181.0	203.0	243.0	217.0	255.0	216.0	184.0	189.0	175.0	226.0	194.0	240.0	171.0	211.0	224.0	227.0	225.0	201.0	186.0	245.0	201.0	221.0	244.0	243.0	250.0	257.0	208.0	188.0	242.0	227.0	205.0	234.0	242.0	217.0	230.0	233.0
234.0	225.0	239.0	237.0	208.0	184.0	202.0	233.0	215.0	221.0	228.0	244.0	221.0	223.0	235.0	195.0	186.0	246.0	229.0	223.0	190.0	241.0	203.0	235.0	184.0	178.0	225.0	211.0	215.0	238.0	218.0	198.0	213.0	221.0	201.0	219.0	213.0	216.0	209.0	157.0	204.0	216.0	202.0	201.0	210.0	202.0	207.0	215.0	220.0	253.0	205.0	227.0	191.0	202.0	264.0	238.0	210.0	175.0	171.0	231.0	192.0	218.0	235.0	212.0	232.0	229.0	203.0	244.0	209.0	277.0	227.0	261.0	199.0	263.0	234.0	237.0	218.0	176.0	221.0	220.0	222.0	264.0	181.0	275.0	281.0	245.0	298.0	240.0	277.0	237.0	296.0	291.0	297.0	235.0	260.0	239.0	270.0	281.0	343.0	280.0	317.0	313.0	336.0	295.0	323.0	255.0	303.0	252.0	351.0	302.0	358.0	344.0	321.0	286.0	324.0	294.0	359.0	296.0	343.0	329.0	362.0	326.0	386.0	359.0	302.0	291.0	340.0	345.0	284.0	370.0	285.0	312.0	328.0	311.0	350.0	268.0	259.0	298.0	318.0	338.0	355.0	366.0	332.0	315.0	258.0	263.0	261.0	263.0	264.0	303.0	331.0	349.0	315.0	284.0	284.0	201.0	193.0	255.0	247.0	256.0	349.0	331.0	374.0	296.0	298.0	192.0	188.0	191.0	221.0	174.0	235.0	188.0	245.0	325.0	237.0	244.0	212.0	234.0	187.0	190.0	258.0	189.0	224.0	216.0	200.0	208.0	192.0	156.0	150.0	152.0	151.0	156.0	156.0	160.0	151.0	110.0	136.0	147.0	138.0	103.0	137.0	129.0	121.0	93.0	118.0	129.0	86.0	118.0	88.0	87.0	113.0	98.0	96.0	108.0	79.0	115.0	87.0	87.0	104.0	85.0	114.0	91.0	86.0	106.0	58.0	112.0	79.0	97.0	80.0	94.0	41.0	27.0	62.0	81.0	90.0	84.0	53.0	60.0	44.0	54.0	55.0	55.0	80.0	65.0	82.0	57.0	49.0	72.0	49.0	60.0	58.0	45.0	72.0	59.0	55.0	64.0	59.0	68.0	42.0	47.0	43.0	36.0	74.0	40.0	75.0	85.0	82.0	64.0	47.0	53.0	89.0	84.0	88.0	73.0	102.0	50.0	125.0	85.0	110.0	120.0	88.0	87.0	79.0	80.0	128.0	108.0	106.0	91.0	108.0	100.0	93.0	96.0	93.0	107.0	126.0	102.0	95.0	87.0	130.0	107.0	119.0	147.0	128.0	128.0	128.0	139.0	125.0	163.0	170.0	176.0	153.0	177.0	154.0	154.0	169.0	219.0	220.0	223.0	217.0	224.0	181.0	182.0	218.0	257.0	219.0	264.0	341.0	326.0	261.0	219.0	225.0	192.0	193.0	216.0	236.0	252.0	305.0	313.0	320.0	333.0	314.0	200.0	191.0	196.0	236.0	237.0	280.0	371.0	353.0	350.0	306.0	323.0	256.0	291.0	262.0	314.0	343.0	378.0	379.0	296.0	363.0	339.0	315.0	303.0	290.0	359.0	366.0	338.0	378.0	385.0	327.0	369.0	321.0	289.0	294.0	294.0	374.0	397.0	323.0	365.0	285.0	326.0	367.0	324.0	342.0	333.0	313.0	348.0	357.0	338.0	407.0	377.0	298.0	347.0	244.0	316.0	322.0	325.0	347.0	226.0	339.0	261.0	266.0	301.0	254.0	275.0	239.0	316.0	279.0	269.0	279.0	239.0	232.0	309.0	263.0	247.0	236.0	241.0	255.0	226.0	276.0	260.0	227.0	208.0	212.0	244.0	240.0	241.0	225.0	221.0	243.0	188.0	228.0	223.0	245.0	190.0	247.0	276.0	217.0	265.0	237.0	221.0	201.0	234.0	205.0	210.0	194.0	202.0	207.0	251.0	200.0	175.0	214.0	198.0	191.0	191.0	192.0	244.0	220.0	242.0	216.0	189.0	219.0	219.0	213.0	195.0	210.0	235.0	227.0	238.0	213.0	162.0	206.0	198.0	189.0	172.0	209.0	205.0	247.0	202.0	203.0	188.0	186.0	190.0	210.0	228.0	206.0	247.0	206.0	242.0	266.0	207.0	253.0	190.0	250.0	208.0	220.0	219.0	220.0	263.0	222.0
238.0	213.0	182.0	209.0	200.0	265.0	197.0	172.0	238.0	203.0	177.0	174.0	193.0	209.0	197.0	227.0	219.0	219.0	202.0	195.0	186.0	225.0	208.0	205.0	174.0	142.0	207.0	180.0	188.0	204.0	197.0	201.0	176.0	234.0	199.0	164.0	193.0	182.0	248.0	159.0	140.0	231.0	139.0	164.0	205.0	195.0	245.0	179.0	228.0	177.0	156.0	210.0	156.0	207.0	188.0	223.0	171.0	158.0	192.0	188.0	210.0	183.0	236.0	152.0	224.0	209.0	194.0	249.0	188.0	191.0	209.0	257.0	220.0	201.0	225.0	212.0	217.0	189.0	208.0	208.0	160.0	251.0	202.0	257.0	244.0	204.0	249.0	238.0	241.0	246.0	205.0	255.0	263.0	272.0	266.0	219.0	251.0	270.0	267.0	275.0	251.0	274.0	258.0	315.0	232.0	268.0	277.0	278.0	317.0	295.0	252.0	280.0	286.0	300.0	258.0	273.0	282.0	308.0	263.0	320.0	323.0	338.0	337.0	307.0	282.0	281.0	311.0	290.0	271.0	330.0	249.0	361.0	301.0	279.0	284.0	265.0	247.0	282.0	263.0	350.0	356.0	295.0	297.0	271.0	254.0	253.0	229.0	266.0	255.0	319.0	339.0	306.0	349.0	292.0	235.0	213.0	192.0	225.0	231.0	251.0	326.0	303.0	303.0	296.0	205.0	184.0	170.0	191.0	192.0	176.0	184.0	176.0	226.0	289.0	224.0	233.0	201.0	163.0	179.0	174.0	177.0	181.0	238.0	184.0	203.0	184.0	153.0	141.0	177.0	163.0	163.0	161.0	173.0	134.0	130.0	146.0	117.0	116.0	123.0	131.0	102.0	102.0	136.0	110.0	87.0	106.0	119.0	105.0	87.0	84.0	101.0	111.0	104.0	99.0	116.0	132.0	74.0	76.0	93.0	70.0	84.0	90.0	77.0	90.0	60.0	107.0	68.0	83.0	87.0	68.0	54.0	33.0	45.0	72.0	111.0	100.0	61.0	44.0	38.0	55.0	45.0	50.0	60.0	52.0	71.0	48.0	66.0	69.0	36.0	40.0	28.0	41.0	39.0	47.0	59.0	46.0	64.0	61.0	68.0	42.0	26.0	50.0	51.0	61.0	59.0	100.0	86.0	80.0	46.0	36.0	57.0	73.0	86.0	93.0	55.0	108.0	52.0	77.0	79.0	86.0	97.0	54.0	99.0	59.0	84.0	104.0	90.0	94.0	93.0	92.0	96.0	103.0	95.0	97.0	98.0	114.0	84.0	110.0	105.0	103.0	76.0	110.0	132.0	114.0	119.0	134.0	120.0	149.0	152.0	142.0	159.0	155.0	167.0	181.0	147.0	202.0	203.0	167.0	198.0	187.0	159.0	208.0	173.0	164.0	171.0	196.0	262.0	271.0	249.0	225.0	217.0	205.0	177.0	143.0	167.0	185.0	210.0	265.0	240.0	300.0	334.0	311.0	213.0	189.0	192.0	208.0	233.0	305.0	291.0	369.0	329.0	350.0	247.0	272.0	257.0	278.0	316.0	306.0	370.0	364.0	342.0	371.0	262.0	264.0	266.0	248.0	341.0	315.0	327.0	286.0	300.0	309.0	353.0	310.0	306.0	275.0	314.0	333.0	346.0	293.0	274.0	330.0	321.0	271.0	288.0	304.0	270.0	359.0	286.0	315.0	282.0	338.0	306.0	300.0	314.0	294.0	244.0	252.0	311.0	284.0	289.0	265.0	221.0	252.0	243.0	249.0	212.0	245.0	265.0	203.0	273.0	240.0	247.0	279.0	232.0	241.0	229.0	216.0	213.0	235.0	235.0	225.0	261.0	279.0	173.0	251.0	219.0	247.0	219.0	222.0	214.0	263.0	231.0	171.0	209.0	207.0	193.0	238.0	244.0	215.0	229.0	200.0	199.0	238.0	189.0	205.0	195.0	181.0	214.0	213.0	188.0	206.0	196.0	203.0	169.0	149.0	180.0	224.0	225.0	201.0	195.0	229.0	168.0	199.0	191.0	204.0	163.0	255.0	194.0	194.0	245.0	208.0	177.0	181.0	207.0	252.0	178.0	186.0	178.0	200.0	215.0	207.0	200.0	171.0	178.0	187.0	231.0	213.0	210.0	219.0	226.0	205.0	224.0	220.0	189.0	212.0	195.0	187.0	237.0	186.0	214.0
220.0	220.0	231.0	212.0	177.0	208.0	231.0	190.0	235.0	209.0	197.0	201.0	215.0	174.0	173.0	215.0	239.0	174.0	211.0	206.0	216.0	233.0	177.0	226.0	195.0	199.0	174.0	214.0	236.0	182.0	212.0	171.0	176.0	163.0	189.0	216.0	192.0	213.0	149.0	168.0	203.0	172.0	180.0	202.0	169.0	194.0	204.0	162.0	210.0	205.0	204.0	200.0	168.0	202.0	161.0	216.0	173.0	190.0	213.0	173.0	207.0	188.0	248.0	194.0	179.0	175.0	198.0	201.0	236.0	202.0	266.0	199.0	236.0	215.0	213.0	202.0	208.0	165.0	196.0	188.0	237.0	195.0	212.0	255.0	265.0	299.0	258.0	267.0	223.0	275.0	207.0	286.0	234.0	205.0	249.0	254.0	258.0	295.0	258.0	279.0	259.0	273.0	246.0	342.0	269.0	275.0	279.0	340.0	259.0	298.0	273.0	307.0	282.0	295.0	293.0	286.0	300.0	328.0	280.0	308.0	322.0	290.0	332.0	249.0	300.0	270.0	244.0	277.0	367.0	313.0	292.0	280.0	328.0	306.0	303.0	288.0	236.0	273.0	332.0	348.0	355.0	322.0	281.0	262.0	289.0	192.0	253.0	262.0	370.0	336.0	346.0	348.0	312.0	251.0	183.0	159.0	188.0	199.0	302.0	342.0	298.0	309.0	286.0	237.0	188.0	187.0	188.0	212.0	202.0	224.0	168.0	203.0	293.0	207.0	213.0	213.0	192.0	190.0	160.0	177.0	177.0	194.0	208.0	203.0	179.0	188.0	175.0	146.0	166.0	163.0	172.0	143.0	133.0	148.0	125.0	145.0	125.0	114.0	110.0	86.0	105.0	123.0	118.0	141.0	116.0	92.0	114.0	65.0	86.0	89.0	74.0	100.0	116.0	103.0	82.0	82.0	104.0	74.0	81.0	108.0	80.0	57.0	123.0	65.0	100.0	63.0	82.0	79.0	76.0	43.0	31.0	39.0	65.0	102.0	94.0	63.0	80.0	40.0	53.0	43.0	48.0	50.0	47.0	79.0	50.0	54.0	64.0	48.0	42.0	34.0	36.0	57.0	35.0	60.0	45.0	57.0	69.0	44.0	65.0	42.0	44.0	46.0	40.0	82.0	46.0	87.0	114.0	73.0	56.0	30.0	55.0	86.0	80.0	105.0	71.0	126.0	67.0	105.0	86.0	83.0	99.0	101.0	82.0	81.0	73.0	132.0	84.0	98.0	85.0	90.0	90.0	99.0	68.0	72.0	132.0	109.0	120.0	130.0	120.0	127.0	100.0	112.0	105.0	115.0	118.0	96.0	114.0	144.0	164.0	172.0	132.0	170.0	159.0	158.0	130.0	154.0	217.0	164.0	205.0	190.0	191.0	160.0	189.0	187.0	207.0	187.0	245.0	312.0	274.0	222.0	225.0	209.0	201.0	154.0	149.0	203.0	205.0	268.0	289.0	299.0	320.0	304.0	240.0	185.0	231.0	195.0	240.0	281.0	351.0	316.0	323.0	331.0	282.0	240.0	300.0	278.0	269.0	273.0	359.0	338.0	355.0	336.0	305.0	306.0	282.0	296.0	282.0	320.0	269.0	370.0	346.0	303.0	368.0	311.0	262.0	353.0	309.0	327.0	321.0	297.0	290.0	311.0	334.0	331.0	323.0	283.0	284.0	328.0	298.0	328.0	325.0	295.0	361.0	270.0	320.0	237.0	293.0	254.0	256.0	326.0	259.0	271.0	278.0	215.0	301.0	244.0	277.0	241.0	240.0	247.0	295.0	230.0	247.0	204.0	279.0	225.0	220.0	187.0	223.0	237.0	252.0	199.0	257.0	187.0	263.0	206.0	232.0	226.0	201.0	242.0	194.0	274.0	235.0	153.0	220.0	207.0	195.0	232.0	238.0	214.0	230.0	209.0	165.0	226.0	219.0	182.0	214.0	183.0	186.0	186.0	195.0	198.0	188.0	160.0	196.0	220.0	201.0	182.0	234.0	200.0	215.0	223.0	196.0	206.0	187.0	180.0	228.0	204.0	226.0	162.0	195.0	211.0	202.0	220.0	181.0	207.0	167.0	217.0	193.0	184.0	207.0	218.0	217.0	187.0	219.0	180.0	207.0	184.0	231.0	251.0	231.0	215.0	200.0	191.0	189.0	253.0	228.0	199.0	180.0	196.0	211.0
251.0	237.0	252.0	243.0	287.0	228.0	245.0	289.0	237.0	274.0	303.0	259.0	195.0	256.0	257.0	237.0	282.0	241.0	227.0	254.0	300.0	269.0	267.0	234.0	209.0	249.0	189.0	244.0	231.0	223.0	226.0	247.0	241.0	215.0	230.0	255.0	207.0	225.0	210.0	241.0	240.0	203.0	220.0	194.0	238.0	218.0	249.0	262.0	231.0	293.0	238.0	218.0	255.0	206.0	215.0	255.0	251.0	206.0	201.0	252.0	217.0	261.0	275.0	252.0	233.0	223.0	269.0	246.0	257.0	209.0	276.0	281.0	276.0	212.0	255.0	234.0	270.0	276.0	220.0	257.0	282.0	237.0	287.0	283.0	236.0	254.0	299.0	291.0	327.0	291.0	321.0	289.0	295.0	320.0	328.0	365.0	301.0	346.0	340.0	343.0	406.0	316.0	341.0	303.0	399.0	325.0	323.0	369.0	343.0	324.0	372.0	407.0	328.0	311.0	314.0	352.0	357.0	369.0	401.0	350.0	457.0	378.0	361.0	391.0	348.0	384.0	388.0	318.0	423.0	406.0	399.0	410.0	354.0	393.0	256.0	374.0	366.0	293.0	394.0	434.0	385.0	368.0	336.0	317.0	313.0	329.0	354.0	320.0	411.0	429.0	458.0	466.0	368.0	314.0	240.0	241.0	268.0	259.0	363.0	433.0	417.0	384.0	343.0	291.0	274.0	225.0	242.0	238.0	292.0	310.0	253.0	285.0	411.0	271.0	233.0	235.0	231.0	261.0	221.0	277.0	240.0	315.0	294.0	252.0	208.0	214.0	205.0	192.0	222.0	225.0	231.0	237.0	185.0	212.0	172.0	162.0	156.0	119.0	115.0	132.0	177.0	156.0	169.0	192.0	131.0	131.0	107.0	128.0	101.0	124.0	93.0	105.0	117.0	122.0	160.0	135.0	102.0	147.0	72.0	129.0	116.0	126.0	121.0	72.0	152.0	90.0	115.0	121.0	112.0	89.0	38.0	82.0	72.0	95.0	118.0	55.0	96.0	72.0	72.0	45.0	60.0	61.0	70.0	78.0	62.0	72.0	85.0	74.0	54.0	41.0	52.0	55.0	48.0	58.0	93.0	67.0	74.0	94.0	67.0	86.0	43.0	55.0	77.0	35.0	86.0	66.0	121.0	109.0	101.0	58.0	33.0	81.0	111.0	79.0	119.0	112.0	126.0	86.0	133.0	102.0	103.0	145.0	104.0	102.0	115.0	101.0	140.0	84.0	117.0	103.0	122.0	122.0	104.0	99.0	101.0	160.0	160.0	159.0	146.0	148.0	137.0	133.0	114.0	127.0	144.0	148.0	174.0	197.0	225.0	233.0	208.0	203.0	194.0	195.0	209.0	209.0	274.0	283.0	241.0	286.0	287.0	251.0	225.0	214.0	259.0	239.0	249.0	343.0	439.0	310.0	312.0	335.0	260.0	227.0	180.0	228.0	260.0	282.0	386.0	340.0	439.0	415.0	408.0	322.0	261.0	206.0	286.0	319.0	447.0	385.0	500.0	401.0	501.0	349.0	347.0	354.0	303.0	334.0	378.0	475.0	481.0	437.0	447.0	394.0	327.0	376.0	338.0	387.0	435.0	370.0	455.0	418.0	399.0	411.0	355.0	370.0	316.0	351.0	403.0	370.0	367.0	418.0	398.0	446.0	389.0	359.0	378.0	360.0	382.0	400.0	378.0	336.0	344.0	357.0	376.0	340.0	355.0	318.0	321.0	346.0	335.0	316.0	354.0	285.0	308.0	400.0	287.0	280.0	272.0	329.0	294.0	293.0	293.0	277.0	306.0	295.0	307.0	234.0	270.0	323.0	275.0	287.0	334.0	215.0	328.0	278.0	261.0	273.0	242.0	266.0	294.0	282.0	260.0	247.0	236.0	208.0	280.0	257.0	282.0	247.0	286.0	224.0	276.0	258.0	268.0	222.0	253.0	253.0	232.0	246.0	264.0	238.0	241.0	232.0	243.0	269.0	230.0	256.0	244.0	277.0	216.0	243.0	271.0	234.0	242.0	232.0	270.0	254.0	260.0	267.0	243.0	249.0	247.0	215.0	301.0	256.0	269.0	212.0	231.0	260.0	214.0	287.0	250.0	199.0	268.0	267.0	264.0	296.0	238.0	284.0	288.0	303.0	243.0	242.0	258.0	270.0	243.0	287.0	254.0	275.0	254.0
409.0	418.0	476.0	415.0	415.0	409.0	428.0	491.0	434.0	493.0	418.0	439.0	358.0	365.0	333.0	434.0	413.0	430.0	341.0	462.0	412.0	442.0	446.0	361.0	430.0	356.0	371.0	398.0	402.0	421.0	402.0	393.0	397.0	373.0	425.0	350.0	454.0	343.0	363.0	436.0	320.0	393.0	372.0	361.0	422.0	349.0	418.0	398.0	385.0	369.0	417.0	398.0	388.0	339.0	406.0	352.0	452.0	378.0	349.0	351.0	391.0	414.0	388.0	466.0	308.0	410.0	363.0	361.0	325.0	461.0	387.0	434.0	422.0	458.0	422.0	421.0	356.0	440.0	325.0	485.0	346.0	412.0	449.0	389.0	483.0	499.0	456.0	457.0	480.0	503.0	549.0	453.0	529.0	488.0	532.0	571.0	500.0	490.0	566.0	467.0	546.0	546.0	571.0	500.0	512.0	538.0	526.0	531.0	570.0	514.0	589.0	544.0	577.0	468.0	579.0	575.0	642.0	583.0	599.0	578.0	592.0	583.0	554.0	541.0	579.0	595.0	543.0	689.0	717.0	626.0	621.0	587.0	606.0	555.0	574.0	552.0	641.0	685.0	676.0	659.0	581.0	628.0	544.0	479.0	514.0	634.0	481.0	664.0	669.0	700.0	632.0	597.0	528.0	422.0	393.0	405.0	497.0	542.0	666.0	614.0	620.0	491.0	489.0	363.0	300.0	398.0	421.0	413.0	498.0	422.0	506.0	683.0	496.0	397.0	354.0	396.0	453.0	396.0	410.0	426.0	471.0	500.0	403.0	344.0	302.0	341.0	307.0	352.0	359.0	397.0	387.0	376.0	338.0	320.0	272.0	221.0	243.0	234.0	236.0	260.0	280.0	252.0	279.0	271.0	223.0	163.0	192.0	159.0	220.0	184.0	177.0	195.0	204.0	257.0	192.0	164.0	215.0	199.0	154.0	188.0	169.0	196.0	132.0	283.0	151.0	155.0	192.0	151.0	132.0	87.0	108.0	147.0	165.0	187.0	116.0	170.0	97.0	136.0	76.0	108.0	94.0	93.0	126.0	87.0	118.0	127.0	112.0	111.0	81.0	92.0	111.0	85.0	109.0	115.0	123.0	108.0	89.0	144.0	103.0	108.0	104.0	74.0	124.0	74.0	149.0	127.0	175.0	181.0	151.0	124.0	65.0	117.0	172.0	195.0	208.0	145.0	256.0	132.0	220.0	168.0	198.0	165.0	188.0	224.0	165.0	171.0	238.0	190.0	266.0	197.0	225.0	209.0	136.0	144.0	131.0	237.0	252.0	277.0	266.0	262.0	269.0	212.0	214.0	226.0	226.0	285.0	310.0	328.0	361.0	340.0	407.0	357.0	366.0	322.0	323.0	303.0	324.0	370.0	468.0	582.0	430.0	385.0	353.0	372.0	365.0	426.0	395.0	567.0	767.0	594.0	460.0	471.0	430.0	408.0	329.0	335.0	400.0	448.0	587.0	616.0	615.0	712.0	658.0	507.0	350.0	376.0	384.0	499.0	596.0	707.0	699.0	641.0	667.0	614.0	494.0	527.0	503.0	519.0	572.0	770.0	693.0	740.0	704.0	606.0	566.0	531.0	531.0	576.0	610.0	664.0	684.0	714.0	621.0	574.0	652.0	536.0	552.0	563.0	559.0	624.0	633.0	686.0	651.0	607.0	561.0	503.0	588.0	504.0	630.0	589.0	588.0	600.0	624.0	645.0	571.0	603.0	482.0	529.0	468.0	494.0	555.0	524.0	492.0	484.0	498.0	534.0	449.0	431.0	496.0	478.0	500.0	490.0	461.0	498.0	450.0	508.0	451.0	420.0	455.0	464.0	421.0	456.0	386.0	463.0	436.0	455.0	423.0	365.0	436.0	418.0	488.0	389.0	420.0	442.0	378.0	416.0	409.0	327.0	414.0	431.0	465.0	419.0	398.0	395.0	423.0	461.0	411.0	352.0	361.0	417.0	419.0	392.0	414.0	376.0	375.0	388.0	404.0	377.0	393.0	440.0	413.0	389.0	421.0	402.0	400.0	352.0	419.0	376.0	422.0	383.0	393.0	410.0	416.0	376.0	422.0	324.0	381.0	346.0	456.0	403.0	399.0	393.0	427.0	409.0	425.0	420.0	400.0	424.0	496.0	462.0	508.0	481.0	425.0	443.0	396.0	368.0	532.0	445.0	399.0	414.0	432.0
466.0	532.0	480.0	505.0	429.0	495.0	484.0	437.0	544.0	568.0	513.0	521.0	419.0	425.0	461.0	482.0	458.0	462.0	480.0	496.0	544.0	448.0	466.0	466.0	475.0	432.0	410.0	424.0	438.0	490.0	461.0	471.0	413.0	476.0	455.0	436.0	446.0	424.0	395.0	487.0	389.0	424.0	396.0	418.0	395.0	391.0	454.0	455.0	504.0	430.0	441.0	409.0	431.0	443.0	385.0	384.0	389.0	452.0	396.0	414.0	390.0	455.0	510.0	469.0	440.0	466.0	433.0	447.0	400.0	450.0	457.0	478.0	503.0	482.0	478.0	422.0	472.0	502.0	418.0	459.0	404.0	514.0	495.0	478.0	546.0	463.0	531.0	607.0	530.0	584.0	562.0	578.0	516.0	526.0	547.0	588.0	601.0	517.0	541.0	595.0	551.0	642.0	555.0	632.0	642.0	599.0	655.0	609.0	648.0	628.0	631.0	675.0	618.0	580.0	616.0	630.0	567.0	734.0	691.0	723.0	695.0	688.0	624.0	640.0	640.0	703.0	683.0	760.0	712.0	749.0	683.0	642.0	688.0	530.0	608.0	575.0	735.0	736.0	770.0	736.0	723.0	634.0	539.0	508.0	490.0	565.0	649.0	739.0	752.0	819.0	801.0	628.0	642.0	406.0	378.0	485.0	532.0	683.0	797.0	723.0	718.0	692.0	554.0	405.0	346.0	397.0	464.0	468.0	568.0	457.0	609.0	798.0	554.0	464.0	383.0	452.0	482.0	432.0	483.0	482.0	582.0	467.0	516.0	409.0	363.0	404.0	359.0	402.0	438.0	388.0	441.0	359.0	382.0	365.0	356.0	289.0	276.0	214.0	234.0	244.0	336.0	355.0	311.0	322.0	270.0	196.0	197.0	200.0	271.0	190.0	206.0	192.0	194.0	283.0	207.0	192.0	232.0	188.0	230.0	179.0	181.0	206.0	134.0	259.0	202.0	208.0	176.0	194.0	145.0	99.0	147.0	157.0	227.0	178.0	124.0	206.0	125.0	165.0	113.0	115.0	133.0	116.0	159.0	110.0	103.0	159.0	113.0	125.0	104.0	109.0	104.0	104.0	102.0	117.0	122.0	144.0	145.0	116.0	130.0	104.0	143.0	121.0	143.0	164.0	98.0	171.0	127.0	176.0	226.0	171.0	153.0	72.0	131.0	182.0	218.0	228.0	186.0	257.0	172.0	211.0	193.0	184.0	252.0	167.0	276.0	201.0	212.0	281.0	202.0	235.0	202.0	214.0	220.0	182.0	254.0	231.0	283.0	331.0	282.0	345.0	299.0	261.0	254.0	228.0	251.0	295.0	316.0	405.0	358.0	367.0	376.0	436.0	386.0	362.0	329.0	395.0	340.0	456.0	503.0	556.0	590.0	560.0	455.0	430.0	402.0	427.0	446.0	492.0	657.0	813.0	680.0	555.0	583.0	432.0	384.0	374.0	387.0	468.0	550.0	619.0	624.0	678.0	842.0	770.0	524.0	525.0	437.0	450.0	568.0	741.0	745.0	804.0	740.0	750.0	647.0	584.0	551.0	532.0	660.0	678.0	704.0	762.0	751.0	779.0	710.0	617.0	643.0	606.0	653.0	654.0	742.0	835.0	720.0	741.0	747.0	722.0	562.0	533.0	572.0	699.0	683.0	692.0	691.0	741.0	655.0	712.0	582.0	662.0	695.0	597.0	652.0	652.0	653.0	763.0	666.0	729.0	682.0	577.0	622.0	620.0	556.0	653.0	492.0	672.0	566.0	610.0	633.0	548.0	582.0	556.0	549.0	543.0	558.0	562.0	509.0	501.0	512.0	510.0	514.0	506.0	479.0	606.0	468.0	537.0	483.0	528.0	400.0	481.0	464.0	528.0	466.0	507.0	471.0	488.0	428.0	430.0	435.0	427.0	473.0	509.0	470.0	500.0	436.0	483.0	477.0	471.0	418.0	433.0	423.0	421.0	430.0	456.0	474.0	390.0	416.0	450.0	482.0	421.0	416.0	420.0	437.0	475.0	502.0	493.0	398.0	468.0	433.0	441.0	447.0	418.0	522.0	436.0	516.0	539.0	421.0	476.0	422.0	397.0	454.0	447.0	448.0	411.0	515.0	488.0	399.0	465.0	431.0	471.0	418.0	477.0	493.0	520.0	530.0	442.0	455.0	449.0	454.0	451.0	423.0	486.0	476.0
338.0	383.0	368.0	369.0	366.0	446.0	381.0	345.0	390.0	324.0	384.0	321.0	333.0	297.0	348.0	365.0	375.0	355.0	367.0	356.0	384.0	353.0	342.0	343.0	352.0	341.0	335.0	330.0	366.0	335.0	367.0	335.0	316.0	347.0	315.0	333.0	292.0	331.0	339.0	338.0	352.0	289.0	359.0	298.0	293.0	345.0	329.0	319.0	378.0	297.0	347.0	324.0	362.0	309.0	299.0	338.0	336.0	376.0	317.0	316.0	336.0	341.0	381.0	345.0	411.0	294.0	351.0	341.0	335.0	348.0	374.0	338.0	350.0	365.0	369.0	360.0	433.0	359.0	445.0	317.0	400.0	403.0	293.0	412.0	381.0	396.0	473.0	450.0	476.0	516.0	386.0	507.0	404.0	439.0	481.0	458.0	512.0	442.0	478.0	496.0	422.0	486.0	443.0	538.0	423.0	552.0	501.0	547.0	468.0	529.0	525.0	518.0	435.0	489.0	538.0	510.0	515.0	604.0	540.0	522.0	480.0	562.0	495.0	498.0	538.0	469.0	602.0	531.0	582.0	529.0	553.0	471.0	522.0	482.0	524.0	529.0	621.0	632.0	606.0	587.0	519.0	471.0	473.0	389.0	472.0	481.0	576.0	621.0	632.0	626.0	487.0	452.0	348.0	351.0	385.0	448.0	525.0	642.0	586.0	571.0	536.0	447.0	362.0	293.0	337.0	341.0	362.0	430.0	351.0	477.0	680.0	463.0	350.0	293.0	324.0	300.0	312.0	362.0	405.0	426.0	435.0	394.0	342.0	272.0	256.0	243.0	289.0	309.0	308.0	299.0	335.0	328.0	298.0	280.0	252.0	182.0	172.0	171.0	173.0	194.0	210.0	238.0	274.0	201.0	219.0	157.0	126.0	181.0	141.0	143.0	171.0	167.0	215.0	190.0	124.0	194.0	153.0	196.0	156.0	125.0	185.0	93.0	215.0	137.0	198.0	176.0	135.0	117.0	63.0	97.0	157.0	180.0	160.0	99.0	164.0	103.0	136.0	108.0	90.0	105.0	75.0	93.0	81.0	85.0	132.0	100.0	85.0	81.0	107.0	92.0	81.0	86.0	82.0	98.0	96.0	101.0	86.0	86.0	100.0	76.0	88.0	102.0	97.0	128.0	96.0	120.0	71.0	170.0	154.0	119.0	109.0	67.0	115.0	146.0	172.0	215.0	121.0	216.0	104.0	174.0	111.0	123.0	178.0	144.0	205.0	152.0	159.0	199.0	141.0	140.0	155.0	139.0	148.0	139.0	151.0	174.0	210.0	271.0	270.0	208.0	208.0	185.0	176.0	151.0	219.0	206.0	301.0	291.0	281.0	284.0	303.0	306.0	312.0	281.0	250.0	274.0	266.0	342.0	398.0	342.0	505.0	341.0	331.0	314.0	304.0	309.0	422.0	373.0	486.0	626.0	527.0	405.0	422.0	338.0	311.0	290.0	310.0	376.0	454.0	513.0	457.0	519.0	637.0	551.0	436.0	342.0	370.0	435.0	509.0	521.0	631.0	635.0	649.0	611.0	520.0	424.0	452.0	469.0	557.0	499.0	691.0	701.0	592.0	700.0	594.0	489.0	498.0	464.0	522.0	622.0	573.0	656.0	573.0	617.0	604.0	537.0	479.0	548.0	485.0	547.0	565.0	538.0	614.0	556.0	541.0	514.0	478.0	551.0	571.0	553.0	567.0	548.0	548.0	607.0	509.0	554.0	518.0	456.0	517.0	446.0	463.0	480.0	502.0	453.0	440.0	430.0	454.0	456.0	442.0	500.0	441.0	465.0	504.0	399.0	381.0	375.0	376.0	425.0	376.0	429.0	474.0	405.0	396.0	363.0	413.0	410.0	362.0	381.0	386.0	408.0	353.0	364.0	337.0	404.0	408.0	353.0	306.0	402.0	341.0	373.0	393.0	355.0	345.0	331.0	335.0	350.0	322.0	338.0	316.0	331.0	303.0	361.0	360.0	351.0	327.0	419.0	334.0	320.0	324.0	330.0	388.0	333.0	296.0	370.0	359.0	337.0	329.0	375.0	311.0	352.0	335.0	301.0	330.0	347.0	323.0	353.0	319.0	367.0	306.0	331.0	345.0	354.0	412.0	352.0	335.0	344.0	335.0	347.0	350.0	373.0	347.0	419.0	415.0	342.0	355.0	388.0	307.0	366.0	401.0	343.0	395.0
315.0	298.0	257.0	269.0	345.0	289.0	288.0	323.0	335.0	297.0	343.0	274.0	240.0	255.0	293.0	286.0	290.0	288.0	317.0	323.0	287.0	325.0	243.0	258.0	324.0	281.0	276.0	278.0	272.0	228.0	321.0	277.0	257.0	249.0	260.0	319.0	282.0	274.0	245.0	253.0	242.0	276.0	271.0	255.0	215.0	296.0	304.0	293.0	308.0	297.0	239.0	269.0	316.0	248.0	273.0	278.0	267.0	262.0	348.0	259.0	287.0	318.0	294.0	307.0	286.0	312.0	278.0	269.0	299.0	293.0	312.0	349.0	309.0	315.0	305.0	294.0	344.0	315.0	361.0	296.0	305.0	348.0	304.0	338.0	364.0	401.0	424.0	392.0	425.0	433.0	433.0	324.0	392.0	354.0	461.0	444.0	416.0	424.0	408.0	419.0	418.0	334.0	502.0	432.0	409.0	468.0	482.0	456.0	441.0	459.0	406.0	380.0	458.0	378.0	454.0	421.0	432.0	461.0	493.0	448.0	472.0	389.0	488.0	408.0	509.0	479.0	509.0	521.0	524.0	446.0	469.0	460.0	359.0	436.0	414.0	466.0	462.0	559.0	568.0	518.0	493.0	408.0	418.0	371.0	371.0	412.0	489.0	505.0	480.0	575.0	509.0	384.0	278.0	260.0	245.0	340.0	461.0	482.0	447.0	528.0	444.0	342.0	249.0	236.0	240.0	296.0	280.0	363.0	313.0	399.0	498.0	354.0	315.0	252.0	277.0	246.0	283.0	276.0	297.0	316.0	325.0	356.0	282.0	304.0	200.0	215.0	201.0	230.0	245.0	274.0	250.0	264.0	275.0	226.0	216.0	193.0	134.0	150.0	144.0	175.0	217.0	232.0	212.0	208.0	161.0	166.0	115.0	128.0	123.0	134.0	141.0	136.0	149.0	118.0	132.0	164.0	145.0	143.0	147.0	124.0	114.0	101.0	137.0	99.0	147.0	155.0	147.0	86.0	47.0	80.0	115.0	142.0	129.0	93.0	87.0	71.0	119.0	87.0	94.0	85.0	69.0	91.0	65.0	63.0	99.0	59.0	70.0	72.0	72.0	74.0	66.0	73.0	91.0	67.0	92.0	94.0	98.0	85.0	51.0	74.0	71.0	102.0	93.0	79.0	121.0	63.0	110.0	77.0	140.0	130.0	118.0	91.0	54.0	72.0	117.0	162.0	132.0	102.0	158.0	92.0	147.0	101.0	143.0	161.0	100.0	167.0	119.0	151.0	152.0	123.0	124.0	109.0	148.0	126.0	157.0	142.0	142.0	179.0	218.0	163.0	198.0	182.0	160.0	88.0	148.0	179.0	176.0	221.0	217.0	268.0	241.0	235.0	192.0	212.0	184.0	225.0	239.0	264.0	284.0	374.0	344.0	380.0	328.0	274.0	247.0	290.0	253.0	342.0	311.0	394.0	512.0	417.0	316.0	311.0	287.0	251.0	255.0	225.0	264.0	355.0	408.0	443.0	473.0	553.0	492.0	328.0	314.0	291.0	314.0	348.0	544.0	512.0	600.0	484.0	494.0	413.0	354.0	372.0	392.0	488.0	428.0	555.0	606.0	567.0	525.0	453.0	361.0	405.0	441.0	527.0	501.0	512.0	504.0	611.0	517.0	444.0	507.0	439.0	421.0	489.0	497.0	464.0	473.0	473.0	458.0	507.0	467.0	450.0	434.0	370.0	525.0	453.0	463.0	524.0	503.0	446.0	494.0	436.0	417.0	413.0	374.0	357.0	516.0	401.0	488.0	415.0	433.0	434.0	400.0	440.0	381.0	394.0	426.0	417.0	362.0	297.0	327.0	397.0	381.0	279.0	386.0	323.0	397.0	357.0	339.0	344.0	348.0	279.0	317.0	327.0	380.0	324.0	283.0	311.0	319.0	303.0	265.0	304.0	304.0	282.0	324.0	284.0	323.0	264.0	317.0	264.0	288.0	255.0	291.0	249.0	272.0	313.0	304.0	300.0	314.0	283.0	250.0	246.0	274.0	288.0	297.0	347.0	275.0	288.0	337.0	249.0	267.0	274.0	255.0	264.0	255.0	355.0	285.0	337.0	283.0	311.0	288.0	285.0	275.0	265.0	294.0	288.0	346.0	284.0	280.0	300.0	261.0	300.0	257.0	310.0	289.0	292.0	334.0	304.0	294.0	294.0	226.0	242.0	313.0	268.0	339.0
307.0	298.0	242.0	285.0	316.0	282.0	372.0	299.0	283.0	273.0	268.0	277.0	287.0	285.0	272.0	268.0	322.0	357.0	379.0	292.0	263.0	263.0	290.0	273.0	312.0	258.0	295.0	294.0	269.0	320.0	252.0	302.0	269.0	243.0	289.0	298.0	311.0	292.0	271.0	239.0	258.0	258.0	266.0	276.0	292.0	288.0	250.0	285.0	274.0	302.0	233.0	285.0	273.0	227.0	252.0	279.0	270.0	292.0	360.0	273.0	274.0	283.0	289.0	292.0	286.0	318.0	278.0	304.0	328.0	322.0	291.0	279.0	326.0	337.0	304.0	346.0	307.0	381.0	334.0	333.0	382.0	287.0	339.0	278.0	377.0	405.0	377.0	358.0	386.0	354.0	447.0	390.0	432.0	399.0	413.0	441.0	488.0	435.0	410.0	413.0	426.0	356.0	499.0	432.0	476.0	443.0	497.0	440.0	486.0	451.0	453.0	420.0	448.0	474.0	474.0	517.0	539.0	541.0	542.0	475.0	500.0	409.0	547.0	408.0	429.0	511.0	512.0	548.0	475.0	458.0	491.0	448.0	432.0	435.0	415.0	523.0	540.0	541.0	532.0	426.0	461.0	391.0	369.0	403.0	387.0	458.0	470.0	576.0	529.0	436.0	393.0	316.0	290.0	330.0	326.0	437.0	460.0	451.0	486.0	426.0	334.0	301.0	256.0	231.0	293.0	264.0	331.0	306.0	416.0	537.0	391.0	303.0	276.0	241.0	284.0	268.0	274.0	313.0	372.0	329.0	361.0	297.0	213.0	238.0	213.0	231.0	264.0	244.0	231.0	277.0	298.0	232.0	263.0	239.0	206.0	139.0	116.0	163.0	139.0	160.0	190.0	205.0	194.0	155.0	137.0	146.0	143.0	126.0	119.0	158.0	136.0	178.0	131.0	110.0	142.0	120.0	186.0	155.0	127.0	145.0	82.0	142.0	108.0	145.0	178.0	153.0	98.0	62.0	94.0	102.0	127.0	117.0	73.0	125.0	70.0	111.0	84.0	99.0	93.0	83.0	86.0	72.0	71.0	85.0	86.0	84.0	79.0	72.0	84.0	71.0	60.0	82.0	80.0	92.0	77.0	72.0	80.0	65.0	64.0	104.0	67.0	99.0	92.0	94.0	111.0	69.0	120.0	91.0	115.0	152.0	112.0	89.0	53.0	83.0	165.0	156.0	169.0	121.0	166.0	106.0	130.0	113.0	126.0	157.0	139.0	162.0	138.0	134.0	159.0	122.0	114.0	114.0	130.0	137.0	119.0	155.0	165.0	197.0	229.0	195.0	182.0	139.0	150.0	129.0	174.0	209.0	191.0	237.0	221.0	256.0	268.0	242.0	224.0	228.0	247.0	237.0	256.0	239.0	237.0	352.0	311.0	329.0	283.0	283.0	259.0	259.0	267.0	307.0	296.0	403.0	506.0	377.0	339.0	345.0	263.0	265.0	223.0	279.0	300.0	320.0	458.0	446.0	429.0	519.0	381.0	314.0	364.0	296.0	281.0	450.0	465.0	536.0	537.0	505.0	484.0	375.0	405.0	390.0	410.0	426.0	472.0	559.0	654.0	571.0	584.0	444.0	428.0	403.0	481.0	452.0	504.0	525.0	633.0	516.0	495.0	498.0	478.0	428.0	542.0	474.0	481.0	488.0	523.0	488.0	458.0	454.0	480.0	482.0	454.0	469.0	490.0	456.0	490.0	501.0	556.0	507.0	495.0	508.0	422.0	440.0	380.0	453.0	470.0	399.0	393.0	392.0	443.0	409.0	376.0	446.0	390.0	387.0	413.0	368.0	336.0	363.0	381.0	370.0	386.0	378.0	324.0	419.0	314.0	396.0	356.0	347.0	372.0	327.0	329.0	328.0	343.0	310.0	301.0	338.0	333.0	302.0	293.0	283.0	289.0	308.0	322.0	304.0	320.0	332.0	273.0	292.0	286.0	311.0	270.0	280.0	292.0	292.0	281.0	320.0	350.0	231.0	284.0	275.0	290.0	287.0	300.0	263.0	295.0	294.0	315.0	226.0	282.0	275.0	288.0	263.0	301.0	324.0	290.0	335.0	261.0	249.0	277.0	249.0	281.0	225.0	263.0	303.0	312.0	301.0	287.0	290.0	286.0	286.0	311.0	286.0	277.0	316.0	324.0	304.0	344.0	263.0	291.0	336.0	292.0	298.0	340.0
322.0	303.0	253.0	252.0	332.0	317.0	328.0	359.0	286.0	257.0	303.0	287.0	314.0	324.0	329.0	260.0	288.0	296.0	274.0	330.0	345.0	278.0	282.0	271.0	296.0	298.0	280.0	327.0	304.0	299.0	273.0	270.0	287.0	253.0	292.0	240.0	282.0	318.0	300.0	277.0	248.0	252.0	303.0	257.0	308.0	283.0	290.0	318.0	267.0	321.0	313.0	275.0	322.0	281.0	258.0	337.0	266.0	295.0	312.0	348.0	272.0	284.0	267.0	276.0	291.0	306.0	344.0	258.0	337.0	278.0	297.0	340.0	349.0	309.0	303.0	326.0	347.0	400.0	331.0	334.0	404.0	308.0	413.0	366.0	397.0	377.0	413.0	417.0	438.0	413.0	399.0	385.0	407.0	508.0	435.0	431.0	467.0	502.0	442.0	439.0	440.0	530.0	400.0	497.0	469.0	549.0	526.0	505.0	512.0	472.0	473.0	458.0	449.0	512.0	429.0	550.0	509.0	523.0	466.0	480.0	453.0	502.0	438.0	519.0	459.0	537.0	557.0	465.0	524.0	495.0	494.0	437.0	470.0	423.0	470.0	571.0	608.0	603.0	498.0	559.0	439.0	400.0	383.0	444.0	366.0	430.0	517.0	562.0	550.0	443.0	345.0	319.0	312.0	276.0	347.0	386.0	531.0	404.0	435.0	464.0	327.0	315.0	226.0	285.0	257.0	271.0	313.0	296.0	395.0	552.0	389.0	331.0	250.0	295.0	241.0	223.0	288.0	303.0	317.0	332.0	302.0	267.0	233.0	239.0	199.0	210.0	275.0	237.0	277.0	249.0	269.0	266.0	240.0	236.0	188.0	170.0	152.0	168.0	178.0	176.0	176.0	193.0	202.0	173.0	203.0	154.0	166.0	143.0	128.0	133.0	134.0	176.0	150.0	118.0	140.0	104.0	183.0	161.0	122.0	169.0	97.0	158.0	127.0	167.0	145.0	164.0	132.0	69.0	82.0	96.0	137.0	138.0	113.0	130.0	71.0	91.0	77.0	90.0	100.0	102.0	80.0	71.0	68.0	90.0	64.0	86.0	64.0	87.0	79.0	62.0	93.0	88.0	71.0	78.0	72.0	79.0	74.0	80.0	61.0	75.0	128.0	96.0	102.0	88.0	70.0	106.0	62.0	148.0	92.0	164.0	115.0	144.0	99.0	63.0	94.0	122.0	135.0	152.0	112.0	179.0	112.0	164.0	137.0	160.0	160.0	123.0	169.0	136.0	132.0	165.0	122.0	131.0	133.0	163.0	157.0	147.0	174.0	183.0	188.0	216.0	205.0	204.0	149.0	160.0	138.0	169.0	201.0	224.0	215.0	267.0	271.0	221.0	230.0	254.0	238.0	219.0	250.0	273.0	247.0	273.0	330.0	306.0	310.0	255.0	293.0	266.0	300.0	277.0	271.0	325.0	413.0	461.0	369.0	319.0	307.0	283.0	284.0	229.0	251.0	321.0	357.0	464.0	447.0	492.0	498.0	475.0	344.0	329.0	260.0	351.0	399.0	512.0	511.0	535.0	456.0	424.0	452.0	434.0	381.0	413.0	517.0	407.0	568.0	513.0	570.0	555.0	430.0	439.0	449.0	399.0	517.0	478.0	652.0	582.0	546.0	521.0	525.0	455.0	506.0	503.0	528.0	520.0	517.0	465.0	533.0	511.0	476.0	515.0	446.0	501.0	429.0	520.0	528.0	495.0	516.0	532.0	539.0	516.0	513.0	434.0	431.0	471.0	387.0	549.0	480.0	470.0	401.0	405.0	421.0	390.0	396.0	408.0	419.0	418.0	370.0	386.0	378.0	380.0	348.0	401.0	322.0	392.0	378.0	370.0	407.0	371.0	337.0	338.0	353.0	320.0	328.0	359.0	322.0	363.0	298.0	303.0	278.0	322.0	310.0	325.0	287.0	362.0	343.0	370.0	280.0	269.0	283.0	370.0	306.0	329.0	249.0	286.0	345.0	311.0	317.0	305.0	285.0	318.0	262.0	257.0	254.0	270.0	350.0	371.0	265.0	269.0	272.0	277.0	245.0	265.0	309.0	315.0	308.0	296.0	323.0	283.0	342.0	283.0	252.0	283.0	245.0	321.0	311.0	307.0	287.0	311.0	331.0	243.0	327.0	299.0	313.0	305.0	333.0	321.0	317.0	313.0	313.0	273.0	278.0	291.0	313.0
296.0	301.0	323.0	308.0	324.0	334.0	272.0	288.0	298.0	252.0	263.0	271.0	328.0	292.0	283.0	268.0	283.0	323.0	303.0	329.0	286.0	303.0	286.0	330.0	324.0	304.0	330.0	343.0	305.0	297.0	348.0	333.0	254.0	259.0	277.0	278.0	286.0	274.0	332.0	288.0	266.0	249.0	314.0	297.0	303.0	268.0	299.0	279.0	268.0	304.0	353.0	240.0	331.0	281.0	292.0	294.0	325.0	283.0	315.0	309.0	310.0	294.0	317.0	274.0	332.0	295.0	341.0	312.0	294.0	339.0	315.0	323.0	315.0	322.0	355.0	344.0	406.0	308.0	344.0	423.0	309.0	322.0	325.0	347.0	411.0	368.0	383.0	349.0	390.0	380.0	383.0	424.0	417.0	473.0	351.0	420.0	403.0	440.0	399.0	363.0	382.0	489.0	391.0	413.0	446.0	458.0	514.0	529.0	519.0	448.0	426.0	507.0	453.0	485.0	501.0	525.0	524.0	491.0	497.0	449.0	485.0	514.0	481.0	483.0	537.0	546.0	578.0	474.0	542.0	492.0	438.0	478.0	412.0	453.0	518.0	520.0	560.0	534.0	482.0	430.0	377.0	362.0	389.0	348.0	472.0	473.0	524.0	498.0	439.0	425.0	337.0	268.0	339.0	289.0	439.0	458.0	463.0	414.0	436.0	375.0	303.0	241.0	255.0	293.0	284.0	285.0	280.0	401.0	502.0	396.0	295.0	254.0	267.0	292.0	238.0	279.0	265.0	360.0	341.0	343.0	278.0	220.0	237.0	239.0	230.0	284.0	261.0	276.0	270.0	234.0	232.0	247.0	260.0	228.0	174.0	172.0	165.0	200.0	165.0	172.0	199.0	155.0	153.0	195.0	158.0	155.0	149.0	129.0	131.0	125.0	161.0	104.0	138.0	131.0	129.0	164.0	140.0	129.0	164.0	86.0	183.0	117.0	135.0	159.0	128.0	109.0	62.0	91.0	126.0	165.0	137.0	88.0	109.0	63.0	123.0	103.0	92.0	118.0	95.0	113.0	94.0	81.0	77.0	64.0	71.0	52.0	81.0	89.0	74.0	75.0	78.0	101.0	90.0	75.0	61.0	96.0	66.0	68.0	74.0	73.0	110.0	83.0	126.0	97.0	77.0	116.0	58.0	143.0	90.0	145.0	147.0	108.0	99.0	65.0	104.0	149.0	145.0	149.0	106.0	176.0	121.0	151.0	129.0	151.0	168.0	118.0	142.0	130.0	127.0	140.0	114.0	123.0	129.0	134.0	171.0	151.0	155.0	153.0	167.0	195.0	162.0	196.0	149.0	164.0	184.0	166.0	223.0	182.0	278.0	249.0	241.0	241.0	209.0	260.0	226.0	213.0	235.0	257.0	252.0	263.0	377.0	321.0	343.0	308.0	288.0	266.0	284.0	261.0	296.0	352.0	344.0	457.0	366.0	358.0	356.0	314.0	254.0	233.0	250.0	306.0	376.0	451.0	505.0	452.0	499.0	459.0	367.0	298.0	296.0	309.0	439.0	494.0	503.0	513.0	483.0	461.0	450.0	406.0	404.0	412.0	480.0	470.0	503.0	603.0	523.0	530.0	441.0	477.0	440.0	459.0	488.0	582.0	591.0	537.0	515.0	490.0	477.0	512.0	463.0	482.0	480.0	487.0	504.0	489.0	495.0	537.0	448.0	497.0	485.0	442.0	543.0	460.0	493.0	415.0	457.0	603.0	532.0	447.0	483.0	396.0	459.0	381.0	475.0	497.0	414.0	501.0	435.0	399.0	506.0	376.0	431.0	421.0	353.0	389.0	376.0	384.0	370.0	363.0	412.0	386.0	392.0	301.0	371.0	341.0	371.0	373.0	359.0	376.0	318.0	262.0	322.0	319.0	307.0	311.0	308.0	320.0	349.0	337.0	300.0	314.0	302.0	308.0	358.0	331.0	336.0	258.0	317.0	306.0	320.0	264.0	289.0	308.0	340.0	371.0	306.0	314.0	256.0	305.0	275.0	282.0	274.0	259.0	346.0	318.0	332.0	306.0	240.0	278.0	269.0	264.0	286.0	315.0	277.0	274.0	289.0	275.0	262.0	262.0	274.0	267.0	264.0	253.0	292.0	246.0	292.0	331.0	290.0	298.0	283.0	281.0	303.0	253.0	332.0	330.0	277.0	272.0	288.0	273.0	284.0	297.0	296.0
301.0	329.0	296.0	288.0	302.0	305.0	354.0	294.0	250.0	285.0	211.0	269.0	254.0	341.0	283.0	269.0	259.0	293.0	291.0	292.0	322.0	283.0	268.0	251.0	289.0	282.0	289.0	310.0	277.0	220.0	272.0	312.0	270.0	235.0	229.0	267.0	282.0	292.0	280.0	246.0	248.0	317.0	223.0	290.0	238.0	234.0	297.0	270.0	273.0	237.0	301.0	295.0	264.0	307.0	264.0	281.0	286.0	272.0	287.0	256.0	310.0	261.0	282.0	243.0	274.0	285.0	298.0	286.0	226.0	279.0	285.0	303.0	356.0	316.0	289.0	283.0	412.0	337.0	307.0	359.0	285.0	388.0	298.0	308.0	361.0	344.0	383.0	340.0	366.0	445.0	375.0	416.0	458.0	425.0	402.0	385.0	464.0	383.0	402.0	390.0	434.0	395.0	450.0	340.0	389.0	414.0	456.0	456.0	496.0	495.0	463.0	402.0	481.0	454.0	491.0	437.0	437.0	511.0	453.0	395.0	461.0	414.0	488.0	405.0	514.0	463.0	500.0	437.0	470.0	438.0	398.0	370.0	409.0	493.0	509.0	525.0	521.0	472.0	490.0	373.0	362.0	355.0	368.0	380.0	416.0	502.0	505.0	507.0	346.0	390.0	287.0	275.0	305.0	296.0	387.0	523.0	402.0	469.0	372.0	269.0	280.0	249.0	258.0	223.0	259.0	285.0	293.0	340.0	483.0	398.0	297.0	217.0	311.0	268.0	200.0	231.0	261.0	316.0	302.0	301.0	240.0	239.0	259.0	216.0	244.0	229.0	236.0	238.0	226.0	243.0	246.0	232.0	238.0	205.0	160.0	155.0	167.0	207.0	141.0	158.0	192.0	179.0	162.0	136.0	144.0	185.0	156.0	122.0	137.0	131.0	137.0	141.0	117.0	147.0	110.0	143.0	137.0	157.0	158.0	105.0	195.0	124.0	145.0	154.0	119.0	93.0	62.0	143.0	127.0	135.0	148.0	100.0	113.0	77.0	101.0	75.0	79.0	92.0	93.0	112.0	122.0	79.0	81.0	61.0	63.0	47.0	70.0	86.0	70.0	85.0	80.0	105.0	72.0	70.0	54.0	54.0	61.0	58.0	69.0	79.0	73.0	91.0	74.0	102.0	101.0	63.0	117.0	69.0	108.0	84.0	146.0	166.0	128.0	134.0	69.0	92.0	123.0	140.0	124.0	129.0	188.0	100.0	161.0	111.0	142.0	135.0	111.0	148.0	110.0	105.0	133.0	114.0	153.0	149.0	168.0	144.0	163.0	150.0	143.0	183.0	186.0	183.0	177.0	152.0	159.0	140.0	164.0	229.0	212.0	223.0	237.0	198.0	196.0	219.0	227.0	252.0	222.0	201.0	250.0	263.0	276.0	314.0	283.0	370.0	292.0	309.0	250.0	255.0	249.0	251.0	262.0	351.0	462.0	317.0	314.0	312.0	287.0	236.0	234.0	228.0	316.0	273.0	363.0	379.0	400.0	521.0	484.0	284.0	299.0	289.0	337.0	339.0	447.0	481.0	544.0	476.0	475.0	442.0	411.0	416.0	391.0	448.0	407.0	533.0	534.0	468.0	544.0	421.0	483.0	380.0	345.0	484.0	502.0	492.0	541.0	499.0	472.0	491.0	493.0	436.0	463.0	395.0	483.0	421.0	523.0	522.0	464.0	472.0	486.0	420.0	500.0	431.0	473.0	493.0	463.0	475.0	466.0	471.0	478.0	409.0	458.0	407.0	427.0	442.0	488.0	465.0	396.0	391.0	391.0	412.0	383.0	370.0	355.0	350.0	333.0	397.0	336.0	348.0	358.0	338.0	388.0	320.0	377.0	379.0	379.0	372.0	346.0	360.0	314.0	313.0	280.0	344.0	319.0	317.0	320.0	291.0	302.0	320.0	290.0	242.0	300.0	303.0	304.0	342.0	273.0	252.0	301.0	275.0	300.0	237.0	303.0	282.0	285.0	328.0	264.0	308.0	272.0	281.0	321.0	271.0	277.0	259.0	256.0	308.0	287.0	261.0	304.0	256.0	289.0	253.0	327.0	307.0	303.0	295.0	313.0	314.0	255.0	282.0	297.0	232.0	293.0	238.0	230.0	294.0	304.0	296.0	262.0	300.0	251.0	295.0	281.0	274.0	273.0	286.0	281.0	300.0	278.0	279.0	289.0	294.0	283.0
310.0	337.0	342.0	269.0	263.0	282.0	335.0	293.0	251.0	260.0	254.0	292.0	276.0	273.0	237.0	257.0	251.0	274.0	269.0	232.0	286.0	303.0	272.0	282.0	261.0	264.0	299.0	292.0	277.0	293.0	283.0	244.0	301.0	222.0	252.0	228.0	239.0	253.0	233.0	244.0	214.0	256.0	328.0	303.0	250.0	265.0	218.0	254.0	271.0	280.0	299.0	267.0	249.0	286.0	302.0	277.0	267.0	291.0	306.0	241.0	311.0	256.0	283.0	291.0	280.0	319.0	263.0	309.0	272.0	256.0	274.0	255.0	328.0	313.0	285.0	385.0	291.0	306.0	295.0	282.0	352.0	327.0	286.0	355.0	395.0	337.0	396.0	391.0	366.0	363.0	351.0	424.0	408.0	392.0	428.0	333.0	436.0	422.0	372.0	360.0	348.0	423.0	483.0	370.0	417.0	424.0	435.0	418.0	435.0	468.0	372.0	426.0	437.0	412.0	447.0	425.0	486.0	478.0	446.0	449.0	445.0	463.0	423.0	522.0	534.0	473.0	467.0	449.0	413.0	391.0	407.0	366.0	409.0	462.0	515.0	504.0	452.0	475.0	456.0	411.0	409.0	363.0	352.0	476.0	463.0	464.0	477.0	421.0	330.0	311.0	227.0	256.0	323.0	403.0	485.0	423.0	465.0	400.0	355.0	261.0	219.0	238.0	282.0	243.0	288.0	264.0	348.0	397.0	298.0	322.0	275.0	235.0	254.0	255.0	257.0	232.0	294.0	247.0	290.0	247.0	251.0	223.0	212.0	210.0	222.0	233.0	245.0	243.0	240.0	235.0	236.0	181.0	172.0	142.0	146.0	194.0	158.0	204.0	163.0	173.0	158.0	140.0	183.0	144.0	181.0	142.0	134.0	163.0	140.0	149.0	105.0	113.0	129.0	98.0	139.0	115.0	114.0	158.0	113.0	179.0	123.0	141.0	121.0	131.0	95.0	65.0	97.0	108.0	142.0	129.0	95.0	125.0	74.0	114.0	60.0	91.0	83.0	103.0	117.0	99.0	89.0	90.0	68.0	62.0	45.0	68.0	74.0	52.0	92.0	93.0	97.0	82.0	76.0	65.0	70.0	56.0	81.0	68.0	96.0	63.0	100.0	124.0	90.0	110.0	79.0	67.0	111.0	60.0	116.0	88.0	142.0	161.0	146.0	100.0	52.0	94.0	125.0	138.0	146.0	120.0	185.0	100.0	158.0	124.0	134.0	157.0	101.0	113.0	92.0	120.0	142.0	118.0	153.0	144.0	127.0	145.0	131.0	124.0	136.0	137.0	186.0	186.0	197.0	184.0	171.0	155.0	184.0	200.0	207.0	212.0	235.0	245.0	216.0	225.0	210.0	240.0	221.0	214.0	218.0	219.0	215.0	318.0	285.0	327.0	281.0	242.0	253.0	292.0	254.0	242.0	257.0	318.0	403.0	353.0	272.0	306.0	285.0	243.0	238.0	229.0	279.0	336.0	385.0	401.0	440.0	457.0	448.0	346.0	241.0	315.0	291.0	379.0	379.0	459.0	461.0	446.0	449.0	401.0	343.0	337.0	395.0	403.0	417.0	484.0	542.0	487.0	532.0	497.0	421.0	408.0	423.0	484.0	514.0	518.0	495.0	491.0	516.0	431.0	493.0	448.0	402.0	433.0	469.0	443.0	423.0	446.0	454.0	418.0	423.0	479.0	431.0	437.0	430.0	432.0	472.0	431.0	463.0	430.0	401.0	432.0	370.0	405.0	383.0	429.0	402.0	426.0	425.0	413.0	367.0	399.0	351.0	345.0	324.0	300.0	395.0	402.0	364.0	370.0	303.0	380.0	331.0	371.0	337.0	356.0	340.0	335.0	277.0	329.0	324.0	295.0	284.0	299.0	322.0	304.0	321.0	275.0	342.0	292.0	244.0	291.0	332.0	296.0	299.0	306.0	256.0	296.0	305.0	264.0	299.0	261.0	307.0	292.0	261.0	269.0	262.0	298.0	284.0	242.0	305.0	240.0	256.0	311.0	310.0	326.0	299.0	255.0	234.0	257.0	260.0	269.0	251.0	241.0	267.0	285.0	230.0	236.0	294.0	284.0	261.0	254.0	288.0	247.0	261.0	262.0	360.0	305.0	295.0	270.0	268.0	292.0	255.0	292.0	311.0	253.0	268.0	283.0	299.0	272.0	243.0	273.0	298.0
287.0	332.0	311.0	310.0	359.0	357.0	311.0	282.0	259.0	277.0	278.0	263.0	279.0	252.0	318.0	309.0	314.0	236.0	273.0	238.0	281.0	297.0	299.0	273.0	274.0	306.0	323.0	326.0	258.0	266.0	296.0	279.0	296.0	240.0	292.0	272.0	280.0	247.0	261.0	222.0	297.0	260.0	293.0	266.0	300.0	216.0	281.0	255.0	283.0	284.0	297.0	318.0	257.0	288.0	246.0	267.0	323.0	305.0	271.0	282.0	267.0	311.0	264.0	292.0	281.0	309.0	332.0	280.0	286.0	226.0	283.0	310.0	310.0	305.0	265.0	352.0	275.0	324.0	352.0	343.0	389.0	349.0	382.0	359.0	362.0	359.0	346.0	391.0	368.0	427.0	438.0	400.0	417.0	482.0	429.0	458.0	385.0	423.0	421.0	414.0	474.0	395.0	441.0	431.0	383.0	479.0	479.0	446.0	480.0	437.0	482.0	457.0	500.0	493.0	452.0	479.0	536.0	477.0	461.0	430.0	471.0	487.0	531.0	542.0	470.0	571.0	412.0	463.0	474.0	433.0	479.0	381.0	411.0	515.0	579.0	523.0	564.0	421.0	469.0	350.0	381.0	432.0	402.0	456.0	523.0	514.0	537.0	387.0	377.0	301.0	292.0	285.0	307.0	447.0	491.0	452.0	506.0	435.0	353.0	255.0	214.0	235.0	255.0	276.0	334.0	285.0	313.0	459.0	332.0	322.0	236.0	279.0	298.0	272.0	280.0	265.0	303.0	333.0	368.0	253.0	244.0	227.0	248.0	248.0	288.0	276.0	244.0	249.0	284.0	234.0	238.0	231.0	151.0	175.0	161.0	192.0	185.0	227.0	184.0	203.0	182.0	124.0	125.0	142.0	176.0	164.0	188.0	147.0	171.0	159.0	110.0	85.0	143.0	105.0	130.0	111.0	150.0	150.0	107.0	203.0	134.0	168.0	176.0	112.0	109.0	53.0	105.0	126.0	165.0	143.0	114.0	142.0	71.0	95.0	86.0	77.0	100.0	98.0	77.0	103.0	94.0	84.0	65.0	71.0	64.0	49.0	54.0	76.0	73.0	95.0	76.0	83.0	75.0	71.0	84.0	57.0	56.0	81.0	84.0	92.0	106.0	91.0	121.0	82.0	120.0	86.0	62.0	100.0	73.0	133.0	129.0	161.0	187.0	139.0	106.0	50.0	92.0	130.0	124.0	153.0	131.0	176.0	106.0	161.0	139.0	136.0	106.0	102.0	127.0	125.0	134.0	151.0	155.0	200.0	128.0	146.0	153.0	139.0	150.0	129.0	151.0	201.0	191.0	211.0	174.0	192.0	149.0	177.0	197.0	227.0	237.0	223.0	250.0	251.0	279.0	224.0	249.0	265.0	225.0	255.0	235.0	276.0	314.0	322.0	324.0	331.0	313.0	233.0	287.0	268.0	276.0	311.0	337.0	480.0	362.0	288.0	329.0	291.0	262.0	218.0	235.0	306.0	346.0	379.0	443.0	502.0	465.0	529.0	342.0	299.0	271.0	338.0	404.0	455.0	545.0	539.0	510.0	512.0	465.0	453.0	369.0	358.0	455.0	446.0	528.0	622.0	523.0	497.0	499.0	444.0	412.0	410.0	443.0	438.0	539.0	557.0	575.0	527.0	481.0	474.0	439.0	457.0	446.0	536.0	497.0	489.0	469.0	380.0	496.0	422.0	429.0	475.0	415.0	522.0	509.0	494.0	495.0	516.0	438.0	480.0	410.0	455.0	386.0	346.0	371.0	427.0	412.0	412.0	417.0	409.0	404.0	366.0	372.0	402.0	391.0	330.0	379.0	425.0	335.0	363.0	349.0	378.0	355.0	403.0	340.0	351.0	366.0	327.0	340.0	374.0	284.0	302.0	346.0	333.0	288.0	299.0	299.0	298.0	265.0	275.0	287.0	295.0	290.0	310.0	269.0	271.0	316.0	268.0	301.0	271.0	283.0	291.0	320.0	302.0	279.0	309.0	323.0	327.0	288.0	264.0	260.0	287.0	284.0	265.0	321.0	316.0	265.0	295.0	275.0	323.0	285.0	283.0	240.0	291.0	281.0	242.0	312.0	260.0	275.0	350.0	279.0	289.0	227.0	261.0	272.0	281.0	342.0	276.0	267.0	227.0	287.0	231.0	285.0	252.0	262.0	327.0	290.0	339.0	279.0	281.0	314.0
363.0	394.0	369.0	376.0	358.0	356.0	395.0	353.0	309.0	333.0	350.0	329.0	359.0	312.0	347.0	325.0	316.0	327.0	305.0	333.0	325.0	353.0	351.0	345.0	345.0	339.0	392.0	296.0	303.0	304.0	318.0	350.0	301.0	313.0	339.0	353.0	295.0	340.0	299.0	321.0	360.0	316.0	319.0	289.0	359.0	334.0	347.0	290.0	336.0	291.0	348.0	316.0	360.0	281.0	311.0	358.0	379.0	422.0	356.0	326.0	327.0	334.0	321.0	361.0	347.0	340.0	341.0	327.0	389.0	293.0	349.0	341.0	364.0	330.0	383.0	358.0	416.0	394.0	368.0	408.0	426.0	419.0	427.0	409.0	451.0	490.0	429.0	492.0	413.0	475.0	576.0	479.0	479.0	559.0	502.0	546.0	442.0	538.0	470.0	541.0	485.0	521.0	519.0	594.0	455.0	498.0	450.0	520.0	472.0	532.0	561.0	554.0	580.0	497.0	494.0	560.0	524.0	540.0	489.0	530.0	603.0	588.0	557.0	650.0	556.0	652.0	511.0	556.0	541.0	529.0	477.0	545.0	585.0	705.0	687.0	600.0	560.0	502.0	465.0	506.0	495.0	479.0	657.0	607.0	616.0	645.0	518.0	393.0	382.0	350.0	352.0	345.0	483.0	663.0	568.0	503.0	482.0	421.0	281.0	289.0	283.0	302.0	294.0	414.0	358.0	400.0	582.0	420.0	362.0	325.0	381.0	306.0	296.0	377.0	382.0	409.0	353.0	387.0	271.0	221.0	281.0	305.0	281.0	292.0	305.0	288.0	276.0	296.0	298.0	232.0	240.0	241.0	190.0	186.0	267.0	252.0	218.0	204.0	231.0	212.0	174.0	151.0	154.0	204.0	189.0	185.0	182.0	207.0	241.0	145.0	119.0	153.0	127.0	152.0	156.0	124.0	163.0	125.0	228.0	143.0	189.0	194.0	165.0	92.0	71.0	114.0	172.0	197.0	179.0	138.0	163.0	109.0	112.0	83.0	104.0	126.0	95.0	114.0	87.0	97.0	134.0	97.0	106.0	66.0	60.0	72.0	68.0	91.0	100.0	127.0	121.0	94.0	103.0	80.0	77.0	75.0	69.0	95.0	98.0	118.0	87.0	97.0	119.0	102.0	116.0	100.0	90.0	127.0	83.0	161.0	121.0	200.0	182.0	168.0	114.0	65.0	105.0	172.0	178.0	192.0	128.0	251.0	110.0	200.0	127.0	120.0	143.0	117.0	155.0	135.0	153.0	210.0	181.0	168.0	168.0	206.0	189.0	146.0	171.0	173.0	195.0	239.0	253.0	223.0	208.0	216.0	208.0	190.0	205.0	253.0	287.0	321.0	293.0	279.0	335.0	313.0	314.0	255.0	300.0	283.0	295.0	293.0	374.0	426.0	410.0	302.0	328.0	330.0	271.0	296.0	319.0	331.0	463.0	582.0	430.0	350.0	375.0	393.0	359.0	265.0	341.0	333.0	415.0	502.0	573.0	526.0	594.0	491.0	452.0	388.0	351.0	340.0	412.0	496.0	599.0	623.0	538.0	526.0	462.0	545.0	437.0	424.0	544.0	492.0	624.0	714.0	699.0	642.0	573.0	571.0	495.0	526.0	560.0	585.0	565.0	631.0	597.0	623.0	648.0	566.0	529.0	510.0	490.0	591.0	533.0	597.0	597.0	546.0	575.0	530.0	509.0	551.0	532.0	522.0	549.0	572.0	482.0	526.0	523.0	548.0	577.0	503.0	519.0	425.0	451.0	506.0	544.0	506.0	494.0	509.0	466.0	452.0	392.0	485.0	419.0	445.0	499.0	374.0	459.0	369.0	433.0	400.0	411.0	425.0	416.0	428.0	387.0	367.0	411.0	356.0	394.0	376.0	332.0	371.0	418.0	342.0	346.0	339.0	354.0	372.0	378.0	375.0	348.0	313.0	405.0	330.0	371.0	333.0	369.0	399.0	322.0	411.0	330.0	343.0	366.0	324.0	312.0	334.0	315.0	372.0	329.0	327.0	341.0	365.0	368.0	295.0	338.0	351.0	328.0	286.0	315.0	285.0	315.0	348.0	318.0	317.0	351.0	309.0	371.0	329.0	327.0	315.0	350.0	352.0	340.0	390.0	324.0	316.0	381.0	314.0	343.0	300.0	324.0	341.0	337.0	322.0	361.0	388.0	370.0	341.0	329.0
449.0	420.0	414.0	424.0	474.0	407.0	414.0	324.0	397.0	382.0	426.0	373.0	343.0	364.0	429.0	421.0	397.0	362.0	297.0	401.0	380.0	381.0	371.0	396.0	410.0	414.0	377.0	366.0	394.0	399.0	356.0	379.0	330.0	366.0	466.0	335.0	331.0	355.0	366.0	398.0	372.0	402.0	361.0	382.0	390.0	394.0	326.0	413.0	344.0	373.0	383.0	356.0	373.0	384.0	335.0	375.0	362.0	369.0	463.0	364.0	405.0	394.0	403.0	384.0	465.0	397.0	394.0	423.0	432.0	494.0	361.0	377.0	428.0	401.0	430.0	417.0	433.0	477.0	446.0	460.0	453.0	456.0	505.0	481.0	454.0	513.0	493.0	494.0	481.0	519.0	552.0	601.0	508.0	555.0	592.0	525.0	615.0	474.0	516.0	582.0	574.0	600.0	563.0	529.0	597.0	571.0	582.0	615.0	543.0	641.0	635.0	672.0	713.0	684.0	666.0	626.0	651.0	610.0	656.0	610.0	679.0	655.0	770.0	685.0	735.0	528.0	688.0	665.0	559.0	654.0	586.0	664.0	670.0	695.0	744.0	652.0	596.0	527.0	502.0	512.0	504.0	623.0	659.0	685.0	688.0	709.0	548.0	495.0	397.0	342.0	378.0	398.0	524.0	666.0	639.0	619.0	569.0	467.0	343.0	310.0	306.0	412.0	389.0	421.0	378.0	486.0	712.0	465.0	387.0	343.0	355.0	390.0	359.0	329.0	395.0	453.0	462.0	442.0	319.0	320.0	326.0	297.0	359.0	299.0	389.0	385.0	348.0	341.0	329.0	350.0	320.0	281.0	189.0	209.0	265.0	335.0	274.0	250.0	313.0	237.0	189.0	198.0	167.0	214.0	212.0	227.0	225.0	228.0	279.0	198.0	142.0	162.0	156.0	157.0	160.0	104.0	173.0	151.0	238.0	162.0	234.0	211.0	210.0	150.0	78.0	93.0	178.0	229.0	228.0	197.0	145.0	117.0	151.0	113.0	133.0	131.0	129.0	157.0	135.0	106.0	121.0	115.0	133.0	90.0	77.0	83.0	69.0	85.0	97.0	139.0	147.0	106.0	97.0	98.0	102.0	98.0	96.0	86.0	107.0	116.0	159.0	99.0	101.0	144.0	109.0	160.0	100.0	105.0	132.0	101.0	182.0	137.0	211.0	246.0	214.0	142.0	83.0	132.0	179.0	216.0	211.0	172.0	250.0	140.0	219.0	162.0	190.0	187.0	137.0	184.0	160.0	189.0	267.0	226.0	252.0	192.0	204.0	227.0	168.0	176.0	210.0	242.0	302.0	292.0	288.0	231.0	268.0	207.0	241.0	287.0	271.0	301.0	294.0	289.0	378.0	332.0	400.0	280.0	322.0	324.0	342.0	301.0	394.0	460.0	450.0	474.0	393.0	420.0	306.0	324.0	301.0	307.0	416.0	554.0	637.0	525.0	407.0	489.0	429.0	334.0	344.0	360.0	449.0	510.0	571.0	596.0	741.0	666.0	653.0	506.0	377.0	368.0	375.0	508.0	642.0	671.0	673.0	611.0	656.0	596.0	487.0	563.0	550.0	595.0	664.0	743.0	777.0	637.0	716.0	667.0	609.0	519.0	513.0	617.0	624.0	808.0	704.0	697.0	710.0	623.0	623.0	620.0	568.0	676.0	594.0	570.0	658.0	674.0	712.0	670.0	708.0	542.0	578.0	652.0	658.0	654.0	644.0	586.0	682.0	617.0	546.0	579.0	600.0	609.0	518.0	549.0	669.0	630.0	556.0	567.0	476.0	505.0	480.0	525.0	549.0	510.0	553.0	484.0	511.0	486.0	470.0	517.0	489.0	453.0	484.0	505.0	440.0	457.0	452.0	433.0	446.0	438.0	427.0	447.0	426.0	439.0	413.0	399.0	444.0	391.0	380.0	450.0	433.0	382.0	445.0	418.0	363.0	446.0	348.0	424.0	410.0	372.0	462.0	380.0	348.0	411.0	372.0	372.0	384.0	376.0	418.0	352.0	352.0	366.0	346.0	384.0	360.0	436.0	412.0	357.0	366.0	363.0	379.0	375.0	371.0	379.0	375.0	368.0	377.0	360.0	370.0	341.0	371.0	333.0	386.0	391.0	434.0	403.0	374.0	337.0	303.0	402.0	373.0	364.0	363.0	359.0	449.0	393.0	389.0	405.0	353.0
366.0	418.0	448.0	381.0	381.0	353.0	364.0	394.0	360.0	352.0	389.0	396.0	342.0	394.0	378.0	365.0	326.0	353.0	347.0	361.0	349.0	310.0	375.0	400.0	429.0	405.0	389.0	372.0	360.0	371.0	332.0	331.0	371.0	379.0	344.0	364.0	391.0	345.0	334.0	376.0	379.0	364.0	340.0	345.0	335.0	346.0	302.0	355.0	333.0	348.0	358.0	356.0	406.0	392.0	363.0	404.0	369.0	434.0	412.0	363.0	328.0	359.0	400.0	402.0	351.0	319.0	388.0	416.0	388.0	427.0	353.0	429.0	372.0	449.0	393.0	419.0	481.0	422.0	453.0	422.0	404.0	492.0	463.0	511.0	523.0	422.0	492.0	409.0	561.0	513.0	524.0	536.0	566.0	672.0	558.0	479.0	499.0	472.0	581.0	527.0	577.0	592.0	623.0	570.0	625.0	549.0	562.0	523.0	572.0	616.0	629.0	618.0	665.0	652.0	631.0	522.0	657.0	546.0	556.0	559.0	644.0	654.0	635.0	619.0	624.0	601.0	593.0	545.0	530.0	574.0	631.0	737.0	709.0	714.0	685.0	639.0	572.0	514.0	537.0	470.0	536.0	717.0	668.0	695.0	651.0	540.0	487.0	417.0	382.0	398.0	443.0	532.0	632.0	579.0	651.0	559.0	431.0	393.0	327.0	336.0	367.0	338.0	399.0	333.0	492.0	651.0	488.0	356.0	305.0	351.0	387.0	344.0	409.0	354.0	475.0	399.0	417.0	344.0	232.0	281.0	284.0	288.0	337.0	351.0	333.0	348.0	330.0	322.0	308.0	289.0	262.0	214.0	205.0	240.0	334.0	275.0	326.0	292.0	226.0	227.0	167.0	155.0	223.0	191.0	169.0	212.0	207.0	265.0	192.0	168.0	183.0	143.0	188.0	172.0	128.0	192.0	107.0	240.0	167.0	233.0	209.0	195.0	134.0	70.0	97.0	145.0	208.0	193.0	153.0	186.0	106.0	121.0	117.0	127.0	111.0	134.0	141.0	117.0	95.0	147.0	88.0	128.0	91.0	112.0	86.0	76.0	80.0	118.0	105.0	113.0	106.0	87.0	96.0	105.0	69.0	88.0	92.0	86.0	107.0	106.0	110.0	97.0	95.0	128.0	102.0	120.0	99.0	106.0	133.0	104.0	193.0	116.0	217.0	214.0	143.0	133.0	77.0	140.0	145.0	240.0	218.0	140.0	238.0	116.0	192.0	164.0	124.0	142.0	128.0	176.0	161.0	176.0	232.0	202.0	235.0	179.0	175.0	208.0	170.0	194.0	164.0	246.0	295.0	268.0	253.0	219.0	221.0	148.0	202.0	273.0	248.0	277.0	334.0	285.0	326.0	375.0	320.0	288.0	283.0	272.0	316.0	335.0	399.0	442.0	379.0	432.0	420.0	364.0	315.0	291.0	326.0	365.0	347.0	474.0	661.0	478.0	429.0	435.0	369.0	372.0	297.0	337.0	432.0	508.0	456.0	575.0	576.0	718.0	639.0	426.0	337.0	346.0	402.0	483.0	585.0	680.0	728.0	608.0	667.0	541.0	526.0	481.0	530.0	511.0	539.0	740.0	703.0	671.0	825.0	653.0	636.0	546.0	542.0	608.0	652.0	666.0	695.0	687.0	642.0	706.0	620.0	564.0	564.0	548.0	641.0	621.0	652.0	649.0	634.0	625.0	587.0	532.0	636.0	625.0	609.0	646.0	571.0	612.0	588.0	574.0	593.0	586.0	550.0	530.0	554.0	532.0	555.0	534.0	551.0	524.0	502.0	504.0	539.0	495.0	498.0	499.0	454.0	521.0	389.0	459.0	418.0	490.0	488.0	404.0	471.0	405.0	460.0	474.0	431.0	450.0	464.0	360.0	365.0	387.0	388.0	396.0	401.0	395.0	430.0	388.0	372.0	371.0	374.0	400.0	403.0	413.0	401.0	385.0	370.0	389.0	513.0	320.0	432.0	389.0	381.0	409.0	400.0	394.0	357.0	331.0	358.0	330.0	380.0	339.0	320.0	399.0	403.0	392.0	419.0	318.0	312.0	318.0	371.0	378.0	326.0	368.0	339.0	388.0	356.0	380.0	354.0	369.0	416.0	375.0	358.0	346.0	355.0	398.0	371.0	294.0	344.0	312.0	331.0	358.0	357.0	452.0	416.0	378.0	426.0	389.0	367.0
295.0	299.0	299.0	388.0	314.0	312.0	319.0	278.0	325.0	365.0	344.0	322.0	297.0	305.0	360.0	323.0	315.0	276.0	346.0	282.0	298.0	267.0	335.0	303.0	355.0	341.0	314.0	306.0	309.0	321.0	317.0	240.0	310.0	300.0	302.0	316.0	295.0	294.0	274.0	233.0	322.0	313.0	329.0	319.0	344.0	276.0	292.0	319.0	338.0	274.0	299.0	308.0	375.0	376.0	350.0	282.0	342.0	330.0	333.0	322.0	296.0	323.0	336.0	376.0	315.0	358.0	345.0	359.0	346.0	308.0	364.0	341.0	350.0	424.0	386.0	429.0	387.0	380.0	399.0	386.0	364.0	388.0	443.0	436.0	452.0	353.0	444.0	417.0	426.0	469.0	558.0	450.0	497.0	547.0	546.0	502.0	438.0	494.0	454.0	481.0	523.0	522.0	515.0	482.0	587.0	507.0	472.0	546.0	507.0	572.0	594.0	627.0	581.0	553.0	532.0	578.0	530.0	569.0	497.0	576.0	545.0	691.0	678.0	661.0	574.0	492.0	539.0	504.0	551.0	514.0	573.0	558.0	695.0	646.0	575.0	602.0	483.0	485.0	426.0	452.0	452.0	548.0	614.0	641.0	671.0	532.0	387.0	337.0	274.0	303.0	340.0	457.0	593.0	506.0	491.0	497.0	410.0	283.0	304.0	258.0	326.0	302.0	373.0	301.0	425.0	549.0	418.0	349.0	249.0	275.0	303.0	265.0	297.0	314.0	339.0	386.0	323.0	297.0	215.0	273.0	243.0	244.0	274.0	268.0	257.0	279.0	293.0	329.0	297.0	257.0	224.0	214.0	214.0	207.0	227.0	253.0	266.0	275.0	214.0	211.0	179.0	125.0	163.0	148.0	164.0	186.0	184.0	217.0	184.0	132.0	203.0	128.0	127.0	140.0	133.0	148.0	98.0	154.0	149.0	196.0	180.0	172.0	115.0	69.0	135.0	116.0	174.0	166.0	123.0	155.0	117.0	130.0	93.0	123.0	120.0	108.0	105.0	118.0	78.0	101.0	97.0	114.0	88.0	104.0	98.0	51.0	69.0	79.0	80.0	90.0	93.0	102.0	89.0	101.0	94.0	80.0	107.0	89.0	103.0	102.0	76.0	110.0	78.0	92.0	124.0	92.0	115.0	107.0	90.0	122.0	106.0	162.0	99.0	150.0	172.0	135.0	128.0	68.0	123.0	159.0	184.0	205.0	126.0	188.0	111.0	171.0	128.0	129.0	149.0	130.0	186.0	173.0	192.0	262.0	166.0	183.0	131.0	154.0	131.0	147.0	154.0	166.0	239.0	269.0	217.0	231.0	197.0	211.0	162.0	165.0	215.0	210.0	245.0	263.0	276.0	315.0	273.0	266.0	237.0	252.0	227.0	298.0	269.0	287.0	398.0	359.0	389.0	340.0	299.0	294.0	279.0	325.0	317.0	317.0	416.0	527.0	448.0	364.0	359.0	333.0	262.0	281.0	325.0	354.0	351.0	535.0	446.0	579.0	573.0	569.0	352.0	311.0	348.0	354.0	422.0	507.0	589.0	597.0	579.0	557.0	510.0	488.0	393.0	460.0	533.0	569.0	619.0	733.0	697.0	716.0	570.0	434.0	437.0	468.0	583.0	588.0	596.0	612.0	559.0	625.0	586.0	563.0	561.0	532.0	480.0	549.0	575.0	617.0	583.0	586.0	587.0	587.0	609.0	594.0	522.0	578.0	472.0	620.0	541.0	611.0	519.0	512.0	523.0	481.0	496.0	478.0	438.0	519.0	493.0	469.0	436.0	461.0	470.0	466.0	479.0	462.0	331.0	479.0	448.0	471.0	410.0	398.0	452.0	337.0	397.0	418.0	394.0	378.0	358.0	411.0	365.0	370.0	321.0	334.0	374.0	356.0	340.0	363.0	343.0	356.0	359.0	319.0	321.0	384.0	318.0	378.0	360.0	306.0	383.0	322.0	344.0	362.0	275.0	329.0	315.0	298.0	366.0	298.0	324.0	347.0	286.0	333.0	304.0	282.0	299.0	309.0	411.0	336.0	310.0	350.0	285.0	278.0	331.0	311.0	294.0	324.0	335.0	294.0	305.0	284.0	331.0	276.0	322.0	278.0	308.0	294.0	286.0	332.0	337.0	295.0	276.0	258.0	345.0	297.0	327.0	277.0	369.0	346.0	339.0	313.0	350.0
318.0	315.0	342.0	331.0	293.0	300.0	258.0	287.0	275.0	287.0	270.0	285.0	304.0	282.0	280.0	294.0	248.0	304.0	266.0	302.0	254.0	301.0	273.0	335.0	312.0	257.0	280.0	313.0	294.0	293.0	298.0	270.0	273.0	273.0	310.0	272.0	295.0	286.0	300.0	335.0	313.0	325.0	286.0	253.0	250.0	324.0	331.0	311.0	303.0	290.0	304.0	306.0	283.0	332.0	358.0	272.0	351.0	280.0	291.0	281.0	289.0	315.0	339.0	363.0	335.0	309.0	287.0	273.0	370.0	331.0	357.0	295.0	403.0	353.0	349.0	401.0	365.0	343.0	387.0	338.0	454.0	425.0	398.0	490.0	474.0	426.0	435.0	475.0	384.0	492.0	517.0	491.0	494.0	471.0	475.0	484.0	483.0	532.0	511.0	488.0	580.0	555.0	491.0	525.0	508.0	521.0	433.0	544.0	483.0	605.0	542.0	637.0	622.0	581.0	555.0	582.0	459.0	583.0	543.0	524.0	649.0	598.0	633.0	554.0	550.0	525.0	490.0	477.0	455.0	513.0	599.0	676.0	649.0	618.0	544.0	538.0	436.0	454.0	425.0	443.0	564.0	594.0	560.0	655.0	544.0	486.0	324.0	301.0	261.0	335.0	420.0	507.0	466.0	533.0	478.0	379.0	326.0	261.0	286.0	268.0	308.0	311.0	304.0	338.0	565.0	402.0	341.0	281.0	282.0	285.0	256.0	305.0	309.0	370.0	318.0	352.0	273.0	246.0	246.0	195.0	243.0	246.0	285.0	271.0	289.0	303.0	279.0	234.0	239.0	198.0	183.0	173.0	178.0	178.0	225.0	209.0	261.0	235.0	177.0	159.0	152.0	175.0	174.0	137.0	178.0	156.0	195.0	172.0	155.0	160.0	149.0	132.0	117.0	101.0	162.0	75.0	184.0	102.0	163.0	179.0	165.0	138.0	80.0	132.0	172.0	143.0	141.0	103.0	130.0	100.0	148.0	98.0	104.0	128.0	121.0	119.0	80.0	81.0	122.0	88.0	70.0	72.0	83.0	97.0	65.0	62.0	84.0	93.0	81.0	89.0	77.0	94.0	64.0	65.0	74.0	70.0	87.0	91.0	105.0	76.0	99.0	87.0	96.0	88.0	86.0	78.0	128.0	119.0	100.0	114.0	81.0	175.0	97.0	149.0	139.0	132.0	115.0	71.0	128.0	180.0	163.0	173.0	106.0	184.0	97.0	133.0	117.0	104.0	143.0	128.0	215.0	130.0	158.0	205.0	157.0	183.0	143.0	145.0	147.0	149.0	177.0	204.0	189.0	244.0	203.0	232.0	220.0	177.0	147.0	166.0	195.0	198.0	240.0	272.0	274.0	280.0	283.0	260.0	234.0	243.0	208.0	295.0	254.0	299.0	339.0	335.0	361.0	284.0	252.0	251.0	281.0	260.0	262.0	293.0	397.0	538.0	495.0	332.0	353.0	274.0	240.0	258.0	289.0	350.0	427.0	413.0	483.0	511.0	534.0	522.0	323.0	309.0	283.0	351.0	444.0	559.0	589.0	604.0	582.0	529.0	470.0	459.0	436.0	511.0	538.0	540.0	566.0	698.0	585.0	558.0	495.0	529.0	457.0	505.0	518.0	581.0	654.0	575.0	592.0	560.0	538.0	583.0	503.0	542.0	479.0	588.0	560.0	603.0	618.0	504.0	546.0	621.0	544.0	526.0	482.0	518.0	561.0	454.0	579.0	539.0	515.0	554.0	486.0	473.0	491.0	448.0	417.0	538.0	460.0	493.0	455.0	455.0	486.0	455.0	482.0	393.0	481.0	426.0	452.0	410.0	416.0	367.0	420.0	436.0	387.0	363.0	326.0	412.0	361.0	402.0	372.0	367.0	341.0	344.0	296.0	317.0	336.0	329.0	293.0	311.0	345.0	331.0	276.0	318.0	379.0	392.0	314.0	305.0	332.0	325.0	364.0	319.0	237.0	334.0	336.0	312.0	277.0	345.0	333.0	322.0	274.0	336.0	283.0	255.0	277.0	300.0	367.0	341.0	336.0	265.0	257.0	295.0	287.0	308.0	261.0	303.0	329.0	233.0	372.0	309.0	326.0	324.0	257.0	368.0	250.0	271.0	287.0	300.0	258.0	289.0	277.0	249.0	277.0	240.0	308.0	293.0	314.0	339.0	304.0	296.0	283.0
290.0	318.0	297.0	329.0	316.0	333.0	272.0	256.0	274.0	354.0	304.0	256.0	293.0	332.0	321.0	378.0	262.0	298.0	270.0	302.0	255.0	285.0	243.0	289.0	342.0	313.0	303.0	289.0	315.0	344.0	274.0	295.0	327.0	289.0	282.0	280.0	277.0	305.0	335.0	282.0	318.0	299.0	298.0	261.0	284.0	294.0	309.0	343.0	266.0	298.0	317.0	322.0	318.0	285.0	376.0	405.0	291.0	303.0	324.0	298.0	376.0	323.0	325.0	332.0	327.0	290.0	343.0	329.0	315.0	317.0	291.0	316.0	326.0	397.0	356.0	346.0	396.0	392.0	386.0	396.0	395.0	420.0	421.0	435.0	405.0	425.0	386.0	438.0	442.0	474.0	452.0	519.0	494.0	490.0	488.0	467.0	531.0	534.0	594.0	522.0	562.0	490.0	485.0	567.0	507.0	499.0	510.0	446.0	532.0	497.0	603.0	606.0	632.0	537.0	530.0	495.0	527.0	524.0	556.0	479.0	632.0	580.0	585.0	609.0	517.0	565.0	479.0	436.0	508.0	503.0	595.0	623.0	616.0	598.0	554.0	526.0	495.0	407.0	466.0	460.0	531.0	585.0	617.0	547.0	494.0	443.0	294.0	274.0	287.0	357.0	412.0	419.0	429.0	474.0	464.0	406.0	284.0	280.0	241.0	312.0	272.0	342.0	302.0	399.0	465.0	337.0	307.0	290.0	322.0	270.0	239.0	266.0	316.0	335.0	345.0	356.0	324.0	256.0	217.0	230.0	238.0	269.0	220.0	259.0	270.0	282.0	216.0	269.0	236.0	183.0	168.0	164.0	199.0	209.0	244.0	239.0	261.0	212.0	197.0	169.0	172.0	203.0	144.0	134.0	158.0	151.0	187.0	161.0	165.0	192.0	120.0	185.0	115.0	109.0	147.0	74.0	141.0	142.0	149.0	144.0	166.0	132.0	84.0	94.0	159.0	223.0	125.0	116.0	125.0	82.0	120.0	105.0	122.0	101.0	107.0	112.0	93.0	104.0	98.0	79.0	84.0	69.0	92.0	120.0	86.0	81.0	110.0	79.0	91.0	70.0	85.0	89.0	80.0	87.0	87.0	85.0	81.0	106.0	93.0	89.0	96.0	77.0	111.0	93.0	90.0	145.0	75.0	128.0	110.0	113.0	119.0	96.0	126.0	87.0	169.0	183.0	145.0	121.0	64.0	130.0	158.0	179.0	168.0	96.0	170.0	91.0	126.0	111.0	142.0	150.0	132.0	158.0	163.0	143.0	196.0	171.0	192.0	125.0	140.0	170.0	190.0	184.0	168.0	216.0	279.0	200.0	213.0	193.0	188.0	135.0	155.0	185.0	255.0	222.0	293.0	270.0	268.0	240.0	243.0	217.0	222.0	267.0	250.0	216.0	259.0	346.0	308.0	324.0	322.0	249.0	235.0	206.0	223.0	286.0	314.0	390.0	550.0	425.0	356.0	279.0	292.0	308.0	264.0	300.0	348.0	358.0	511.0	436.0	494.0	495.0	457.0	328.0	372.0	338.0	330.0	434.0	535.0	583.0	569.0	497.0	558.0	441.0	486.0	493.0	470.0	517.0	527.0	652.0	637.0	609.0	583.0	598.0	461.0	512.0	481.0	532.0	550.0	661.0	624.0	612.0	555.0	575.0	549.0	564.0	614.0	487.0	542.0	519.0	636.0	558.0	565.0	578.0	508.0	532.0	516.0	495.0	549.0	545.0	644.0	541.0	534.0	584.0	522.0	492.0	516.0	516.0	468.0	471.0	532.0	470.0	449.0	479.0	460.0	444.0	465.0	307.0	459.0	400.0	449.0	473.0	445.0	399.0	383.0	430.0	356.0	343.0	415.0	357.0	387.0	388.0	299.0	376.0	371.0	334.0	374.0	291.0	353.0	325.0	375.0	335.0	338.0	323.0	368.0	300.0	281.0	340.0	307.0	459.0	349.0	393.0	309.0	311.0	317.0	314.0	370.0	285.0	296.0	351.0	316.0	253.0	281.0	303.0	341.0	285.0	265.0	337.0	328.0	372.0	301.0	265.0	292.0	277.0	271.0	295.0	332.0	281.0	339.0	280.0	294.0	309.0	293.0	301.0	280.0	311.0	243.0	255.0	291.0	290.0	281.0	263.0	291.0	275.0	265.0	298.0	270.0	329.0	294.0	328.0	303.0	304.0	293.0
301.0	308.0	286.0	288.0	314.0	263.0	300.0	327.0	315.0	296.0	271.0	303.0	302.0	303.0	305.0	225.0	301.0	262.0	264.0	281.0	308.0	266.0	325.0	315.0	308.0	312.0	322.0	307.0	331.0	276.0	292.0	309.0	303.0	247.0	253.0	318.0	311.0	290.0	342.0	294.0	313.0	322.0	278.0	322.0	263.0	290.0	340.0	337.0	245.0	331.0	311.0	290.0	297.0	310.0	290.0	363.0	273.0	302.0	303.0	318.0	310.0	335.0	356.0	295.0	312.0	316.0	346.0	308.0	293.0	389.0	331.0	424.0	298.0	366.0	346.0	331.0	363.0	451.0	364.0	468.0	428.0	393.0	381.0	388.0	388.0	363.0	401.0	418.0	424.0	401.0	437.0	423.0	514.0	418.0	397.0	448.0	568.0	507.0	550.0	568.0	500.0	562.0	531.0	507.0	519.0	401.0	583.0	451.0	601.0	585.0	592.0	533.0	570.0	598.0	600.0	483.0	550.0	470.0	564.0	630.0	618.0	665.0	497.0	527.0	499.0	437.0	580.0	420.0	588.0	533.0	613.0	613.0	569.0	638.0	466.0	479.0	443.0	435.0	397.0	557.0	540.0	595.0	608.0	492.0	392.0	330.0	254.0	308.0	324.0	438.0	492.0	405.0	485.0	485.0	334.0	317.0	266.0	282.0	283.0	283.0	244.0	321.0	340.0	469.0	341.0	335.0	236.0	272.0	255.0	240.0	292.0	288.0	316.0	337.0	330.0	218.0	219.0	236.0	209.0	211.0	222.0	252.0	301.0	272.0	301.0	279.0	276.0	265.0	196.0	167.0	185.0	181.0	196.0	217.0	219.0	234.0	218.0	174.0	193.0	187.0	177.0	151.0	132.0	146.0	144.0	196.0	155.0	150.0	199.0	153.0	191.0	181.0	136.0	161.0	98.0	154.0	101.0	192.0	117.0	157.0	137.0	68.0	133.0	125.0	207.0	152.0	91.0	133.0	83.0	132.0	88.0	141.0	126.0	101.0	152.0	112.0	87.0	122.0	73.0	80.0	65.0	98.0	96.0	97.0	72.0	79.0	80.0	83.0	86.0	66.0	71.0	67.0	88.0	75.0	88.0	83.0	98.0	97.0	69.0	65.0	95.0	93.0	110.0	98.0	86.0	133.0	102.0	116.0	112.0	103.0	128.0	68.0	146.0	88.0	152.0	174.0	163.0	128.0	57.0	105.0	149.0	157.0	164.0	102.0	173.0	95.0	154.0	124.0	161.0	197.0	162.0	217.0	144.0	163.0	217.0	161.0	158.0	145.0	169.0	174.0	191.0	159.0	163.0	250.0	274.0	206.0	201.0	240.0	172.0	168.0	190.0	216.0	238.0	256.0	266.0	255.0	274.0	233.0	226.0	236.0	248.0	211.0	213.0	246.0	288.0	321.0	309.0	299.0	266.0	316.0	281.0	286.0	235.0	258.0	289.0	423.0	490.0	429.0	290.0	299.0	310.0	264.0	249.0	254.0	303.0	426.0	415.0	450.0	494.0	438.0	425.0	331.0	340.0	326.0	327.0	403.0	582.0	504.0	548.0	520.0	491.0	475.0	445.0	426.0	473.0	559.0	569.0	629.0	611.0	543.0	665.0	523.0	510.0	486.0	509.0	543.0	584.0	614.0	628.0	606.0	607.0	523.0	534.0	520.0	501.0	529.0	577.0	590.0	529.0	586.0	580.0	536.0	536.0	542.0	504.0	533.0	510.0	609.0	500.0	516.0	542.0	589.0	452.0	509.0	455.0	534.0	475.0	466.0	495.0	432.0	486.0	504.0	379.0	507.0	344.0	496.0	399.0	412.0	410.0	407.0	410.0	379.0	390.0	401.0	368.0	388.0	354.0	331.0	423.0	332.0	359.0	352.0	394.0	318.0	294.0	259.0	296.0	311.0	336.0	302.0	329.0	349.0	301.0	295.0	324.0	314.0	352.0	329.0	326.0	347.0	321.0	277.0	380.0	312.0	354.0	326.0	339.0	374.0	309.0	324.0	318.0	278.0	290.0	285.0	321.0	334.0	309.0	336.0	300.0	361.0	314.0	262.0	310.0	299.0	285.0	299.0	282.0	303.0	210.0	314.0	341.0	297.0	327.0	285.0	274.0	268.0	272.0	294.0	334.0	272.0	285.0	274.0	259.0	301.0	315.0	292.0	355.0	266.0	360.0	298.0	305.0
311.0	287.0	306.0	254.0	270.0	281.0	271.0	290.0	314.0	325.0	299.0	294.0	334.0	289.0	285.0	257.0	277.0	246.0	305.0	268.0	260.0	248.0	271.0	281.0	279.0	305.0	253.0	228.0	283.0	285.0	284.0	302.0	294.0	312.0	276.0	255.0	300.0	313.0	279.0	307.0	308.0	335.0	280.0	314.0	271.0	311.0	257.0	265.0	296.0	237.0	274.0	294.0	310.0	303.0	292.0	328.0	344.0	315.0	267.0	330.0	320.0	354.0	294.0	279.0	319.0	354.0	307.0	298.0	323.0	317.0	313.0	372.0	342.0	282.0	331.0	289.0	365.0	334.0	398.0	386.0	424.0	392.0	414.0	378.0	421.0	380.0	441.0	443.0	467.0	413.0	469.0	431.0	452.0	400.0	435.0	427.0	517.0	503.0	475.0	510.0	479.0	494.0	511.0	493.0	445.0	449.0	475.0	560.0	473.0	563.0	542.0	585.0	545.0	555.0	520.0	469.0	454.0	499.0	443.0	630.0	511.0	555.0	501.0	516.0	517.0	441.0	474.0	508.0	451.0	569.0	516.0	656.0	560.0	504.0	550.0	438.0	466.0	502.0	464.0	562.0	497.0	561.0	533.0	468.0	442.0	319.0	269.0	323.0	298.0	436.0	473.0	419.0	441.0	409.0	335.0	282.0	260.0	277.0	272.0	236.0	323.0	254.0	367.0	480.0	356.0	289.0	253.0	320.0	299.0	233.0	242.0	300.0	320.0	338.0	380.0	344.0	222.0	247.0	186.0	203.0	223.0	224.0	270.0	225.0	242.0	229.0	231.0	186.0	191.0	169.0	158.0	180.0	211.0	187.0	242.0	244.0	220.0	188.0	174.0	161.0	205.0	160.0	158.0	144.0	163.0	183.0	126.0	118.0	171.0	138.0	173.0	178.0	149.0	152.0	103.0	172.0	116.0	145.0	131.0	118.0	112.0	72.0	127.0	151.0	208.0	180.0	108.0	135.0	104.0	97.0	86.0	113.0	120.0	84.0	119.0	112.0	95.0	110.0	78.0	90.0	68.0	66.0	83.0	75.0	90.0	93.0	89.0	67.0	63.0	70.0	80.0	52.0	61.0	77.0	95.0	96.0	91.0	94.0	78.0	65.0	67.0	98.0	92.0	114.0	104.0	101.0	137.0	104.0	139.0	106.0	113.0	123.0	77.0	120.0	113.0	158.0	188.0	151.0	99.0	69.0	141.0	120.0	137.0	146.0	104.0	139.0	94.0	143.0	132.0	140.0	166.0	131.0	174.0	124.0	147.0	194.0	155.0	165.0	160.0	147.0	179.0	164.0	177.0	156.0	192.0	242.0	197.0	197.0	186.0	162.0	163.0	167.0	196.0	223.0	235.0	237.0	254.0	239.0	237.0	261.0	244.0	235.0	212.0	210.0	245.0	294.0	312.0	315.0	338.0	292.0	232.0	234.0	243.0	227.0	268.0	317.0	340.0	462.0	340.0	307.0	319.0	313.0	221.0	211.0	303.0	340.0	393.0	448.0	447.0	499.0	520.0	456.0	348.0	366.0	328.0	310.0	417.0	460.0	518.0	505.0	471.0	485.0	454.0	456.0	404.0	438.0	510.0	503.0	568.0	563.0	570.0	615.0	513.0	469.0	480.0	432.0	480.0	553.0	585.0	569.0	584.0	571.0	562.0	545.0	511.0	480.0	512.0	562.0	454.0	517.0	557.0	532.0	548.0	540.0	452.0	604.0	472.0	563.0	522.0	485.0	482.0	475.0	506.0	532.0	468.0	462.0	478.0	408.0	465.0	470.0	494.0	522.0	433.0	440.0	386.0	412.0	353.0	368.0	399.0	425.0	451.0	352.0	402.0	393.0	334.0	376.0	353.0	376.0	350.0	370.0	376.0	333.0	329.0	361.0	325.0	288.0	281.0	329.0	308.0	325.0	292.0	318.0	297.0	341.0	301.0	328.0	353.0	305.0	380.0	309.0	321.0	303.0	286.0	336.0	274.0	309.0	271.0	279.0	328.0	330.0	327.0	319.0	252.0	280.0	329.0	290.0	330.0	261.0	333.0	288.0	319.0	308.0	280.0	297.0	269.0	325.0	264.0	297.0	271.0	293.0	378.0	288.0	300.0	271.0	252.0	316.0	306.0	246.0	346.0	253.0	281.0	314.0	269.0	258.0	290.0	279.0	287.0	289.0	312.0	304.0	306.0
296.0	273.0	280.0	295.0	256.0	263.0	263.0	327.0	261.0	242.0	305.0	313.0	261.0	263.0	259.0	257.0	297.0	253.0	308.0	219.0	267.0	246.0	298.0	275.0	277.0	340.0	298.0	288.0	246.0	276.0	278.0	278.0	295.0	282.0	246.0	240.0	266.0	319.0	252.0	301.0	284.0	279.0	321.0	318.0	294.0	319.0	279.0	268.0	269.0	275.0	323.0	243.0	290.0	291.0	302.0	310.0	319.0	297.0	284.0	304.0	302.0	326.0	311.0	290.0	274.0	336.0	297.0	373.0	328.0	296.0	384.0	301.0	355.0	297.0	317.0	366.0	306.0	338.0	330.0	340.0	395.0	406.0	337.0	375.0	332.0	367.0	358.0	406.0	393.0	450.0	424.0	462.0	439.0	407.0	382.0	463.0	492.0	540.0	461.0	506.0	513.0	486.0	429.0	495.0	463.0	453.0	491.0	608.0	434.0	499.0	531.0	557.0	537.0	500.0	478.0	493.0	432.0	499.0	566.0	587.0	564.0	538.0	508.0	495.0	517.0	485.0	441.0	512.0	473.0	618.0	628.0	531.0	547.0	488.0	462.0	408.0	428.0	442.0	550.0	499.0	582.0	539.0	446.0	390.0	322.0	279.0	293.0	308.0	419.0	483.0	410.0	437.0	368.0	378.0	274.0	214.0	241.0	284.0	264.0	267.0	300.0	347.0	524.0	326.0	302.0	225.0	288.0	235.0	231.0	312.0	264.0	325.0	308.0	301.0	242.0	215.0	203.0	240.0	213.0	199.0	222.0	237.0	233.0	241.0	207.0	239.0	207.0	234.0	177.0	164.0	210.0	200.0	215.0	201.0	228.0	195.0	171.0	183.0	139.0	221.0	158.0	163.0	126.0	139.0	180.0	125.0	110.0	184.0	122.0	181.0	140.0	135.0	163.0	80.0	142.0	110.0	137.0	145.0	140.0	77.0	62.0	105.0	127.0	178.0	165.0	114.0	161.0	77.0	107.0	70.0	104.0	99.0	112.0	113.0	111.0	112.0	108.0	71.0	93.0	77.0	87.0	74.0	81.0	106.0	98.0	112.0	94.0	69.0	66.0	56.0	59.0	56.0	77.0	84.0	77.0	115.0	110.0	95.0	80.0	63.0	74.0	93.0	75.0	121.0	93.0	90.0	129.0	114.0	125.0	85.0	99.0	132.0	72.0	129.0	122.0	155.0	198.0	149.0	102.0	69.0	115.0	144.0	149.0	158.0	89.0	162.0	103.0	196.0	129.0	172.0	169.0	133.0	186.0	142.0	148.0	172.0	151.0	170.0	159.0	140.0	171.0	141.0	173.0	184.0	168.0	205.0	191.0	186.0	160.0	176.0	178.0	173.0	229.0	172.0	217.0	251.0	243.0	238.0	238.0	196.0	216.0	212.0	182.0	245.0	226.0	219.0	283.0	279.0	330.0	269.0	252.0	252.0	302.0	216.0	258.0	264.0	389.0	414.0	326.0	284.0	296.0	261.0	242.0	265.0	290.0	287.0	367.0	355.0	399.0	445.0	477.0	431.0	364.0	296.0	271.0	303.0	324.0	478.0	544.0	502.0	475.0	504.0	432.0	388.0	437.0	447.0	475.0	446.0	574.0	649.0	543.0	644.0	501.0	515.0	412.0	436.0	499.0	565.0	542.0	580.0	500.0	557.0	517.0	518.0	505.0	462.0	512.0	521.0	547.0	506.0	499.0	516.0	526.0	449.0	520.0	491.0	460.0	513.0	462.0	432.0	498.0	475.0	562.0	445.0	432.0	410.0	420.0	411.0	419.0	485.0	424.0	471.0	418.0	368.0	445.0	405.0	408.0	360.0	334.0	395.0	392.0	394.0	369.0	307.0	331.0	368.0	323.0	354.0	288.0	355.0	345.0	326.0	327.0	320.0	304.0	290.0	293.0	341.0	300.0	281.0	332.0	330.0	341.0	286.0	304.0	359.0	262.0	338.0	282.0	341.0	344.0	261.0	283.0	347.0	262.0	322.0	321.0	256.0	345.0	309.0	299.0	294.0	297.0	320.0	310.0	295.0	296.0	295.0	339.0	285.0	254.0	268.0	297.0	301.0	305.0	273.0	280.0	309.0	289.0	326.0	276.0	322.0	282.0	250.0	238.0	264.0	227.0	277.0	234.0	282.0	272.0	258.0	223.0	263.0	263.0	303.0	257.0	324.0	311.0	338.0	301.0
336.0	292.0	292.0	258.0	312.0	255.0	269.0	264.0	301.0	273.0	267.0	303.0	294.0	303.0	294.0	275.0	225.0	291.0	235.0	257.0	249.0	271.0	269.0	238.0	250.0	255.0	269.0	290.0	282.0	287.0	276.0	271.0	282.0	268.0	218.0	267.0	267.0	279.0	294.0	294.0	305.0	305.0	281.0	297.0	285.0	300.0	249.0	250.0	308.0	312.0	263.0	359.0	304.0	279.0	296.0	283.0	318.0	296.0	294.0	268.0	307.0	296.0	295.0	304.0	255.0	292.0	274.0	303.0	318.0	309.0	376.0	327.0	307.0	334.0	267.0	344.0	343.0	352.0	342.0	359.0	328.0	377.0	374.0	428.0	335.0	418.0	413.0	417.0	443.0	496.0	447.0	413.0	407.0	384.0	457.0	440.0	425.0	481.0	520.0	448.0	464.0	426.0	456.0	568.0	449.0	462.0	447.0	496.0	588.0	448.0	545.0	480.0	532.0	525.0	486.0	503.0	501.0	465.0	637.0	493.0	611.0	482.0	506.0	461.0	469.0	451.0	421.0	512.0	569.0	556.0	551.0	530.0	513.0	543.0	439.0	408.0	440.0	433.0	514.0	524.0	569.0	581.0	429.0	394.0	318.0	277.0	288.0	331.0	374.0	468.0	490.0	434.0	410.0	344.0	261.0	213.0	227.0	266.0	270.0	280.0	283.0	362.0	472.0	362.0	264.0	234.0	259.0	247.0	238.0	295.0	280.0	316.0	297.0	310.0	255.0	197.0	243.0	184.0	229.0	202.0	201.0	206.0	226.0	264.0	218.0	219.0	220.0	203.0	167.0	151.0	167.0	196.0	195.0	209.0	239.0	203.0	149.0	151.0	148.0	179.0	167.0	154.0	172.0	159.0	175.0	121.0	122.0	166.0	127.0	160.0	137.0	135.0	159.0	106.0	183.0	118.0	147.0	155.0	106.0	94.0	48.0	95.0	157.0	188.0	184.0	105.0	136.0	96.0	95.0	89.0	81.0	107.0	81.0	116.0	88.0	87.0	121.0	74.0	72.0	56.0	68.0	81.0	69.0	71.0	102.0	105.0	79.0	73.0	57.0	53.0	46.0	73.0	70.0	69.0	97.0	101.0	86.0	107.0	80.0	82.0	69.0	71.0	78.0	76.0	134.0	114.0	102.0	149.0	77.0	110.0	83.0	73.0	116.0	95.0	166.0	97.0	176.0	186.0	158.0	89.0	77.0	93.0	117.0	132.0	134.0	116.0	162.0	98.0	199.0	137.0	157.0	173.0	113.0	173.0	127.0	130.0	172.0	155.0	202.0	147.0	151.0	159.0	150.0	192.0	160.0	180.0	211.0	181.0	183.0	209.0	164.0	155.0	190.0	187.0	222.0	227.0	198.0	258.0	232.0	225.0	241.0	227.0	212.0	234.0	212.0	193.0	221.0	275.0	327.0	318.0	267.0	263.0	233.0	238.0	208.0	273.0	265.0	298.0	412.0	415.0	371.0	315.0	298.0	233.0	247.0	245.0	252.0	356.0	382.0	427.0	457.0	496.0	468.0	378.0	301.0	295.0	269.0	415.0	509.0	493.0	524.0	575.0	469.0	452.0	404.0	412.0	446.0	473.0	464.0	623.0	611.0	552.0	600.0	516.0	493.0	340.0	504.0	497.0	585.0	647.0	580.0	546.0	566.0	470.0	556.0	501.0	490.0	477.0	484.0	528.0	569.0	528.0	500.0	515.0	520.0	437.0	444.0	460.0	496.0	506.0	450.0	484.0	520.0	447.0	499.0	436.0	379.0	435.0	384.0	477.0	467.0	497.0	465.0	338.0	416.0	363.0	397.0	332.0	403.0	353.0	419.0	466.0	325.0	395.0	316.0	316.0	351.0	334.0	306.0	325.0	326.0	313.0	280.0	327.0	312.0	347.0	320.0	319.0	334.0	325.0	271.0	285.0	288.0	342.0	284.0	286.0	309.0	372.0	333.0	323.0	247.0	312.0	323.0	293.0	317.0	256.0	340.0	310.0	255.0	342.0	304.0	289.0	309.0	281.0	352.0	324.0	249.0	281.0	267.0	361.0	270.0	342.0	307.0	279.0	302.0	244.0	277.0	219.0	297.0	326.0	269.0	354.0	281.0	275.0	297.0	240.0	261.0	241.0	222.0	254.0	238.0	261.0	253.0	259.0	251.0	306.0	289.0	240.0	265.0	287.0	346.0
336.0	294.0	320.0	257.0	292.0	311.0	306.0	269.0	310.0	277.0	332.0	325.0	289.0	246.0	307.0	266.0	260.0	280.0	260.0	242.0	246.0	310.0	258.0	266.0	268.0	302.0	357.0	258.0	293.0	309.0	319.0	314.0	306.0	260.0	286.0	257.0	297.0	260.0	332.0	309.0	352.0	307.0	271.0	301.0	283.0	284.0	251.0	287.0	283.0	323.0	252.0	337.0	286.0	338.0	281.0	313.0	326.0	307.0	255.0	332.0	313.0	348.0	358.0	345.0	342.0	302.0	358.0	321.0	348.0	321.0	344.0	357.0	376.0	339.0	346.0	357.0	329.0	356.0	395.0	354.0	379.0	374.0	465.0	333.0	458.0	434.0	406.0	398.0	468.0	438.0	444.0	412.0	427.0	428.0	497.0	452.0	488.0	519.0	593.0	538.0	543.0	437.0	523.0	477.0	479.0	520.0	465.0	528.0	599.0	507.0	512.0	508.0	553.0	533.0	539.0	456.0	452.0	590.0	653.0	552.0	592.0	533.0	562.0	473.0	506.0	471.0	524.0	580.0	676.0	630.0	647.0	516.0	540.0	436.0	407.0	457.0	468.0	564.0	570.0	640.0	554.0	471.0	362.0	303.0	274.0	321.0	305.0	438.0	503.0	498.0	455.0	393.0	362.0	233.0	220.0	261.0	214.0	257.0	304.0	319.0	377.0	478.0	302.0	277.0	267.0	261.0	319.0	213.0	271.0	312.0	391.0	322.0	310.0	272.0	203.0	240.0	229.0	218.0	272.0	222.0	251.0	247.0	269.0	213.0	258.0	205.0	181.0	168.0	154.0	195.0	207.0	211.0	202.0	249.0	197.0	190.0	162.0	167.0	207.0	197.0	173.0	148.0	157.0	209.0	135.0	120.0	188.0	105.0	176.0	157.0	140.0	221.0	109.0	214.0	111.0	121.0	148.0	162.0	90.0	59.0	80.0	134.0	198.0	179.0	113.0	149.0	91.0	125.0	100.0	100.0	86.0	102.0	122.0	115.0	118.0	115.0	98.0	110.0	76.0	95.0	80.0	106.0	72.0	93.0	95.0	111.0	98.0	77.0	89.0	76.0	57.0	52.0	92.0	87.0	104.0	104.0	98.0	99.0	67.0	83.0	87.0	74.0	93.0	88.0	116.0	91.0	120.0	130.0	87.0	125.0	84.0	78.0	118.0	97.0	156.0	112.0	160.0	204.0	131.0	112.0	67.0	96.0	154.0	137.0	148.0	115.0	202.0	122.0	172.0	158.0	145.0	169.0	127.0	168.0	118.0	154.0	206.0	161.0	203.0	152.0	166.0	180.0	144.0	153.0	178.0	213.0	207.0	216.0	216.0	218.0	158.0	191.0	166.0	218.0	209.0	252.0	236.0	236.0	237.0	248.0	227.0	222.0	260.0	221.0	219.0	210.0	224.0	325.0	262.0	323.0	286.0	241.0	238.0	269.0	251.0	275.0	272.0	371.0	557.0	416.0	268.0	337.0	288.0	294.0	254.0	316.0	306.0	325.0	473.0	451.0	504.0	530.0	477.0	336.0	349.0	301.0	297.0	381.0	422.0	492.0	622.0	587.0	518.0	412.0	488.0	464.0	418.0	488.0	507.0	615.0	695.0	654.0	694.0	548.0	468.0	446.0	494.0	503.0	529.0	601.0	615.0	544.0	585.0	563.0	501.0	522.0	527.0	497.0	576.0	545.0	591.0	522.0	438.0	612.0	536.0	533.0	568.0	489.0	496.0	528.0	540.0	489.0	495.0	516.0	486.0	460.0	472.0	468.0	418.0	471.0	489.0	502.0	409.0	506.0	381.0	435.0	421.0	418.0	437.0	350.0	420.0	437.0	387.0	378.0	297.0	379.0	351.0	320.0	368.0	309.0	350.0	345.0	296.0	309.0	334.0	330.0	278.0	316.0	317.0	332.0	314.0	335.0	307.0	370.0	332.0	300.0	383.0	266.0	334.0	370.0	300.0	380.0	284.0	294.0	355.0	310.0	306.0	258.0	333.0	324.0	292.0	313.0	325.0	310.0	342.0	252.0	263.0	309.0	340.0	348.0	316.0	278.0	312.0	313.0	289.0	249.0	262.0	272.0	307.0	287.0	328.0	292.0	263.0	273.0	294.0	229.0	222.0	241.0	281.0	254.0	273.0	295.0	257.0	266.0	309.0	290.0	267.0	296.0	286.0	288.0	337.0
316.0	375.0	288.0	322.0	261.0	315.0	323.0	314.0	255.0	311.0	326.0	348.0	344.0	291.0	285.0	289.0	284.0	307.0	254.0	238.0	310.0	293.0	303.0	290.0	326.0	219.0	279.0	269.0	331.0	304.0	316.0	286.0	326.0	291.0	300.0	262.0	334.0	262.0	287.0	394.0	325.0	305.0	304.0	317.0	346.0	300.0	312.0	266.0	309.0	361.0	307.0	294.0	312.0	325.0	312.0	315.0	321.0	307.0	304.0	278.0	367.0	295.0	329.0	369.0	330.0	353.0	328.0	395.0	369.0	396.0	348.0	366.0	388.0	408.0	426.0	356.0	377.0	375.0	379.0	360.0	377.0	378.0	425.0	424.0	446.0	407.0	426.0	451.0	487.0	450.0	424.0	441.0	393.0	462.0	472.0	453.0	539.0	575.0	501.0	556.0	516.0	568.0	450.0	517.0	543.0	554.0	520.0	556.0	504.0	632.0	490.0	575.0	630.0	536.0	570.0	640.0	582.0	655.0	540.0	614.0	469.0	607.0	502.0	557.0	545.0	496.0	568.0	629.0	636.0	767.0	604.0	597.0	489.0	480.0	503.0	465.0	490.0	616.0	551.0	593.0	599.0	484.0	405.0	332.0	281.0	296.0	353.0	497.0	566.0	504.0	512.0	448.0	390.0	272.0	244.0	273.0	293.0	247.0	311.0	291.0	405.0	591.0	412.0	311.0	278.0	253.0	294.0	280.0	284.0	308.0	322.0	338.0	370.0	292.0	247.0	234.0	248.0	267.0	213.0	288.0	251.0	257.0	240.0	212.0	256.0	244.0	210.0	197.0	185.0	201.0	203.0	264.0	244.0	258.0	246.0	198.0	174.0	140.0	208.0	200.0	150.0	230.0	208.0	191.0	154.0	123.0	180.0	114.0	178.0	157.0	153.0	159.0	121.0	235.0	142.0	170.0	144.0	145.0	104.0	62.0	111.0	109.0	180.0	169.0	130.0	174.0	95.0	144.0	108.0	113.0	97.0	123.0	125.0	115.0	124.0	123.0	87.0	124.0	79.0	84.0	90.0	82.0	81.0	87.0	95.0	128.0	98.0	92.0	90.0	63.0	58.0	57.0	69.0	90.0	89.0	126.0	79.0	92.0	103.0	80.0	89.0	98.0	75.0	79.0	102.0	124.0	131.0	117.0	139.0	113.0	137.0	97.0	99.0	129.0	102.0	168.0	115.0	173.0	183.0	154.0	109.0	63.0	111.0	128.0	165.0	168.0	119.0	216.0	128.0	195.0	135.0	147.0	219.0	152.0	175.0	128.0	172.0	221.0	177.0	203.0	178.0	194.0	190.0	166.0	166.0	178.0	223.0	243.0	200.0	232.0	210.0	205.0	160.0	181.0	232.0	223.0	264.0	291.0	235.0	237.0	250.0	259.0	235.0	209.0	240.0	221.0	226.0	270.0	388.0	292.0	317.0	295.0	263.0	256.0	268.0	272.0	290.0	303.0	432.0	526.0	388.0	374.0	373.0	351.0	284.0	233.0	259.0	278.0	349.0	432.0	481.0	507.0	559.0	513.0	411.0	323.0	324.0	345.0	419.0	542.0	605.0	586.0	518.0	547.0	492.0	444.0	448.0	415.0	627.0	617.0	696.0	723.0	674.0	769.0	604.0	555.0	480.0	518.0	579.0	607.0	610.0	603.0	569.0	548.0	621.0	541.0	508.0	529.0	583.0	573.0	583.0	589.0	558.0	620.0	517.0	546.0	487.0	499.0	491.0	542.0	578.0	547.0	515.0	604.0	490.0	502.0	552.0	521.0	501.0	453.0	514.0	568.0	331.0	487.0	479.0	363.0	461.0	441.0	420.0	395.0	448.0	409.0	448.0	385.0	361.0	359.0	492.0	340.0	360.0	376.0	361.0	376.0	352.0	347.0	312.0	359.0	330.0	383.0	296.0	344.0	306.0	329.0	353.0	386.0	398.0	301.0	354.0	340.0	376.0	387.0	359.0	367.0	371.0	316.0	357.0	371.0	277.0	352.0	313.0	289.0	306.0	324.0	344.0	373.0	317.0	323.0	282.0	289.0	319.0	302.0	347.0	263.0	352.0	287.0	308.0	300.0	278.0	368.0	287.0	364.0	322.0	338.0	287.0	332.0	320.0	289.0	283.0	251.0	248.0	236.0	307.0	308.0	311.0	259.0	325.0	259.0	281.0	278.0	317.0	317.0	268.0
278.0	331.0	308.0	291.0	301.0	294.0	327.0	327.0	286.0	327.0	321.0	328.0	307.0	336.0	308.0	344.0	271.0	274.0	263.0	271.0	336.0	246.0	296.0	312.0	257.0	351.0	264.0	276.0	317.0	291.0	309.0	315.0	280.0	329.0	307.0	311.0	317.0	272.0	338.0	298.0	316.0	293.0	356.0	327.0	329.0	350.0	285.0	303.0	317.0	356.0	384.0	273.0	353.0	272.0	336.0	282.0	291.0	319.0	369.0	326.0	380.0	344.0	405.0	383.0	338.0	335.0	324.0	360.0	387.0	360.0	365.0	340.0	411.0	428.0	456.0	395.0	402.0	356.0	393.0	427.0	461.0	462.0	395.0	503.0	511.0	519.0	436.0	445.0	427.0	472.0	454.0	476.0	441.0	521.0	492.0	537.0	550.0	575.0	563.0	636.0	519.0	519.0	544.0	525.0	584.0	572.0	575.0	544.0	613.0	607.0	542.0	584.0	520.0	540.0	524.0	556.0	672.0	563.0	543.0	634.0	575.0	626.0	490.0	550.0	457.0	595.0	631.0	712.0	689.0	656.0	629.0	543.0	444.0	509.0	514.0	493.0	632.0	562.0	726.0	685.0	506.0	445.0	372.0	290.0	333.0	363.0	524.0	560.0	525.0	449.0	492.0	380.0	299.0	276.0	283.0	274.0	278.0	330.0	346.0	374.0	575.0	397.0	312.0	261.0	315.0	333.0	210.0	264.0	294.0	325.0	317.0	368.0	259.0	196.0	243.0	215.0	300.0	258.0	231.0	295.0	257.0	259.0	267.0	217.0	192.0	216.0	155.0	180.0	156.0	191.0	199.0	242.0	232.0	190.0	171.0	165.0	174.0	216.0	193.0	189.0	229.0	173.0	236.0	192.0	154.0	173.0	119.0	181.0	155.0	127.0	181.0	110.0	217.0	143.0	194.0	148.0	161.0	92.0	74.0	70.0	138.0	170.0	192.0	130.0	150.0	117.0	136.0	99.0	107.0	114.0	101.0	116.0	115.0	129.0	143.0	134.0	95.0	93.0	110.0	86.0	82.0	86.0	92.0	105.0	89.0	113.0	97.0	87.0	91.0	51.0	53.0	88.0	84.0	77.0	83.0	100.0	102.0	83.0	102.0	75.0	116.0	87.0	115.0	90.0	87.0	135.0	112.0	109.0	120.0	115.0	124.0	108.0	93.0	145.0	113.0	157.0	112.0	178.0	173.0	139.0	112.0	66.0	117.0	139.0	156.0	195.0	142.0	214.0	130.0	185.0	140.0	165.0	166.0	102.0	196.0	154.0	156.0	228.0	207.0	186.0	165.0	183.0	194.0	145.0	200.0	166.0	192.0	255.0	234.0	223.0	251.0	176.0	157.0	167.0	182.0	237.0	239.0	297.0	247.0	270.0	273.0	241.0	278.0	264.0	218.0	236.0	238.0	294.0	352.0	308.0	348.0	306.0	267.0	272.0	290.0	302.0	313.0	360.0	433.0	526.0	477.0	368.0	371.0	365.0	257.0	271.0	255.0	350.0	402.0	505.0	562.0	518.0	565.0	535.0	369.0	316.0	326.0	339.0	459.0	546.0	635.0	611.0	558.0	666.0	533.0	469.0	441.0	468.0	513.0	553.0	642.0	725.0	726.0	664.0	584.0	569.0	497.0	507.0	570.0	652.0	661.0	646.0	648.0	628.0	626.0	544.0	508.0	566.0	563.0	575.0	515.0	526.0	599.0	551.0	641.0	574.0	514.0	580.0	474.0	542.0	613.0	493.0	530.0	518.0	513.0	560.0	452.0	513.0	540.0	426.0	577.0	487.0	500.0	486.0	491.0	487.0	501.0	463.0	434.0	449.0	476.0	454.0	467.0	392.0	374.0	392.0	393.0	420.0	359.0	393.0	365.0	403.0	385.0	348.0	353.0	393.0	339.0	355.0	356.0	340.0	388.0	336.0	298.0	362.0	360.0	385.0	264.0	378.0	351.0	325.0	365.0	328.0	340.0	332.0	325.0	394.0	254.0	348.0	326.0	312.0	366.0	313.0	321.0	343.0	277.0	354.0	277.0	305.0	323.0	292.0	348.0	372.0	319.0	323.0	318.0	316.0	277.0	344.0	294.0	305.0	272.0	282.0	321.0	286.0	269.0	293.0	240.0	286.0	285.0	282.0	288.0	308.0	291.0	288.0	269.0	247.0	311.0	281.0	371.0	303.0	350.0
267.0	275.0	299.0	196.0	290.0	273.0	280.0	243.0	280.0	339.0	322.0	299.0	273.0	325.0	288.0	256.0	276.0	265.0	280.0	274.0	262.0	275.0	266.0	321.0	255.0	321.0	228.0	261.0	329.0	302.0	301.0	309.0	272.0	298.0	247.0	336.0	264.0	315.0	272.0	287.0	323.0	270.0	307.0	343.0	290.0	285.0	293.0	345.0	316.0	311.0	301.0	319.0	315.0	315.0	310.0	290.0	279.0	260.0	308.0	338.0	261.0	309.0	325.0	357.0	331.0	406.0	346.0	340.0	408.0	371.0	391.0	395.0	340.0	450.0	341.0	398.0	364.0	374.0	379.0	364.0	400.0	399.0	424.0	474.0	393.0	434.0	478.0	454.0	464.0	451.0	449.0	452.0	411.0	450.0	465.0	522.0	503.0	536.0	566.0	600.0	553.0	546.0	566.0	505.0	585.0	548.0	566.0	538.0	530.0	521.0	641.0	500.0	590.0	531.0	526.0	575.0	678.0	618.0	590.0	558.0	591.0	544.0	567.0	512.0	523.0	628.0	632.0	692.0	674.0	597.0	603.0	492.0	496.0	421.0	473.0	477.0	585.0	642.0	578.0	620.0	524.0	454.0	335.0	316.0	332.0	330.0	381.0	510.0	466.0	535.0	357.0	383.0	271.0	257.0	280.0	281.0	289.0	316.0	267.0	377.0	458.0	387.0	295.0	304.0	275.0	268.0	228.0	277.0	318.0	322.0	293.0	299.0	247.0	238.0	213.0	233.0	219.0	239.0	259.0	233.0	271.0	204.0	235.0	278.0	177.0	196.0	156.0	169.0	198.0	183.0	223.0	241.0	269.0	177.0	173.0	194.0	172.0	192.0	191.0	159.0	206.0	199.0	217.0	171.0	130.0	179.0	142.0	179.0	150.0	138.0	157.0	117.0	200.0	135.0	178.0	195.0	147.0	84.0	53.0	105.0	129.0	154.0	144.0	126.0	151.0	97.0	144.0	112.0	113.0	133.0	93.0	120.0	87.0	126.0	114.0	88.0	91.0	92.0	94.0	105.0	95.0	98.0	79.0	101.0	79.0	100.0	84.0	78.0	95.0	66.0	62.0	68.0	63.0	78.0	95.0	89.0	106.0	97.0	89.0	85.0	74.0	105.0	88.0	78.0	105.0	92.0	134.0	108.0	80.0	112.0	96.0	124.0	120.0	107.0	143.0	101.0	146.0	125.0	147.0	169.0	131.0	111.0	50.0	87.0	140.0	179.0	190.0	142.0	215.0	124.0	154.0	131.0	142.0	145.0	131.0	173.0	166.0	161.0	210.0	158.0	168.0	191.0	162.0	162.0	126.0	156.0	138.0	195.0	237.0	227.0	238.0	168.0	175.0	148.0	197.0	191.0	196.0	252.0	241.0	220.0	226.0	239.0	206.0	216.0	207.0	218.0	216.0	199.0	245.0	331.0	271.0	402.0	292.0	260.0	266.0	260.0	255.0	294.0	310.0	346.0	476.0	384.0	395.0	308.0	301.0	272.0	237.0	272.0	319.0	358.0	495.0	450.0	497.0	568.0	442.0	351.0	373.0	335.0	365.0	409.0	500.0	505.0	616.0	567.0	593.0	429.0	472.0	469.0	479.0	578.0	540.0	607.0	773.0	633.0	713.0	643.0	540.0	538.0	505.0	506.0	565.0	651.0	599.0	647.0	623.0	585.0	604.0	586.0	537.0	552.0	517.0	555.0	627.0	534.0	620.0	607.0	551.0	524.0	596.0	529.0	640.0	460.0	540.0	503.0	519.0	591.0	481.0	554.0	515.0	468.0	453.0	393.0	503.0	449.0	464.0	458.0	453.0	473.0	430.0	402.0	387.0	364.0	409.0	413.0	398.0	406.0	331.0	385.0	381.0	356.0	368.0	308.0	372.0	325.0	395.0	381.0	357.0	288.0	307.0	285.0	322.0	323.0	319.0	329.0	367.0	375.0	304.0	317.0	344.0	283.0	341.0	335.0	340.0	347.0	288.0	292.0	351.0	321.0	315.0	269.0	312.0	348.0	381.0	336.0	307.0	284.0	294.0	240.0	258.0	314.0	295.0	330.0	317.0	309.0	322.0	309.0	265.0	299.0	255.0	286.0	292.0	262.0	312.0	343.0	265.0	291.0	253.0	241.0	265.0	221.0	230.0	300.0	292.0	274.0	274.0	241.0	257.0	256.0	273.0	274.0	298.0
245.0	292.0	257.0	203.0	250.0	284.0	264.0	291.0	273.0	259.0	300.0	239.0	238.0	233.0	269.0	249.0	267.0	262.0	222.0	282.0	231.0	282.0	246.0	206.0	304.0	249.0	245.0	272.0	279.0	285.0	324.0	260.0	275.0	251.0	313.0	271.0	274.0	291.0	249.0	278.0	288.0	234.0	286.0	296.0	251.0	296.0	296.0	333.0	328.0	296.0	287.0	307.0	257.0	314.0	320.0	281.0	279.0	293.0	304.0	342.0	293.0	323.0	309.0	308.0	314.0	324.0	305.0	370.0	337.0	316.0	309.0	331.0	356.0	372.0	338.0	428.0	358.0	394.0	420.0	337.0	408.0	354.0	413.0	447.0	436.0	471.0	425.0	407.0	460.0	470.0	364.0	492.0	447.0	448.0	503.0	519.0	583.0	520.0	549.0	521.0	596.0	472.0	626.0	530.0	566.0	565.0	645.0	556.0	488.0	574.0	599.0	518.0	531.0	549.0	538.0	604.0	647.0	683.0	539.0	539.0	634.0	464.0	517.0	451.0	562.0	603.0	679.0	612.0	567.0	559.0	537.0	408.0	479.0	445.0	485.0	540.0	562.0	645.0	598.0	477.0	407.0	306.0	285.0	286.0	354.0	407.0	485.0	509.0	504.0	469.0	309.0	300.0	243.0	223.0	258.0	261.0	298.0	301.0	302.0	547.0	335.0	308.0	210.0	274.0	232.0	214.0	253.0	263.0	291.0	311.0	273.0	247.0	199.0	199.0	195.0	211.0	220.0	235.0	225.0	200.0	234.0	220.0	238.0	179.0	193.0	164.0	148.0	180.0	199.0	170.0	189.0	225.0	222.0	177.0	178.0	164.0	179.0	160.0	147.0	210.0	188.0	215.0	177.0	136.0	164.0	120.0	154.0	150.0	125.0	169.0	116.0	170.0	127.0	193.0	157.0	161.0	86.0	51.0	95.0	148.0	147.0	158.0	102.0	151.0	93.0	133.0	116.0	105.0	126.0	104.0	108.0	84.0	84.0	130.0	92.0	98.0	76.0	90.0	98.0	76.0	76.0	82.0	82.0	92.0	71.0	87.0	86.0	63.0	59.0	71.0	78.0	73.0	67.0	90.0	70.0	77.0	97.0	80.0	74.0	96.0	77.0	124.0	87.0	94.0	109.0	101.0	171.0	81.0	84.0	104.0	101.0	126.0	95.0	122.0	118.0	91.0	145.0	111.0	153.0	145.0	111.0	93.0	52.0	105.0	150.0	159.0	196.0	132.0	169.0	115.0	176.0	99.0	121.0	154.0	148.0	209.0	147.0	137.0	192.0	136.0	175.0	127.0	162.0	172.0	186.0	162.0	146.0	180.0	230.0	195.0	162.0	187.0	172.0	129.0	171.0	177.0	204.0	219.0	207.0	250.0	239.0	224.0	219.0	226.0	211.0	200.0	190.0	207.0	248.0	302.0	267.0	305.0	285.0	241.0	207.0	250.0	278.0	316.0	268.0	376.0	467.0	445.0	357.0	320.0	267.0	230.0	244.0	252.0	318.0	369.0	423.0	481.0	479.0	500.0	480.0	375.0	294.0	297.0	344.0	407.0	497.0	471.0	608.0	575.0	541.0	445.0	422.0	448.0	476.0	524.0	541.0	705.0	578.0	635.0	655.0	567.0	547.0	538.0	561.0	600.0	587.0	653.0	643.0	598.0	639.0	610.0	642.0	550.0	534.0	546.0	545.0	610.0	514.0	582.0	490.0	603.0	579.0	491.0	493.0	505.0	547.0	569.0	522.0	522.0	490.0	485.0	522.0	511.0	471.0	518.0	359.0	483.0	447.0	447.0	472.0	469.0	411.0	449.0	445.0	424.0	370.0	416.0	402.0	404.0	366.0	316.0	347.0	324.0	351.0	335.0	283.0	298.0	370.0	336.0	359.0	330.0	362.0	251.0	254.0	343.0	325.0	303.0	291.0	320.0	388.0	365.0	307.0	289.0	297.0	330.0	334.0	336.0	327.0	289.0	295.0	290.0	297.0	268.0	281.0	274.0	306.0	287.0	326.0	269.0	283.0	252.0	332.0	274.0	332.0	312.0	269.0	340.0	275.0	343.0	292.0	281.0	319.0	272.0	341.0	229.0	276.0	283.0	256.0	284.0	259.0	205.0	262.0	211.0	277.0	236.0	217.0	226.0	305.0	256.0	251.0	238.0	283.0	269.0	251.0	259.0	280.0
283.0	251.0	254.0	288.0	249.0	280.0	288.0	305.0	288.0	304.0	269.0	222.0	256.0	263.0	268.0	250.0	261.0	285.0	255.0	320.0	257.0	240.0	276.0	255.0	283.0	224.0	235.0	244.0	224.0	314.0	254.0	261.0	264.0	263.0	327.0	329.0	296.0	279.0	276.0	292.0	234.0	308.0	267.0	244.0	257.0	307.0	328.0	311.0	299.0	310.0	275.0	276.0	299.0	280.0	305.0	292.0	242.0	291.0	280.0	329.0	357.0	308.0	319.0	295.0	397.0	355.0	330.0	350.0	342.0	336.0	342.0	359.0	339.0	351.0	339.0	377.0	355.0	339.0	369.0	428.0	401.0	407.0	408.0	405.0	425.0	390.0	449.0	419.0	410.0	424.0	408.0	392.0	586.0	416.0	475.0	468.0	514.0	530.0	566.0	496.0	522.0	554.0	514.0	591.0	489.0	587.0	586.0	514.0	557.0	455.0	466.0	526.0	536.0	547.0	514.0	678.0	605.0	646.0	561.0	508.0	537.0	532.0	479.0	517.0	546.0	577.0	598.0	633.0	591.0	568.0	570.0	487.0	391.0	489.0	467.0	569.0	519.0	647.0	680.0	523.0	377.0	354.0	329.0	322.0	317.0	407.0	457.0	488.0	383.0	399.0	383.0	232.0	237.0	208.0	246.0	256.0	272.0	247.0	313.0	409.0	326.0	244.0	303.0	240.0	261.0	212.0	261.0	276.0	344.0	317.0	300.0	251.0	188.0	253.0	205.0	182.0	238.0	194.0	260.0	224.0	213.0	248.0	224.0	177.0	183.0	132.0	163.0	170.0	184.0	214.0	231.0	213.0	189.0	160.0	159.0	173.0	179.0	155.0	170.0	161.0	162.0	194.0	182.0	146.0	190.0	124.0	150.0	138.0	117.0	159.0	106.0	183.0	103.0	154.0	216.0	166.0	122.0	65.0	88.0	97.0	187.0	123.0	97.0	143.0	87.0	114.0	109.0	109.0	113.0	96.0	110.0	78.0	99.0	102.0	93.0	100.0	98.0	111.0	92.0	86.0	67.0	78.0	89.0	86.0	107.0	76.0	77.0	81.0	78.0	93.0	87.0	67.0	86.0	60.0	82.0	73.0	75.0	82.0	98.0	88.0	94.0	85.0	91.0	102.0	95.0	74.0	108.0	109.0	105.0	65.0	116.0	104.0	118.0	107.0	87.0	134.0	83.0	124.0	112.0	140.0	149.0	114.0	109.0	50.0	123.0	130.0	203.0	189.0	111.0	186.0	94.0	135.0	99.0	145.0	153.0	161.0	171.0	154.0	169.0	171.0	133.0	164.0	164.0	148.0	152.0	144.0	142.0	183.0	198.0	261.0	212.0	170.0	167.0	143.0	149.0	158.0	202.0	206.0	203.0	201.0	258.0	243.0	205.0	237.0	203.0	221.0	167.0	255.0	191.0	241.0	337.0	318.0	332.0	302.0	260.0	251.0	260.0	278.0	246.0	302.0	359.0	527.0	440.0	301.0	310.0	315.0	243.0	244.0	274.0	313.0	340.0	435.0	421.0	444.0	447.0	424.0	318.0	288.0	354.0	343.0	416.0	437.0	596.0	599.0	492.0	493.0	388.0	433.0	440.0	496.0	490.0	562.0	523.0	627.0	645.0	676.0	534.0	542.0	464.0	496.0	505.0	549.0	595.0	635.0	631.0	589.0	657.0	555.0	609.0	534.0	510.0	642.0	538.0	646.0	556.0	522.0	578.0	503.0	485.0	545.0	484.0	550.0	516.0	569.0	542.0	536.0	570.0	541.0	492.0	480.0	382.0	495.0	412.0	498.0	503.0	418.0	433.0	378.0	427.0	431.0	352.0	416.0	351.0	392.0	413.0	357.0	376.0	299.0	357.0	387.0	286.0	320.0	303.0	400.0	312.0	309.0	297.0	346.0	335.0	282.0	316.0	302.0	325.0	360.0	392.0	386.0	350.0	331.0	267.0	311.0	268.0	327.0	354.0	318.0	366.0	281.0	325.0	284.0	243.0	336.0	284.0	298.0	316.0	324.0	290.0	288.0	270.0	296.0	267.0	247.0	303.0	343.0	319.0	294.0	275.0	300.0	283.0	288.0	297.0	267.0	242.0	282.0	286.0	217.0	319.0	211.0	295.0	258.0	197.0	294.0	244.0	250.0	274.0	251.0	242.0	239.0	244.0	270.0	256.0	251.0	316.0
243.0	198.0	226.0	280.0	235.0	233.0	207.0	300.0	262.0	285.0	220.0	233.0	228.0	252.0	246.0	261.0	242.0	242.0	234.0	240.0	232.0	259.0	256.0	244.0	221.0	252.0	215.0	227.0	235.0	265.0	288.0	284.0	313.0	288.0	264.0	288.0	294.0	243.0	229.0	250.0	296.0	301.0	248.0	262.0	282.0	343.0	307.0	287.0	336.0	262.0	239.0	296.0	290.0	252.0	305.0	296.0	299.0	306.0	267.0	291.0	303.0	320.0	289.0	314.0	352.0	317.0	334.0	305.0	261.0	300.0	301.0	308.0	315.0	334.0	405.0	401.0	389.0	354.0	329.0	361.0	336.0	379.0	422.0	382.0	443.0	457.0	436.0	423.0	380.0	395.0	448.0	458.0	466.0	476.0	511.0	542.0	566.0	485.0	529.0	484.0	452.0	608.0	454.0	586.0	501.0	565.0	580.0	531.0	557.0	534.0	496.0	519.0	475.0	542.0	661.0	619.0	621.0	535.0	587.0	525.0	419.0	527.0	450.0	510.0	546.0	639.0	643.0	550.0	516.0	519.0	437.0	478.0	420.0	481.0	511.0	553.0	585.0	548.0	468.0	433.0	306.0	325.0	307.0	320.0	443.0	461.0	499.0	459.0	455.0	354.0	304.0	258.0	212.0	267.0	221.0	232.0	229.0	377.0	477.0	266.0	308.0	245.0	276.0	254.0	242.0	240.0	237.0	263.0	235.0	265.0	228.0	214.0	222.0	176.0	187.0	180.0	209.0	232.0	209.0	223.0	172.0	239.0	186.0	177.0	147.0	122.0	184.0	157.0	211.0	210.0	217.0	190.0	176.0	173.0	137.0	183.0	132.0	184.0	152.0	155.0	173.0	174.0	123.0	187.0	132.0	158.0	131.0	116.0	148.0	77.0	215.0	140.0	173.0	176.0	152.0	123.0	72.0	103.0	103.0	149.0	127.0	87.0	128.0	71.0	115.0	114.0	99.0	138.0	105.0	133.0	102.0	81.0	107.0	75.0	113.0	90.0	99.0	91.0	79.0	82.0	70.0	96.0	88.0	89.0	61.0	66.0	74.0	79.0	92.0	107.0	96.0	72.0	74.0	66.0	70.0	74.0	86.0	98.0	96.0	94.0	99.0	83.0	94.0	84.0	104.0	101.0	81.0	115.0	85.0	90.0	114.0	89.0	134.0	115.0	111.0	141.0	87.0	138.0	82.0	148.0	128.0	135.0	78.0	66.0	96.0	172.0	167.0	161.0	125.0	161.0	96.0	164.0	112.0	148.0	169.0	155.0	181.0	123.0	152.0	158.0	147.0	159.0	150.0	164.0	174.0	136.0	122.0	156.0	223.0	212.0	226.0	192.0	124.0	162.0	133.0	166.0	167.0	178.0	210.0	248.0	192.0	211.0	204.0	196.0	204.0	205.0	177.0	208.0	209.0	229.0	328.0	275.0	317.0	256.0	235.0	269.0	225.0	213.0	263.0	272.0	391.0	494.0	344.0	284.0	296.0	249.0	257.0	244.0	258.0	312.0	349.0	377.0	470.0	436.0	482.0	397.0	314.0	321.0	266.0	318.0	374.0	482.0	536.0	548.0	447.0	558.0	427.0	449.0	447.0	470.0	507.0	542.0	594.0	580.0	663.0	624.0	585.0	535.0	512.0	505.0	510.0	605.0	701.0	604.0	592.0	611.0	573.0	549.0	499.0	546.0	554.0	545.0	584.0	514.0	571.0	575.0	612.0	513.0	520.0	496.0	449.0	538.0	470.0	477.0	459.0	552.0	561.0	500.0	485.0	415.0	450.0	397.0	473.0	469.0	390.0	375.0	476.0	364.0	439.0	318.0	392.0	384.0	367.0	370.0	402.0	346.0	333.0	325.0	360.0	320.0	342.0	314.0	317.0	346.0	366.0	342.0	245.0	291.0	319.0	296.0	304.0	320.0	321.0	370.0	302.0	355.0	350.0	292.0	336.0	313.0	330.0	337.0	344.0	318.0	348.0	367.0	263.0	306.0	258.0	357.0	317.0	272.0	290.0	281.0	328.0	325.0	251.0	318.0	253.0	281.0	287.0	271.0	329.0	262.0	285.0	299.0	285.0	285.0	245.0	277.0	259.0	275.0	258.0	282.0	242.0	252.0	264.0	261.0	261.0	251.0	208.0	278.0	244.0	267.0	252.0	267.0	249.0	228.0	282.0	291.0	253.0
233.0	266.0	214.0	247.0	303.0	280.0	260.0	260.0	262.0	223.0	211.0	238.0	236.0	244.0	268.0	259.0	255.0	254.0	325.0	218.0	252.0	232.0	249.0	336.0	259.0	258.0	226.0	200.0	261.0	263.0	250.0	271.0	254.0	287.0	274.0	316.0	249.0	270.0	278.0	234.0	282.0	267.0	301.0	247.0	249.0	265.0	280.0	300.0	316.0	297.0	261.0	279.0	331.0	294.0	252.0	289.0	291.0	284.0	279.0	282.0	298.0	325.0	250.0	318.0	280.0	318.0	385.0	297.0	260.0	295.0	334.0	398.0	290.0	334.0	295.0	378.0	383.0	356.0	350.0	391.0	340.0	355.0	398.0	460.0	409.0	420.0	388.0	409.0	385.0	427.0	396.0	444.0	437.0	529.0	466.0	465.0	471.0	524.0	504.0	476.0	524.0	513.0	566.0	479.0	583.0	518.0	515.0	522.0	520.0	498.0	498.0	449.0	472.0	435.0	587.0	505.0	606.0	568.0	591.0	497.0	466.0	458.0	491.0	484.0	540.0	538.0	659.0	521.0	572.0	568.0	459.0	375.0	446.0	444.0	525.0	475.0	585.0	560.0	405.0	377.0	304.0	250.0	326.0	325.0	373.0	456.0	470.0	380.0	413.0	330.0	257.0	226.0	214.0	251.0	208.0	280.0	256.0	312.0	430.0	296.0	281.0	247.0	260.0	222.0	188.0	244.0	229.0	282.0	261.0	265.0	229.0	192.0	195.0	208.0	229.0	178.0	187.0	219.0	225.0	244.0	239.0	165.0	186.0	179.0	144.0	147.0	149.0	146.0	192.0	214.0	205.0	181.0	129.0	160.0	141.0	170.0	131.0	151.0	142.0	147.0	195.0	143.0	151.0	157.0	124.0	171.0	161.0	124.0	134.0	101.0	172.0	106.0	151.0	135.0	126.0	117.0	78.0	96.0	136.0	157.0	127.0	107.0	114.0	87.0	97.0	94.0	116.0	113.0	98.0	135.0	86.0	123.0	113.0	80.0	93.0	89.0	96.0	98.0	86.0	83.0	90.0	93.0	113.0	96.0	77.0	64.0	60.0	57.0	92.0	99.0	103.0	93.0	57.0	57.0	68.0	64.0	54.0	71.0	92.0	95.0	77.0	88.0	74.0	111.0	92.0	70.0	85.0	91.0	84.0	86.0	103.0	128.0	117.0	136.0	92.0	87.0	120.0	67.0	154.0	81.0	127.0	147.0	126.0	115.0	68.0	95.0	139.0	140.0	143.0	117.0	166.0	75.0	161.0	133.0	154.0	141.0	157.0	168.0	136.0	138.0	210.0	154.0	188.0	152.0	125.0	171.0	152.0	169.0	155.0	145.0	211.0	184.0	161.0	190.0	163.0	122.0	159.0	183.0	213.0	219.0	204.0	191.0	216.0	210.0	208.0	192.0	167.0	173.0	180.0	194.0	238.0	331.0	265.0	277.0	226.0	238.0	267.0	197.0	239.0	252.0	288.0	332.0	450.0	370.0	333.0	310.0	283.0	263.0	246.0	266.0	306.0	328.0	382.0	423.0	417.0	447.0	429.0	381.0	336.0	261.0	299.0	400.0	498.0	466.0	518.0	527.0	518.0	417.0	404.0	398.0	443.0	416.0	541.0	545.0	649.0	607.0	586.0	540.0	544.0	414.0	484.0	506.0	606.0	563.0	550.0	647.0	565.0	539.0	520.0	460.0	517.0	435.0	578.0	434.0	514.0	493.0	484.0	540.0	531.0	423.0	574.0	449.0	539.0	465.0	472.0	544.0	526.0	446.0	502.0	397.0	442.0	442.0	394.0	412.0	467.0	388.0	393.0	413.0	394.0	363.0	413.0	336.0	352.0	388.0	353.0	368.0	397.0	316.0	334.0	319.0	316.0	312.0	364.0	316.0	302.0	285.0	299.0	296.0	295.0	313.0	296.0	336.0	348.0	359.0	309.0	267.0	370.0	244.0	315.0	267.0	295.0	281.0	304.0	334.0	291.0	280.0	304.0	287.0	298.0	285.0	313.0	271.0	279.0	296.0	256.0	318.0	292.0	243.0	295.0	254.0	296.0	286.0	301.0	306.0	304.0	338.0	267.0	268.0	262.0	247.0	269.0	310.0	253.0	285.0	231.0	278.0	284.0	222.0	273.0	235.0	238.0	220.0	214.0	221.0	215.0	280.0	272.0	246.0	234.0	263.0	209.0
207.0	278.0	244.0	207.0	223.0	236.0	264.0	269.0	243.0	224.0	241.0	232.0	230.0	226.0	260.0	265.0	246.0	243.0	283.0	214.0	298.0	200.0	233.0	226.0	259.0	272.0	238.0	229.0	247.0	216.0	288.0	277.0	301.0	212.0	259.0	267.0	244.0	281.0	250.0	288.0	241.0	288.0	279.0	246.0	301.0	276.0	284.0	297.0	281.0	250.0	227.0	319.0	262.0	287.0	256.0	312.0	233.0	241.0	257.0	256.0	250.0	299.0	302.0	296.0	299.0	337.0	310.0	340.0	320.0	305.0	347.0	270.0	296.0	317.0	324.0	341.0	345.0	353.0	306.0	340.0	304.0	346.0	366.0	368.0	443.0	413.0	449.0	347.0	418.0	348.0	390.0	415.0	454.0	428.0	461.0	417.0	485.0	492.0	481.0	468.0	456.0	479.0	585.0	387.0	562.0	524.0	506.0	461.0	499.0	478.0	465.0	491.0	496.0	540.0	577.0	550.0	525.0	529.0	504.0	497.0	461.0	408.0	505.0	496.0	571.0	547.0	563.0	550.0	515.0	404.0	382.0	385.0	447.0	472.0	550.0	578.0	503.0	430.0	403.0	303.0	274.0	308.0	304.0	371.0	399.0	449.0	438.0	363.0	306.0	247.0	200.0	224.0	232.0	257.0	263.0	217.0	326.0	399.0	302.0	283.0	184.0	274.0	223.0	215.0	213.0	282.0	236.0	269.0	207.0	218.0	196.0	218.0	194.0	197.0	150.0	155.0	192.0	194.0	217.0	206.0	210.0	173.0	175.0	113.0	129.0	179.0	154.0	218.0	175.0	189.0	184.0	151.0	146.0	120.0	193.0	145.0	113.0	172.0	127.0	198.0	172.0	119.0	176.0	140.0	176.0	125.0	132.0	171.0	88.0	162.0	122.0	143.0	162.0	154.0	99.0	67.0	100.0	140.0	160.0	127.0	92.0	123.0	72.0	112.0	77.0	111.0	105.0	89.0	141.0	99.0	90.0	108.0	86.0	96.0	51.0	70.0	77.0	91.0	104.0	79.0	97.0	84.0	110.0	62.0	47.0	51.0	62.0	69.0	72.0	81.0	94.0	96.0	61.0	58.0	73.0	66.0	72.0	90.0	90.0	97.0	108.0	79.0	101.0	88.0	83.0	75.0	78.0	65.0	113.0	83.0	86.0	152.0	119.0	108.0	84.0	95.0	90.0	62.0	103.0	90.0	133.0	148.0	134.0	100.0	66.0	82.0	110.0	134.0	158.0	113.0	175.0	94.0	181.0	123.0	165.0	168.0	138.0	197.0	112.0	170.0	184.0	165.0	179.0	141.0	155.0	148.0	129.0	168.0	138.0	172.0	210.0	181.0	159.0	122.0	130.0	126.0	165.0	172.0	184.0	160.0	187.0	214.0	182.0	189.0	199.0	172.0	155.0	179.0	209.0	182.0	213.0	288.0	253.0	285.0	226.0	214.0	166.0	256.0	195.0	261.0	247.0	362.0	364.0	374.0	256.0	258.0	262.0	248.0	240.0	219.0	258.0	355.0	303.0	380.0	403.0	429.0	453.0	315.0	305.0	320.0	348.0	350.0	391.0	433.0	538.0	463.0	493.0	405.0	417.0	406.0	462.0	465.0	504.0	526.0	573.0	509.0	513.0	519.0	491.0	425.0	499.0	525.0	536.0	604.0	626.0	543.0	541.0	529.0	448.0	499.0	521.0	552.0	508.0	492.0	528.0	524.0	496.0	548.0	432.0	451.0	521.0	453.0	491.0	423.0	468.0	490.0	484.0	448.0	400.0	447.0	345.0	394.0	386.0	375.0	455.0	438.0	369.0	359.0	312.0	376.0	307.0	336.0	344.0	334.0	334.0	360.0	303.0	298.0	313.0	297.0	295.0	295.0	293.0	283.0	291.0	287.0	353.0	291.0	306.0	277.0	283.0	317.0	337.0	287.0	311.0	247.0	306.0	346.0	277.0	312.0	305.0	255.0	250.0	322.0	323.0	313.0	279.0	309.0	335.0	313.0	279.0	257.0	279.0	298.0	293.0	268.0	288.0	276.0	326.0	252.0	217.0	283.0	276.0	293.0	320.0	240.0	304.0	281.0	209.0	205.0	238.0	227.0	277.0	231.0	233.0	280.0	210.0	249.0	263.0	258.0	234.0	200.0	216.0	229.0	232.0	230.0	238.0	232.0	233.0	187.0	262.0
214.0	208.0	232.0	214.0	204.0	268.0	212.0	244.0	255.0	217.0	213.0	184.0	242.0	234.0	246.0	220.0	217.0	241.0	208.0	240.0	218.0	192.0	271.0	260.0	275.0	239.0	220.0	202.0	235.0	212.0	239.0	258.0	270.0	279.0	274.0	241.0	267.0	277.0	245.0	257.0	249.0	259.0	265.0	268.0	231.0	266.0	238.0	259.0	284.0	267.0	281.0	273.0	319.0	254.0	286.0	245.0	282.0	261.0	247.0	234.0	273.0	299.0	306.0	303.0	273.0	335.0	291.0	276.0	344.0	286.0	288.0	234.0	306.0	293.0	329.0	320.0	343.0	293.0	380.0	288.0	386.0	347.0	342.0	348.0	397.0	322.0	382.0	342.0	347.0	337.0	340.0	393.0	414.0	419.0	444.0	378.0	422.0	416.0	457.0	416.0	465.0	464.0	495.0	518.0	490.0	594.0	505.0	442.0	516.0	493.0	451.0	458.0	445.0	613.0	452.0	487.0	507.0	481.0	493.0	489.0	498.0	425.0	455.0	602.0	515.0	521.0	470.0	438.0	462.0	404.0	371.0	353.0	410.0	496.0	436.0	569.0	501.0	431.0	329.0	290.0	247.0	262.0	281.0	410.0	396.0	366.0	397.0	359.0	318.0	294.0	199.0	265.0	259.0	208.0	301.0	245.0	273.0	458.0	323.0	228.0	230.0	204.0	214.0	176.0	199.0	212.0	284.0	290.0	301.0	209.0	167.0	176.0	143.0	172.0	197.0	201.0	175.0	180.0	188.0	185.0	189.0	194.0	135.0	153.0	124.0	125.0	161.0	192.0	158.0	161.0	175.0	150.0	144.0	119.0	171.0	158.0	131.0	137.0	168.0	195.0	154.0	165.0	152.0	120.0	161.0	153.0	123.0	174.0	105.0	172.0	120.0	142.0	130.0	141.0	101.0	59.0	89.0	147.0	168.0	129.0	106.0	107.0	82.0	97.0	79.0	101.0	94.0	85.0	127.0	103.0	88.0	126.0	88.0	69.0	63.0	84.0	85.0	91.0	81.0	98.0	95.0	108.0	81.0	69.0	64.0	71.0	63.0	52.0	66.0	76.0	98.0	100.0	72.0	62.0	62.0	60.0	66.0	75.0	95.0	90.0	93.0	101.0	103.0	90.0	110.0	87.0	64.0	92.0	83.0	129.0	88.0	94.0	114.0	77.0	113.0	104.0	70.0	98.0	54.0	93.0	85.0	135.0	153.0	137.0	96.0	48.0	112.0	142.0	158.0	152.0	67.0	155.0	99.0	164.0	123.0	125.0	131.0	132.0	163.0	135.0	130.0	162.0	120.0	178.0	130.0	136.0	141.0	161.0	132.0	161.0	156.0	176.0	178.0	162.0	126.0	130.0	133.0	173.0	191.0	198.0	191.0	206.0	163.0	194.0	173.0	193.0	201.0	181.0	184.0	181.0	175.0	210.0	243.0	238.0	262.0	267.0	203.0	220.0	201.0	215.0	219.0	250.0	300.0	343.0	307.0	287.0	280.0	247.0	187.0	216.0	220.0	235.0	266.0	369.0	378.0	382.0	457.0	452.0	315.0	275.0	256.0	291.0	314.0	474.0	493.0	516.0	468.0	416.0	411.0	426.0	350.0	410.0	463.0	499.0	622.0	641.0	523.0	606.0	525.0	478.0	423.0	473.0	488.0	520.0	606.0	568.0	492.0	566.0	471.0	486.0	400.0	490.0	409.0	488.0	450.0	507.0	489.0	536.0	486.0	556.0	341.0	485.0	412.0	518.0	463.0	496.0	456.0	501.0	382.0	455.0	414.0	408.0	336.0	376.0	390.0	464.0	395.0	429.0	353.0	320.0	349.0	320.0	329.0	315.0	356.0	370.0	358.0	311.0	307.0	284.0	350.0	283.0	327.0	308.0	287.0	307.0	279.0	307.0	304.0	299.0	312.0	292.0	334.0	288.0	302.0	298.0	249.0	313.0	298.0	299.0	239.0	262.0	298.0	272.0	330.0	279.0	299.0	269.0	255.0	294.0	258.0	229.0	226.0	267.0	314.0	253.0	257.0	286.0	253.0	316.0	234.0	231.0	242.0	288.0	347.0	251.0	302.0	216.0	247.0	245.0	221.0	237.0	247.0	197.0	229.0	230.0	243.0	233.0	232.0	240.0	229.0	221.0	198.0	221.0	227.0	260.0	218.0	255.0	239.0	226.0	227.0
245.0	272.0	292.0	184.0	227.0	252.0	241.0	254.0	235.0	247.0	246.0	236.0	223.0	218.0	242.0	234.0	271.0	228.0	208.0	266.0	213.0	257.0	220.0	224.0	274.0	231.0	258.0	192.0	271.0	259.0	246.0	303.0	228.0	264.0	248.0	283.0	263.0	285.0	331.0	244.0	257.0	238.0	237.0	267.0	253.0	300.0	295.0	258.0	271.0	277.0	290.0	257.0	251.0	258.0	311.0	217.0	285.0	235.0	264.0	259.0	267.0	270.0	283.0	311.0	308.0	265.0	311.0	342.0	309.0	345.0	235.0	353.0	253.0	340.0	319.0	307.0	396.0	349.0	305.0	326.0	320.0	360.0	351.0	402.0	374.0	371.0	360.0	380.0	369.0	403.0	386.0	411.0	423.0	457.0	471.0	442.0	433.0	445.0	387.0	466.0	464.0	479.0	517.0	573.0	464.0	548.0	459.0	475.0	467.0	480.0	450.0	478.0	566.0	506.0	525.0	528.0	533.0	495.0	466.0	466.0	444.0	502.0	512.0	566.0	532.0	557.0	526.0	478.0	420.0	322.0	379.0	410.0	532.0	568.0	566.0	548.0	470.0	338.0	317.0	257.0	308.0	299.0	380.0	452.0	413.0	392.0	368.0	306.0	240.0	248.0	238.0	247.0	271.0	239.0	275.0	293.0	389.0	297.0	232.0	207.0	232.0	244.0	167.0	229.0	254.0	235.0	296.0	241.0	218.0	153.0	190.0	158.0	173.0	204.0	199.0	239.0	173.0	205.0	204.0	166.0	189.0	173.0	129.0	142.0	134.0	147.0	160.0	195.0	172.0	182.0	149.0	144.0	143.0	173.0	117.0	146.0	167.0	136.0	201.0	121.0	119.0	185.0	113.0	145.0	143.0	109.0	162.0	100.0	172.0	122.0	148.0	126.0	128.0	92.0	48.0	82.0	147.0	182.0	162.0	87.0	118.0	69.0	105.0	59.0	86.0	94.0	97.0	114.0	96.0	124.0	103.0	78.0	100.0	53.0	93.0	84.0	74.0	90.0	77.0	108.0	106.0	67.0	66.0	86.0	64.0	56.0	71.0	66.0	66.0	73.0	101.0	75.0	75.0	82.0	64.0	80.0	70.0	71.0	65.0	74.0	76.0	126.0	75.0	82.0	98.0	100.0	56.0	71.0	74.0	119.0	115.0	100.0	108.0	91.0	110.0	93.0	86.0	105.0	58.0	106.0	92.0	154.0	179.0	123.0	114.0	63.0	97.0	154.0	147.0	111.0	94.0	187.0	124.0	162.0	137.0	128.0	159.0	131.0	156.0	120.0	116.0	171.0	167.0	156.0	148.0	163.0	139.0	145.0	152.0	135.0	160.0	212.0	175.0	142.0	174.0	144.0	129.0	145.0	180.0	150.0	167.0	153.0	249.0	190.0	168.0	198.0	175.0	214.0	182.0	171.0	209.0	203.0	334.0	233.0	311.0	204.0	245.0	194.0	292.0	233.0	243.0	270.0	307.0	400.0	371.0	297.0	253.0	234.0	224.0	235.0	213.0	258.0	327.0	390.0	367.0	455.0	477.0	418.0	300.0	330.0	262.0	246.0	324.0	406.0	476.0	525.0	488.0	454.0	383.0	392.0	422.0	476.0	465.0	437.0	536.0	574.0	529.0	578.0	504.0	470.0	456.0	447.0	436.0	538.0	578.0	617.0	540.0	510.0	566.0	482.0	528.0	483.0	442.0	501.0	455.0	516.0	502.0	481.0	523.0	467.0	492.0	473.0	442.0	522.0	483.0	432.0	456.0	401.0	439.0	384.0	385.0	423.0	377.0	410.0	375.0	419.0	405.0	338.0	356.0	292.0	350.0	321.0	311.0	351.0	324.0	345.0	380.0	289.0	291.0	345.0	310.0	331.0	280.0	271.0	271.0	302.0	278.0	299.0	245.0	293.0	282.0	303.0	290.0	292.0	302.0	260.0	268.0	295.0	327.0	250.0	277.0	283.0	223.0	340.0	261.0	259.0	303.0	299.0	280.0	278.0	256.0	294.0	265.0	259.0	248.0	301.0	228.0	305.0	275.0	269.0	229.0	223.0	259.0	301.0	261.0	268.0	208.0	247.0	232.0	276.0	219.0	265.0	189.0	254.0	185.0	177.0	254.0	242.0	252.0	227.0	214.0	225.0	216.0	213.0	270.0	219.0	238.0	235.0	231.0	246.0	254.0
247.0	249.0	225.0	239.0	240.0	210.0	267.0	264.0	212.0	218.0	210.0	242.0	247.0	227.0	259.0	248.0	245.0	240.0	240.0	230.0	195.0	249.0	214.0	216.0	240.0	262.0	240.0	218.0	208.0	246.0	247.0	268.0	261.0	282.0	229.0	257.0	218.0	265.0	297.0	236.0	278.0	282.0	190.0	248.0	297.0	249.0	266.0	238.0	277.0	268.0	266.0	299.0	250.0	279.0	314.0	288.0	221.0	241.0	251.0	278.0	269.0	289.0	326.0	270.0	304.0	291.0	281.0	335.0	318.0	315.0	263.0	317.0	313.0	338.0	261.0	315.0	263.0	399.0	313.0	405.0	371.0	371.0	363.0	342.0	350.0	439.0	329.0	346.0	381.0	371.0	386.0	441.0	490.0	396.0	407.0	468.0	462.0	376.0	370.0	477.0	454.0	519.0	480.0	504.0	560.0	428.0	511.0	463.0	464.0	499.0	575.0	462.0	541.0	460.0	549.0	450.0	475.0	590.0	432.0	490.0	486.0	536.0	558.0	549.0	610.0	517.0	553.0	448.0	448.0	429.0	394.0	414.0	502.0	530.0	579.0	509.0	400.0	371.0	328.0	303.0	292.0	314.0	417.0	444.0	418.0	374.0	417.0	320.0	311.0	252.0	224.0	256.0	241.0	301.0	228.0	323.0	440.0	326.0	264.0	190.0	224.0	256.0	163.0	239.0	196.0	296.0	280.0	229.0	229.0	182.0	183.0	185.0	156.0	168.0	199.0	196.0	202.0	196.0	174.0	200.0	193.0	214.0	149.0	159.0	187.0	179.0	171.0	187.0	177.0	175.0	141.0	160.0	141.0	148.0	136.0	129.0	162.0	145.0	180.0	158.0	120.0	146.0	139.0	168.0	153.0	101.0	163.0	94.0	172.0	114.0	180.0	138.0	130.0	116.0	56.0	96.0	132.0	147.0	158.0	112.0	134.0	67.0	80.0	79.0	80.0	80.0	83.0	113.0	121.0	92.0	131.0	97.0	131.0	80.0	76.0	72.0	88.0	94.0	88.0	101.0	98.0	72.0	74.0	76.0	79.0	68.0	77.0	66.0	63.0	96.0	100.0	89.0	78.0	90.0	57.0	56.0	76.0	67.0	69.0	84.0	101.0	124.0	104.0	92.0	79.0	70.0	84.0	68.0	90.0	84.0	125.0	88.0	102.0	110.0	72.0	108.0	91.0	74.0	111.0	73.0	134.0	104.0	143.0	202.0	135.0	113.0	75.0	112.0	137.0	136.0	149.0	114.0	207.0	92.0	158.0	128.0	125.0	161.0	147.0	155.0	122.0	126.0	171.0	127.0	130.0	133.0	167.0	151.0	144.0	163.0	139.0	169.0	190.0	182.0	153.0	155.0	160.0	130.0	113.0	134.0	176.0	166.0	190.0	211.0	182.0	174.0	195.0	205.0	208.0	185.0	184.0	185.0	184.0	270.0	249.0	280.0	263.0	202.0	253.0	206.0	198.0	225.0	230.0	304.0	465.0	360.0	254.0	294.0	268.0	259.0	207.0	238.0	273.0	270.0	358.0	423.0	429.0	458.0	425.0	336.0	320.0	254.0	290.0	385.0	456.0	483.0	530.0	495.0	558.0	421.0	355.0	416.0	440.0	489.0	560.0	531.0	582.0	576.0	600.0	501.0	477.0	427.0	459.0	500.0	590.0	601.0	590.0	549.0	555.0	506.0	542.0	486.0	464.0	496.0	514.0	527.0	515.0	542.0	503.0	486.0	481.0	426.0	498.0	476.0	469.0	446.0	471.0	424.0	552.0	408.0	472.0	414.0	425.0	375.0	385.0	424.0	432.0	356.0	398.0	384.0	361.0	422.0	321.0	327.0	355.0	338.0	315.0	366.0	328.0	285.0	311.0	337.0	337.0	285.0	260.0	240.0	283.0	333.0	317.0	288.0	298.0	360.0	283.0	332.0	296.0	295.0	320.0	295.0	327.0	331.0	299.0	251.0	272.0	334.0	277.0	261.0	308.0	293.0	324.0	271.0	320.0	210.0	289.0	320.0	307.0	251.0	272.0	283.0	308.0	264.0	275.0	214.0	306.0	318.0	249.0	337.0	269.0	249.0	252.0	251.0	209.0	256.0	213.0	235.0	229.0	238.0	235.0	268.0	255.0	233.0	231.0	188.0	200.0	211.0	227.0	226.0	260.0	254.0	221.0	263.0	253.0
280.0	249.0	268.0	293.0	260.0	229.0	286.0	189.0	259.0	231.0	232.0	217.0	249.0	227.0	243.0	241.0	208.0	231.0	263.0	220.0	288.0	201.0	193.0	221.0	229.0	278.0	236.0	234.0	244.0	255.0	227.0	246.0	313.0	267.0	221.0	273.0	290.0	305.0	268.0	291.0	255.0	222.0	265.0	259.0	284.0	308.0	255.0	327.0	276.0	348.0	289.0	270.0	266.0	250.0	225.0	331.0	233.0	285.0	292.0	301.0	292.0	283.0	243.0	363.0	272.0	300.0	332.0	393.0	374.0	287.0	314.0	239.0	317.0	301.0	337.0	358.0	314.0	353.0	380.0	421.0	385.0	352.0	352.0	348.0	416.0	362.0	340.0	406.0	401.0	438.0	441.0	394.0	445.0	423.0	405.0	468.0	430.0	416.0	426.0	460.0	496.0	506.0	515.0	550.0	526.0	491.0	506.0	509.0	532.0	512.0	512.0	571.0	479.0	589.0	563.0	501.0	519.0	483.0	482.0	475.0	544.0	556.0	601.0	591.0	554.0	470.0	526.0	446.0	419.0	404.0	418.0	577.0	547.0	598.0	616.0	472.0	397.0	300.0	287.0	283.0	324.0	401.0	461.0	416.0	440.0	329.0	297.0	234.0	253.0	236.0	237.0	294.0	278.0	256.0	307.0	477.0	272.0	252.0	218.0	224.0	226.0	213.0	227.0	260.0	322.0	285.0	228.0	248.0	182.0	208.0	172.0	179.0	188.0	199.0	178.0	209.0	215.0	193.0	179.0	172.0	167.0	125.0	174.0	126.0	146.0	175.0	174.0	141.0	145.0	134.0	166.0	128.0	138.0	132.0	156.0	148.0	150.0	178.0	149.0	141.0	154.0	125.0	155.0	132.0	122.0	159.0	90.0	199.0	125.0	163.0	130.0	114.0	91.0	57.0	94.0	134.0	149.0	162.0	116.0	139.0	66.0	107.0	64.0	96.0	83.0	96.0	110.0	99.0	97.0	123.0	88.0	72.0	85.0	78.0	76.0	73.0	71.0	80.0	95.0	109.0	88.0	99.0	67.0	72.0	55.0	79.0	75.0	84.0	73.0	81.0	80.0	73.0	80.0	70.0	69.0	63.0	57.0	51.0	64.0	79.0	100.0	85.0	108.0	66.0	95.0	73.0	76.0	77.0	91.0	96.0	120.0	108.0	93.0	107.0	83.0	89.0	94.0	84.0	89.0	107.0	133.0	92.0	166.0	172.0	135.0	104.0	68.0	82.0	127.0	145.0	159.0	143.0	202.0	106.0	166.0	141.0	126.0	157.0	119.0	146.0	152.0	132.0	179.0	161.0	165.0	148.0	169.0	129.0	109.0	160.0	136.0	159.0	164.0	185.0	139.0	153.0	158.0	134.0	157.0	167.0	184.0	198.0	185.0	175.0	203.0	213.0	209.0	201.0	187.0	180.0	212.0	231.0	195.0	307.0	231.0	297.0	230.0	242.0	237.0	213.0	242.0	214.0	272.0	387.0	453.0	388.0	316.0	311.0	268.0	181.0	220.0	257.0	299.0	329.0	389.0	429.0	451.0	443.0	465.0	327.0	299.0	283.0	323.0	390.0	484.0	509.0	556.0	530.0	476.0	421.0	448.0	427.0	420.0	466.0	551.0	511.0	592.0	570.0	575.0	565.0	532.0	466.0	496.0	541.0	548.0	554.0	552.0	614.0	549.0	603.0	490.0	474.0	481.0	442.0	524.0	505.0	492.0	532.0	511.0	529.0	438.0	459.0	602.0	465.0	503.0	454.0	442.0	434.0	422.0	439.0	474.0	389.0	479.0	371.0	453.0	459.0	375.0	371.0	359.0	341.0	356.0	329.0	384.0	382.0	377.0	369.0	320.0	337.0	355.0	274.0	352.0	327.0	331.0	304.0	293.0	342.0	307.0	286.0	271.0	314.0	351.0	271.0	300.0	326.0	261.0	297.0	286.0	281.0	329.0	281.0	279.0	286.0	296.0	245.0	264.0	286.0	292.0	285.0	310.0	264.0	277.0	263.0	326.0	246.0	256.0	281.0	301.0	267.0	282.0	218.0	256.0	263.0	251.0	247.0	302.0	250.0	276.0	288.0	269.0	217.0	259.0	225.0	240.0	236.0	242.0	227.0	237.0	267.0	273.0	226.0	242.0	197.0	242.0	241.0	225.0	224.0	267.0	207.0	231.0	251.0	264.0
202.0	268.0	237.0	242.0	277.0	241.0	210.0	198.0	217.0	224.0	233.0	176.0	267.0	241.0	222.0	265.0	210.0	218.0	279.0	223.0	240.0	183.0	214.0	258.0	230.0	235.0	199.0	221.0	218.0	210.0	239.0	237.0	239.0	303.0	260.0	252.0	256.0	244.0	311.0	304.0	274.0	222.0	301.0	230.0	293.0	314.0	262.0	303.0	254.0	273.0	255.0	285.0	243.0	288.0	291.0	288.0	272.0	300.0	276.0	232.0	264.0	327.0	269.0	266.0	295.0	276.0	361.0	287.0	386.0	266.0	271.0	301.0	310.0	323.0	291.0	316.0	351.0	293.0	398.0	371.0	402.0	329.0	367.0	329.0	396.0	425.0	407.0	390.0	369.0	416.0	418.0	413.0	413.0	458.0	398.0	461.0	485.0	449.0	445.0	498.0	523.0	460.0	542.0	544.0	484.0	514.0	439.0	467.0	441.0	549.0	494.0	626.0	525.0	527.0	474.0	534.0	457.0	480.0	500.0	500.0	521.0	623.0	628.0	595.0	534.0	532.0	448.0	461.0	423.0	487.0	438.0	597.0	624.0	575.0	565.0	458.0	398.0	312.0	268.0	329.0	299.0	429.0	473.0	489.0	421.0	400.0	312.0	276.0	234.0	188.0	276.0	236.0	260.0	231.0	317.0	361.0	304.0	268.0	198.0	270.0	189.0	181.0	240.0	232.0	278.0	214.0	249.0	195.0	188.0	208.0	188.0	180.0	195.0	212.0	214.0	188.0	168.0	164.0	162.0	149.0	185.0	126.0	140.0	169.0	150.0	160.0	149.0	195.0	169.0	125.0	139.0	162.0	191.0	139.0	119.0	160.0	161.0	192.0	156.0	139.0	155.0	128.0	159.0	145.0	97.0	180.0	97.0	202.0	136.0	192.0	166.0	118.0	120.0	55.0	119.0	145.0	165.0	160.0	115.0	123.0	84.0	100.0	74.0	88.0	79.0	78.0	82.0	66.0	85.0	143.0	73.0	96.0	70.0	96.0	93.0	70.0	99.0	75.0	89.0	89.0	84.0	87.0	54.0	78.0	72.0	68.0	84.0	71.0	96.0	81.0	78.0	75.0	89.0	72.0	58.0	66.0	69.0	65.0	51.0	76.0	106.0	85.0	93.0	84.0	85.0	85.0	91.0	84.0	78.0	90.0	85.0	115.0	96.0	97.0	117.0	68.0	94.0	70.0	75.0	130.0	79.0	124.0	114.0	152.0	173.0	147.0	103.0	71.0	93.0	122.0	186.0	157.0	103.0	172.0	104.0	176.0	108.0	150.0	149.0	133.0	180.0	122.0	121.0	179.0	151.0	176.0	122.0	137.0	140.0	131.0	139.0	131.0	164.0	204.0	163.0	166.0	136.0	124.0	124.0	136.0	186.0	159.0	148.0	204.0	216.0	183.0	191.0	203.0	167.0	210.0	177.0	189.0	167.0	209.0	278.0	216.0	308.0	277.0	224.0	223.0	202.0	182.0	245.0	262.0	340.0	442.0	345.0	298.0	309.0	300.0	226.0	241.0	230.0	268.0	325.0	393.0	439.0	468.0	453.0	436.0	330.0	307.0	343.0	316.0	404.0	423.0	543.0	557.0	568.0	508.0	447.0	437.0	411.0	434.0	481.0	494.0	571.0	644.0	657.0	657.0	556.0	467.0	474.0	533.0	526.0	476.0	527.0	670.0	557.0	665.0	541.0	479.0	506.0	512.0	505.0	522.0	492.0	528.0	515.0	471.0	528.0	450.0	432.0	484.0	458.0	479.0	458.0	508.0	407.0	431.0	428.0	485.0	395.0	395.0	356.0	365.0	411.0	423.0	339.0	360.0	390.0	289.0	347.0	323.0	289.0	335.0	350.0	349.0	352.0	354.0	327.0	301.0	334.0	286.0	327.0	261.0	271.0	295.0	272.0	311.0	334.0	288.0	312.0	240.0	278.0	307.0	277.0	275.0	288.0	285.0	360.0	238.0	305.0	226.0	296.0	277.0	311.0	367.0	308.0	257.0	281.0	276.0	249.0	286.0	291.0	269.0	282.0	297.0	295.0	274.0	232.0	300.0	245.0	235.0	277.0	255.0	267.0	264.0	265.0	243.0	303.0	188.0	232.0	225.0	198.0	253.0	234.0	236.0	231.0	240.0	273.0	203.0	215.0	230.0	198.0	232.0	247.0	218.0	242.0	229.0	215.0
204.0	218.0	258.0	267.0	246.0	255.0	196.0	231.0	166.0	200.0	193.0	184.0	202.0	203.0	269.0	231.0	203.0	198.0	230.0	299.0	220.0	254.0	235.0	204.0	236.0	240.0	210.0	231.0	250.0	236.0	248.0	256.0	243.0	265.0	282.0	224.0	254.0	262.0	277.0	224.0	258.0	293.0	305.0	239.0	246.0	290.0	287.0	207.0	324.0	277.0	269.0	274.0	277.0	260.0	253.0	202.0	291.0	231.0	293.0	258.0	318.0	266.0	330.0	280.0	289.0	290.0	269.0	298.0	277.0	341.0	303.0	297.0	285.0	293.0	340.0	331.0	318.0	336.0	428.0	386.0	386.0	358.0	350.0	353.0	358.0	369.0	368.0	325.0	402.0	416.0	460.0	451.0	414.0	409.0	436.0	438.0	493.0	441.0	483.0	491.0	511.0	557.0	582.0	551.0	504.0	520.0	478.0	505.0	473.0	519.0	560.0	511.0	569.0	472.0	524.0	532.0	414.0	446.0	455.0	505.0	584.0	574.0	597.0	505.0	462.0	502.0	424.0	397.0	407.0	439.0	503.0	559.0	571.0	474.0	387.0	381.0	288.0	289.0	259.0	295.0	342.0	464.0	450.0	436.0	435.0	376.0	227.0	219.0	227.0	230.0	200.0	267.0	258.0	305.0	419.0	272.0	266.0	232.0	220.0	205.0	176.0	207.0	225.0	212.0	275.0	280.0	229.0	165.0	222.0	169.0	182.0	165.0	173.0	175.0	179.0	180.0	161.0	192.0	195.0	140.0	126.0	115.0	130.0	174.0	154.0	176.0	179.0	166.0	123.0	140.0	97.0	132.0	147.0	150.0	151.0	151.0	185.0	160.0	115.0	128.0	123.0	153.0	133.0	116.0	171.0	101.0	210.0	141.0	184.0	172.0	157.0	65.0	56.0	106.0	127.0	154.0	150.0	104.0	132.0	97.0	125.0	80.0	79.0	94.0	91.0	105.0	66.0	80.0	108.0	75.0	87.0	82.0	84.0	96.0	91.0	58.0	88.0	90.0	82.0	84.0	96.0	71.0	54.0	59.0	59.0	75.0	100.0	80.0	90.0	62.0	74.0	75.0	78.0	66.0	93.0	56.0	79.0	52.0	87.0	89.0	97.0	93.0	89.0	77.0	66.0	75.0	97.0	88.0	88.0	101.0	126.0	102.0	82.0	77.0	99.0	75.0	91.0	93.0	89.0	110.0	98.0	142.0	106.0	147.0	154.0	117.0	81.0	45.0	102.0	137.0	157.0	172.0	145.0	197.0	106.0	175.0	110.0	108.0	143.0	121.0	182.0	149.0	152.0	182.0	128.0	137.0	143.0	143.0	147.0	132.0	126.0	129.0	157.0	164.0	155.0	152.0	117.0	124.0	106.0	151.0	147.0	158.0	203.0	166.0	190.0	196.0	179.0	189.0	185.0	188.0	192.0	218.0	199.0	213.0	301.0	244.0	343.0	231.0	232.0	200.0	207.0	189.0	273.0	254.0	325.0	373.0	354.0	309.0	279.0	259.0	198.0	192.0	224.0	283.0	326.0	344.0	379.0	390.0	486.0	456.0	305.0	255.0	309.0	280.0	416.0	482.0	559.0	539.0	475.0	488.0	449.0	457.0	412.0	422.0	478.0	515.0	640.0	604.0	652.0	682.0	552.0	545.0	471.0	521.0	508.0	479.0	572.0	585.0	612.0	507.0	549.0	457.0	452.0	488.0	495.0	490.0	449.0	431.0	486.0	459.0	492.0	530.0	477.0	480.0	435.0	448.0	467.0	448.0	416.0	502.0	440.0	434.0	408.0	385.0	424.0	347.0	402.0	367.0	372.0	402.0	333.0	325.0	372.0	324.0	345.0	307.0	322.0	335.0	374.0	336.0	326.0	314.0	305.0	289.0	302.0	290.0	270.0	336.0	330.0	320.0	300.0	340.0	286.0	256.0	314.0	310.0	271.0	257.0	252.0	293.0	280.0	289.0	221.0	242.0	260.0	292.0	299.0	278.0	230.0	275.0	261.0	300.0	271.0	271.0	280.0	262.0	252.0	293.0	254.0	288.0	249.0	312.0	259.0	247.0	211.0	283.0	249.0	215.0	216.0	207.0	200.0	202.0	216.0	215.0	228.0	216.0	202.0	217.0	223.0	203.0	189.0	230.0	191.0	210.0	175.0	204.0	221.0	260.0	252.0	204.0	210.0
205.0	232.0	228.0	266.0	202.0	253.0	179.0	188.0	216.0	179.0	233.0	177.0	196.0	190.0	229.0	222.0	192.0	198.0	192.0	261.0	182.0	227.0	204.0	191.0	222.0	193.0	232.0	198.0	221.0	270.0	220.0	231.0	203.0	211.0	290.0	262.0	289.0	266.0	246.0	246.0	237.0	247.0	221.0	253.0	268.0	275.0	292.0	246.0	279.0	286.0	273.0	234.0	252.0	249.0	267.0	257.0	233.0	302.0	244.0	276.0	256.0	296.0	283.0	281.0	283.0	267.0	296.0	343.0	272.0	284.0	293.0	305.0	299.0	267.0	346.0	291.0	303.0	333.0	333.0	399.0	348.0	343.0	329.0	362.0	313.0	352.0	355.0	343.0	403.0	415.0	414.0	454.0	425.0	421.0	444.0	445.0	399.0	522.0	425.0	386.0	473.0	511.0	511.0	501.0	487.0	432.0	518.0	505.0	502.0	436.0	582.0	524.0	540.0	474.0	519.0	485.0	483.0	459.0	475.0	503.0	564.0	584.0	590.0	549.0	502.0	415.0	367.0	356.0	430.0	434.0	506.0	546.0	627.0	527.0	449.0	354.0	342.0	238.0	333.0	315.0	396.0	454.0	418.0	405.0	387.0	333.0	239.0	187.0	224.0	243.0	208.0	269.0	300.0	315.0	393.0	305.0	233.0	187.0	207.0	218.0	216.0	187.0	249.0	258.0	250.0	231.0	177.0	159.0	144.0	148.0	153.0	204.0	139.0	217.0	193.0	166.0	184.0	143.0	160.0	141.0	115.0	129.0	162.0	124.0	177.0	158.0	162.0	169.0	138.0	143.0	120.0	143.0	148.0	116.0	154.0	148.0	179.0	132.0	106.0	147.0	105.0	158.0	107.0	126.0	166.0	79.0	187.0	114.0	148.0	185.0	121.0	80.0	68.0	100.0	128.0	154.0	149.0	108.0	125.0	97.0	105.0	84.0	80.0	93.0	77.0	105.0	85.0	95.0	80.0	95.0	83.0	68.0	88.0	57.0	84.0	82.0	68.0	91.0	75.0	80.0	106.0	77.0	91.0	61.0	75.0	79.0	67.0	73.0	80.0	72.0	58.0	77.0	88.0	87.0	82.0	72.0	58.0	58.0	75.0	66.0	73.0	75.0	94.0	94.0	89.0	89.0	106.0	91.0	88.0	85.0	108.0	85.0	101.0	101.0	91.0	101.0	72.0	101.0	101.0	72.0	125.0	92.0	126.0	93.0	126.0	179.0	132.0	84.0	49.0	72.0	162.0	160.0	157.0	132.0	152.0	79.0	139.0	108.0	131.0	133.0	124.0	168.0	126.0	123.0	190.0	139.0	172.0	127.0	126.0	127.0	99.0	122.0	125.0	141.0	189.0	147.0	158.0	134.0	115.0	116.0	145.0	158.0	140.0	160.0	173.0	180.0	160.0	163.0	218.0	186.0	181.0	185.0	185.0	147.0	220.0	287.0	269.0	281.0	228.0	224.0	188.0	203.0	229.0	200.0	278.0	279.0	385.0	388.0	283.0	225.0	290.0	215.0	207.0	261.0	284.0	287.0	312.0	405.0	425.0	451.0	410.0	336.0	327.0	286.0	287.0	367.0	458.0	524.0	538.0	517.0	539.0	379.0	374.0	404.0	448.0	422.0	504.0	558.0	663.0	642.0	571.0	537.0	496.0	457.0	425.0	452.0	560.0	546.0	655.0	502.0	515.0	528.0	508.0	454.0	507.0	482.0	449.0	517.0	498.0	522.0	462.0	579.0	505.0	454.0	464.0	382.0	509.0	413.0	444.0	428.0	442.0	419.0	431.0	414.0	405.0	336.0	346.0	367.0	457.0	391.0	329.0	339.0	324.0	303.0	338.0	289.0	343.0	297.0	313.0	332.0	293.0	310.0	355.0	304.0	303.0	267.0	351.0	331.0	300.0	359.0	256.0	258.0	301.0	250.0	285.0	265.0	297.0	270.0	281.0	264.0	281.0	359.0	193.0	251.0	267.0	253.0	277.0	300.0	323.0	241.0	272.0	260.0	259.0	250.0	243.0	248.0	320.0	274.0	254.0	242.0	268.0	232.0	251.0	218.0	180.0	260.0	244.0	272.0	236.0	210.0	197.0	222.0	244.0	194.0	229.0	212.0	253.0	224.0	219.0	234.0	211.0	263.0	233.0	192.0	195.0	198.0	190.0	250.0	246.0	211.0	213.0
228.0	215.0	214.0	246.0	182.0	198.0	227.0	162.0	234.0	209.0	196.0	190.0	179.0	224.0	222.0	195.0	188.0	172.0	238.0	198.0	224.0	218.0	214.0	214.0	173.0	204.0	197.0	251.0	258.0	240.0	216.0	262.0	238.0	195.0	251.0	267.0	231.0	247.0	238.0	263.0	268.0	269.0	267.0	278.0	208.0	217.0	266.0	245.0	247.0	229.0	216.0	276.0	244.0	245.0	210.0	230.0	237.0	263.0	248.0	288.0	252.0	302.0	284.0	249.0	307.0	269.0	295.0	315.0	282.0	271.0	289.0	266.0	335.0	304.0	300.0	289.0	279.0	344.0	333.0	383.0	336.0	386.0	362.0	310.0	335.0	319.0	335.0	402.0	357.0	446.0	417.0	420.0	416.0	422.0	395.0	389.0	438.0	454.0	532.0	420.0	477.0	518.0	485.0	460.0	468.0	422.0	480.0	455.0	500.0	480.0	537.0	509.0	499.0	455.0	496.0	456.0	507.0	397.0	486.0	531.0	576.0	579.0	559.0	495.0	477.0	366.0	439.0	379.0	382.0	474.0	475.0	519.0	509.0	363.0	351.0	279.0	289.0	239.0	317.0	360.0	429.0	462.0	391.0	382.0	315.0	255.0	221.0	180.0	234.0	236.0	240.0	252.0	269.0	394.0	266.0	231.0	185.0	196.0	185.0	150.0	220.0	197.0	260.0	251.0	213.0	204.0	179.0	169.0	147.0	151.0	163.0	153.0	146.0	165.0	175.0	161.0	163.0	172.0	126.0	131.0	108.0	123.0	138.0	152.0	159.0	137.0	193.0	103.0	130.0	121.0	157.0	118.0	141.0	125.0	132.0	172.0	133.0	125.0	151.0	113.0	132.0	146.0	118.0	163.0	89.0	162.0	129.0	166.0	178.0	113.0	93.0	64.0	76.0	120.0	131.0	146.0	93.0	129.0	82.0	133.0	75.0	95.0	106.0	84.0	83.0	91.0	68.0	98.0	56.0	80.0	87.0	85.0	95.0	80.0	86.0	73.0	74.0	106.0	61.0	72.0	59.0	81.0	81.0	73.0	87.0	91.0	101.0	88.0	79.0	72.0	62.0	80.0	90.0	96.0	78.0	72.0	63.0	69.0	74.0	73.0	71.0	58.0	65.0	84.0	79.0	95.0	94.0	99.0	69.0	75.0	86.0	71.0	106.0	64.0	79.0	82.0	79.0	109.0	73.0	103.0	124.0	92.0	119.0	84.0	132.0	135.0	123.0	96.0	53.0	116.0	130.0	141.0	162.0	142.0	192.0	98.0	143.0	108.0	135.0	154.0	113.0	154.0	140.0	146.0	145.0	125.0	132.0	100.0	153.0	105.0	128.0	125.0	116.0	152.0	187.0	154.0	128.0	116.0	134.0	122.0	119.0	143.0	145.0	154.0	160.0	172.0	180.0	175.0	187.0	170.0	187.0	168.0	151.0	221.0	188.0	287.0	229.0	245.0	215.0	191.0	218.0	212.0	254.0	192.0	242.0	318.0	373.0	311.0	220.0	289.0	222.0	189.0	207.0	242.0	235.0	321.0	337.0	389.0	371.0	394.0	381.0	332.0	304.0	309.0	286.0	388.0	425.0	419.0	454.0	505.0	506.0	441.0	365.0	435.0	456.0	462.0	510.0	583.0	559.0	574.0	599.0	558.0	467.0	455.0	435.0	544.0	534.0	619.0	564.0	603.0	564.0	548.0	463.0	523.0	480.0	526.0	458.0	440.0	410.0	538.0	501.0	498.0	444.0	459.0	423.0	405.0	483.0	407.0	432.0	407.0	375.0	424.0	404.0	395.0	376.0	340.0	323.0	396.0	374.0	312.0	352.0	330.0	291.0	307.0	297.0	347.0	323.0	318.0	345.0	357.0	296.0	275.0	263.0	278.0	305.0	285.0	272.0	276.0	320.0	321.0	314.0	282.0	261.0	259.0	234.0	293.0	252.0	247.0	267.0	231.0	343.0	229.0	229.0	197.0	246.0	291.0	278.0	256.0	255.0	297.0	237.0	235.0	276.0	262.0	302.0	286.0	241.0	246.0	271.0	262.0	299.0	235.0	283.0	212.0	237.0	222.0	248.0	222.0	272.0	203.0	189.0	218.0	221.0	183.0	220.0	245.0	239.0	199.0	181.0	186.0	228.0	222.0	213.0	214.0	193.0	161.0	219.0	236.0	251.0	194.0	237.0
237.0	236.0	258.0	196.0	245.0	180.0	232.0	162.0	174.0	203.0	169.0	199.0	188.0	229.0	191.0	227.0	237.0	199.0	198.0	174.0	190.0	213.0	213.0	266.0	210.0	215.0	199.0	189.0	277.0	235.0	256.0	213.0	237.0	209.0	238.0	266.0	200.0	215.0	234.0	207.0	263.0	219.0	273.0	252.0	277.0	240.0	244.0	266.0	261.0	243.0	250.0	240.0	232.0	243.0	252.0	256.0	256.0	219.0	274.0	212.0	250.0	291.0	246.0	248.0	270.0	253.0	336.0	291.0	309.0	291.0	296.0	314.0	275.0	299.0	272.0	303.0	316.0	357.0	295.0	313.0	320.0	314.0	344.0	277.0	314.0	314.0	296.0	370.0	407.0	393.0	419.0	433.0	377.0	394.0	415.0	407.0	410.0	388.0	504.0	433.0	455.0	460.0	437.0	487.0	407.0	485.0	502.0	489.0	440.0	579.0	485.0	537.0	499.0	506.0	488.0	429.0	443.0	436.0	406.0	505.0	548.0	624.0	521.0	487.0	491.0	414.0	363.0	410.0	346.0	534.0	429.0	571.0	487.0	412.0	357.0	276.0	250.0	309.0	280.0	399.0	448.0	401.0	370.0	354.0	287.0	213.0	169.0	205.0	209.0	192.0	232.0	231.0	314.0	379.0	256.0	271.0	210.0	191.0	202.0	147.0	223.0	198.0	254.0	252.0	231.0	165.0	129.0	169.0	166.0	160.0	172.0	135.0	153.0	144.0	144.0	157.0	178.0	127.0	111.0	97.0	133.0	116.0	117.0	153.0	140.0	145.0	132.0	135.0	146.0	115.0	122.0	106.0	131.0	132.0	150.0	156.0	114.0	112.0	137.0	100.0	141.0	114.0	108.0	122.0	83.0	197.0	102.0	156.0	161.0	132.0	97.0	71.0	92.0	111.0	126.0	126.0	58.0	110.0	78.0	104.0	104.0	98.0	100.0	66.0	81.0	74.0	73.0	81.0	64.0	68.0	66.0	83.0	84.0	77.0	96.0	83.0	96.0	79.0	63.0	73.0	72.0	62.0	77.0	69.0	69.0	82.0	59.0	75.0	72.0	63.0	79.0	60.0	76.0	86.0	82.0	83.0	88.0	57.0	67.0	71.0	53.0	47.0	67.0	68.0	95.0	91.0	87.0	86.0	106.0	83.0	64.0	81.0	54.0	92.0	90.0	71.0	95.0	93.0	139.0	103.0	86.0	105.0	71.0	113.0	77.0	137.0	140.0	137.0	76.0	72.0	82.0	117.0	151.0	145.0	111.0	161.0	105.0	127.0	136.0	109.0	126.0	118.0	140.0	139.0	119.0	129.0	140.0	146.0	115.0	123.0	123.0	138.0	138.0	124.0	125.0	145.0	111.0	117.0	110.0	140.0	109.0	104.0	133.0	141.0	187.0	167.0	162.0	164.0	164.0	173.0	153.0	178.0	143.0	200.0	154.0	169.0	290.0	263.0	251.0	218.0	223.0	269.0	192.0	227.0	236.0	237.0	306.0	389.0	271.0	252.0	259.0	221.0	235.0	223.0	224.0	261.0	330.0	297.0	352.0	369.0	418.0	388.0	322.0	322.0	274.0	298.0	363.0	447.0	525.0	513.0	464.0	469.0	404.0	457.0	415.0	396.0	404.0	501.0	501.0	586.0	614.0	565.0	465.0	459.0	410.0	454.0	465.0	575.0	511.0	512.0	518.0	462.0	495.0	482.0	400.0	425.0	450.0	496.0	462.0	456.0	516.0	502.0	459.0	376.0	378.0	465.0	405.0	459.0	418.0	437.0	391.0	418.0	396.0	453.0	313.0	333.0	351.0	306.0	340.0	337.0	332.0	337.0	329.0	339.0	274.0	310.0	314.0	335.0	334.0	304.0	329.0	273.0	266.0	279.0	285.0	270.0	315.0	297.0	295.0	287.0	280.0	249.0	287.0	265.0	264.0	285.0	255.0	257.0	272.0	259.0	304.0	237.0	259.0	266.0	249.0	290.0	229.0	262.0	277.0	294.0	269.0	221.0	281.0	304.0	237.0	296.0	232.0	190.0	210.0	261.0	267.0	224.0	271.0	201.0	211.0	227.0	253.0	206.0	235.0	196.0	232.0	214.0	192.0	210.0	160.0	199.0	225.0	223.0	198.0	209.0	196.0	228.0	211.0	212.0	180.0	210.0	204.0	183.0	205.0	174.0	291.0
200.0	246.0	193.0	192.0	192.0	203.0	202.0	207.0	166.0	209.0	193.0	196.0	207.0	173.0	164.0	204.0	167.0	215.0	186.0	178.0	248.0	189.0	171.0	194.0	196.0	191.0	193.0	237.0	225.0	200.0	244.0	212.0	200.0	192.0	214.0	263.0	259.0	208.0	191.0	202.0	247.0	214.0	252.0	228.0	248.0	209.0	275.0	228.0	221.0	240.0	227.0	234.0	271.0	209.0	257.0	223.0	196.0	257.0	277.0	222.0	260.0	186.0	234.0	257.0	225.0	294.0	251.0	298.0	316.0	240.0	333.0	260.0	298.0	301.0	256.0	301.0	318.0	283.0	325.0	275.0	370.0	382.0	333.0	274.0	337.0	336.0	298.0	348.0	356.0	374.0	372.0	353.0	372.0	377.0	404.0	404.0	338.0	392.0	469.0	470.0	433.0	375.0	436.0	446.0	404.0	427.0	448.0	480.0	441.0	475.0	443.0	464.0	489.0	464.0	393.0	416.0	381.0	443.0	471.0	511.0	534.0	598.0	514.0	509.0	357.0	378.0	427.0	376.0	424.0	541.0	482.0	504.0	416.0	357.0	264.0	250.0	284.0	325.0	308.0	466.0	365.0	402.0	374.0	306.0	218.0	195.0	160.0	222.0	199.0	280.0	214.0	255.0	377.0	225.0	274.0	191.0	210.0	206.0	164.0	171.0	227.0	228.0	210.0	196.0	167.0	148.0	156.0	167.0	150.0	140.0	152.0	137.0	187.0	154.0	196.0	135.0	129.0	130.0	91.0	112.0	145.0	124.0	124.0	136.0	131.0	139.0	129.0	137.0	131.0	112.0	110.0	101.0	135.0	112.0	163.0	120.0	115.0	159.0	124.0	152.0	126.0	94.0	143.0	78.0	163.0	138.0	141.0	199.0	153.0	111.0	63.0	108.0	126.0	128.0	154.0	104.0	130.0	73.0	103.0	76.0	101.0	107.0	91.0	98.0	85.0	77.0	84.0	52.0	66.0	47.0	82.0	81.0	80.0	78.0	83.0	94.0	91.0	59.0	54.0	58.0	67.0	58.0	61.0	89.0	67.0	79.0	80.0	68.0	66.0	61.0	59.0	66.0	80.0	58.0	71.0	86.0	67.0	70.0	74.0	61.0	80.0	72.0	65.0	80.0	99.0	73.0	78.0	80.0	89.0	70.0	83.0	74.0	68.0	77.0	65.0	57.0	100.0	83.0	121.0	92.0	99.0	113.0	73.0	112.0	84.0	111.0	115.0	142.0	105.0	68.0	83.0	122.0	139.0	157.0	119.0	144.0	112.0	157.0	94.0	114.0	150.0	97.0	145.0	100.0	126.0	156.0	119.0	131.0	115.0	131.0	116.0	89.0	127.0	162.0	152.0	162.0	145.0	140.0	141.0	95.0	93.0	102.0	117.0	142.0	145.0	144.0	164.0	153.0	147.0	157.0	158.0	119.0	150.0	146.0	195.0	197.0	275.0	209.0	215.0	200.0	195.0	184.0	215.0	194.0	258.0	222.0	274.0	302.0	356.0	242.0	233.0	239.0	199.0	201.0	199.0	264.0	286.0	318.0	357.0	387.0	428.0	361.0	317.0	289.0	318.0	295.0	300.0	406.0	424.0	448.0	490.0	439.0	404.0	394.0	348.0	420.0	393.0	481.0	460.0	612.0	644.0	556.0	475.0	396.0	456.0	405.0	476.0	477.0	506.0	536.0	459.0	518.0	481.0	393.0	436.0	464.0	438.0	506.0	469.0	504.0	480.0	440.0	453.0	385.0	389.0	391.0	318.0	406.0	412.0	379.0	353.0	372.0	389.0	378.0	358.0	337.0	292.0	344.0	279.0	307.0	296.0	286.0	312.0	271.0	325.0	299.0	276.0	332.0	292.0	293.0	313.0	270.0	253.0	252.0	286.0	262.0	288.0	317.0	271.0	262.0	281.0	254.0	243.0	238.0	202.0	237.0	265.0	241.0	244.0	340.0	207.0	260.0	256.0	233.0	283.0	252.0	202.0	270.0	260.0	281.0	259.0	267.0	288.0	275.0	275.0	271.0	255.0	239.0	208.0	291.0	214.0	258.0	202.0	231.0	270.0	210.0	213.0	234.0	207.0	211.0	196.0	200.0	225.0	232.0	171.0	231.0	195.0	199.0	164.0	186.0	259.0	224.0	231.0	230.0	162.0	203.0	179.0	214.0	201.0	218.0	203.0
189.0	229.0	193.0	204.0	165.0	195.0	197.0	185.0	170.0	170.0	208.0	167.0	198.0	158.0	176.0	191.0	179.0	235.0	152.0	212.0	202.0	203.0	232.0	207.0	207.0	210.0	206.0	175.0	234.0	217.0	222.0	214.0	194.0	202.0	200.0	205.0	263.0	184.0	218.0	233.0	228.0	243.0	249.0	236.0	241.0	221.0	225.0	247.0	236.0	216.0	248.0	246.0	225.0	229.0	235.0	241.0	246.0	213.0	232.0	289.0	199.0	255.0	281.0	235.0	263.0	300.0	235.0	297.0	206.0	270.0	262.0	283.0	293.0	238.0	291.0	262.0	285.0	269.0	276.0	297.0	268.0	307.0	354.0	331.0	322.0	289.0	268.0	295.0	363.0	341.0	327.0	346.0	416.0	389.0	343.0	330.0	375.0	390.0	397.0	482.0	449.0	444.0	374.0	400.0	466.0	393.0	502.0	414.0	522.0	436.0	550.0	409.0	462.0	497.0	456.0	422.0	398.0	442.0	534.0	434.0	525.0	457.0	463.0	490.0	386.0	377.0	358.0	326.0	524.0	454.0	555.0	432.0	353.0	309.0	251.0	242.0	249.0	255.0	338.0	440.0	430.0	366.0	337.0	266.0	227.0	199.0	210.0	186.0	249.0	219.0	215.0	265.0	347.0	233.0	235.0	167.0	194.0	180.0	136.0	228.0	163.0	217.0	236.0	216.0	186.0	139.0	133.0	145.0	166.0	145.0	152.0	178.0	139.0	156.0	166.0	178.0	134.0	129.0	126.0	110.0	135.0	105.0	113.0	132.0	142.0	144.0	113.0	114.0	112.0	107.0	114.0	103.0	133.0	124.0	147.0	93.0	109.0	147.0	108.0	131.0	102.0	93.0	151.0	89.0	165.0	111.0	134.0	125.0	133.0	103.0	48.0	106.0	114.0	167.0	112.0	97.0	94.0	61.0	89.0	82.0	74.0	105.0	112.0	106.0	66.0	63.0	93.0	75.0	71.0	63.0	61.0	70.0	75.0	78.0	83.0	93.0	98.0	81.0	41.0	69.0	54.0	54.0	50.0	74.0	89.0	81.0	80.0	66.0	77.0	88.0	50.0	51.0	55.0	69.0	72.0	84.0	83.0	86.0	82.0	53.0	60.0	51.0	70.0	65.0	97.0	75.0	85.0	87.0	70.0	68.0	90.0	58.0	57.0	61.0	87.0	81.0	71.0	102.0	95.0	130.0	85.0	66.0	91.0	61.0	127.0	79.0	144.0	127.0	124.0	93.0	57.0	99.0	121.0	139.0	129.0	106.0	142.0	92.0	133.0	100.0	111.0	120.0	120.0	134.0	112.0	105.0	131.0	114.0	112.0	94.0	101.0	114.0	106.0	81.0	88.0	156.0	152.0	141.0	117.0	130.0	87.0	93.0	105.0	152.0	125.0	169.0	162.0	167.0	165.0	173.0	134.0	145.0	159.0	151.0	179.0	169.0	180.0	266.0	209.0	240.0	182.0	185.0	215.0	182.0	181.0	170.0	194.0	251.0	331.0	246.0	219.0	241.0	237.0	204.0	192.0	204.0	248.0	279.0	306.0	324.0	387.0	418.0	396.0	264.0	278.0	250.0	253.0	310.0	439.0	445.0	465.0	396.0	436.0	436.0	395.0	357.0	357.0	416.0	479.0	572.0	566.0	501.0	542.0	439.0	476.0	391.0	445.0	470.0	507.0	410.0	525.0	536.0	540.0	472.0	447.0	364.0	403.0	406.0	420.0	458.0	462.0	458.0	459.0	389.0	417.0	368.0	424.0	373.0	394.0	357.0	416.0	353.0	403.0	328.0	360.0	324.0	305.0	300.0	228.0	277.0	349.0	301.0	372.0	252.0	302.0	298.0	281.0	263.0	281.0	265.0	306.0	288.0	285.0	285.0	273.0	324.0	288.0	287.0	260.0	234.0	241.0	234.0	262.0	260.0	263.0	250.0	250.0	274.0	246.0	271.0	183.0	238.0	260.0	246.0	230.0	227.0	229.0	222.0	231.0	288.0	257.0	286.0	236.0	256.0	249.0	212.0	204.0	236.0	254.0	275.0	219.0	217.0	186.0	218.0	233.0	189.0	168.0	230.0	156.0	221.0	220.0	201.0	197.0	187.0	178.0	204.0	152.0	212.0	223.0	169.0	201.0	191.0	226.0	175.0	187.0	150.0	193.0	175.0	205.0	193.0	195.0
189.0	207.0	224.0	168.0	196.0	170.0	158.0	175.0	167.0	169.0	185.0	192.0	198.0	145.0	182.0	193.0	203.0	149.0	184.0	204.0	171.0	233.0	188.0	183.0	252.0	185.0	244.0	200.0	239.0	189.0	159.0	223.0	205.0	208.0	194.0	172.0	242.0	244.0	214.0	225.0	204.0	239.0	205.0	210.0	212.0	213.0	225.0	215.0	227.0	229.0	201.0	236.0	194.0	224.0	221.0	218.0	211.0	223.0	198.0	245.0	214.0	273.0	244.0	257.0	289.0	224.0	188.0	274.0	302.0	311.0	252.0	330.0	323.0	260.0	281.0	291.0	289.0	255.0	316.0	276.0	264.0	344.0	324.0	335.0	313.0	293.0	411.0	298.0	355.0	346.0	309.0	388.0	386.0	368.0	390.0	358.0	374.0	360.0	382.0	416.0	399.0	357.0	369.0	374.0	442.0	419.0	405.0	484.0	455.0	466.0	483.0	430.0	376.0	444.0	442.0	374.0	426.0	379.0	524.0	537.0	492.0	493.0	454.0	383.0	342.0	389.0	333.0	490.0	505.0	496.0	493.0	404.0	329.0	260.0	255.0	197.0	312.0	356.0	468.0	360.0	404.0	310.0	290.0	213.0	197.0	202.0	219.0	161.0	264.0	223.0	291.0	363.0	238.0	208.0	197.0	188.0	228.0	181.0	185.0	177.0	219.0	217.0	204.0	162.0	145.0	152.0	158.0	158.0	189.0	136.0	173.0	135.0	142.0	137.0	133.0	171.0	143.0	80.0	128.0	115.0	126.0	147.0	141.0	166.0	154.0	111.0	100.0	94.0	107.0	106.0	94.0	117.0	89.0	162.0	129.0	98.0	123.0	88.0	115.0	112.0	105.0	119.0	73.0	139.0	109.0	142.0	143.0	108.0	108.0	57.0	73.0	100.0	132.0	122.0	80.0	108.0	62.0	85.0	90.0	90.0	124.0	79.0	107.0	82.0	80.0	66.0	56.0	87.0	42.0	65.0	60.0	56.0	67.0	76.0	81.0	85.0	75.0	87.0	55.0	61.0	50.0	64.0	75.0	66.0	72.0	92.0	76.0	65.0	69.0	68.0	78.0	53.0	53.0	78.0	50.0	64.0	89.0	80.0	61.0	52.0	49.0	47.0	79.0	75.0	98.0	89.0	67.0	105.0	79.0	69.0	70.0	77.0	57.0	67.0	80.0	84.0	83.0	103.0	89.0	126.0	81.0	68.0	131.0	78.0	110.0	93.0	135.0	163.0	115.0	97.0	50.0	87.0	88.0	150.0	137.0	102.0	157.0	93.0	137.0	104.0	107.0	118.0	96.0	130.0	95.0	117.0	129.0	116.0	126.0	94.0	97.0	103.0	117.0	118.0	106.0	125.0	130.0	156.0	129.0	97.0	116.0	93.0	100.0	134.0	113.0	152.0	140.0	169.0	166.0	151.0	132.0	160.0	158.0	153.0	154.0	163.0	179.0	223.0	199.0	293.0	202.0	203.0	165.0	190.0	190.0	195.0	227.0	296.0	296.0	296.0	223.0	231.0	227.0	189.0	166.0	210.0	262.0	244.0	355.0	382.0	400.0	399.0	386.0	337.0	267.0	231.0	248.0	350.0	393.0	471.0	478.0	425.0	390.0	390.0	395.0	362.0	368.0	404.0	476.0	533.0	605.0	530.0	432.0	486.0	447.0	399.0	449.0	410.0	421.0	498.0	515.0	487.0	454.0	424.0	397.0	374.0	380.0	463.0	436.0	469.0	401.0	440.0	381.0	429.0	405.0	336.0	363.0	385.0	353.0	342.0	421.0	365.0	355.0	334.0	332.0	319.0	322.0	292.0	282.0	321.0	301.0	353.0	289.0	307.0	237.0	283.0	278.0	225.0	236.0	268.0	225.0	293.0	273.0	251.0	246.0	293.0	253.0	221.0	243.0	233.0	222.0	247.0	239.0	233.0	263.0	263.0	248.0	220.0	286.0	210.0	244.0	210.0	277.0	253.0	208.0	236.0	206.0	226.0	276.0	213.0	236.0	265.0	263.0	243.0	239.0	209.0	260.0	268.0	259.0	239.0	239.0	190.0	254.0	217.0	256.0	180.0	210.0	170.0	195.0	199.0	205.0	177.0	190.0	200.0	198.0	180.0	193.0	151.0	201.0	189.0	191.0	184.0	204.0	203.0	188.0	196.0	200.0	177.0	209.0	213.0	178.0
226.0	181.0	167.0	189.0	184.0	172.0	201.0	204.0	192.0	175.0	159.0	235.0	198.0	175.0	192.0	164.0	217.0	167.0	172.0	196.0	186.0	203.0	182.0	172.0	236.0	217.0	201.0	190.0	221.0	225.0	197.0	192.0	182.0	212.0	208.0	213.0	193.0	221.0	252.0	233.0	226.0	211.0	234.0	261.0	183.0	223.0	245.0	164.0	212.0	232.0	219.0	201.0	217.0	176.0	213.0	225.0	223.0	213.0	209.0	223.0	242.0	211.0	256.0	205.0	296.0	226.0	254.0	252.0	293.0	218.0	272.0	252.0	289.0	270.0	312.0	283.0	310.0	272.0	273.0	297.0	321.0	291.0	311.0	306.0	340.0	295.0	313.0	347.0	285.0	340.0	357.0	337.0	334.0	336.0	381.0	413.0	423.0	410.0	415.0	405.0	451.0	403.0	364.0	401.0	403.0	426.0	376.0	461.0	447.0	470.0	413.0	494.0	404.0	399.0	387.0	396.0	431.0	519.0	439.0	559.0	442.0	437.0	429.0	355.0	358.0	386.0	410.0	457.0	467.0	556.0	446.0	392.0	335.0	220.0	274.0	242.0	279.0	346.0	438.0	441.0	315.0	357.0	248.0	219.0	218.0	175.0	241.0	212.0	253.0	182.0	247.0	395.0	232.0	217.0	191.0	193.0	224.0	142.0	206.0	183.0	251.0	208.0	214.0	173.0	144.0	161.0	133.0	120.0	159.0	149.0	192.0	156.0	174.0	161.0	159.0	152.0	142.0	89.0	112.0	122.0	116.0	141.0	131.0	110.0	109.0	99.0	132.0	107.0	115.0	136.0	104.0	119.0	119.0	110.0	108.0	93.0	149.0	105.0	130.0	93.0	116.0	131.0	60.0	158.0	106.0	159.0	124.0	144.0	92.0	52.0	95.0	151.0	172.0	102.0	99.0	106.0	62.0	91.0	61.0	79.0	95.0	74.0	91.0	75.0	75.0	79.0	54.0	58.0	63.0	64.0	67.0	57.0	66.0	89.0	77.0	121.0	53.0	79.0	60.0	38.0	53.0	52.0	67.0	80.0	74.0	87.0	71.0	72.0	69.0	53.0	64.0	66.0	68.0	54.0	67.0	82.0	92.0	71.0	73.0	67.0	57.0	60.0	61.0	76.0	70.0	69.0	75.0	74.0	75.0	72.0	88.0	49.0	46.0	49.0	61.0	88.0	82.0	86.0	94.0	77.0	98.0	78.0	71.0	107.0	84.0	81.0	88.0	155.0	160.0	112.0	80.0	58.0	95.0	99.0	117.0	144.0	108.0	149.0	88.0	122.0	105.0	123.0	115.0	132.0	126.0	87.0	98.0	139.0	103.0	123.0	93.0	110.0	117.0	95.0	108.0	119.0	153.0	154.0	144.0	99.0	135.0	95.0	94.0	126.0	123.0	129.0	122.0	172.0	164.0	153.0	132.0	152.0	122.0	176.0	170.0	189.0	193.0	170.0	263.0	231.0	257.0	202.0	173.0	191.0	170.0	194.0	185.0	222.0	252.0	329.0	272.0	205.0	216.0	218.0	170.0	185.0	208.0	243.0	307.0	364.0	318.0	372.0	409.0	443.0	282.0	281.0	225.0	277.0	369.0	430.0	399.0	457.0	438.0	468.0	443.0	419.0	388.0	367.0	449.0	395.0	507.0	532.0	442.0	582.0	478.0	531.0	400.0	393.0	449.0	474.0	455.0	550.0	433.0	497.0	431.0	467.0	409.0	460.0	446.0	424.0	379.0	422.0	428.0	473.0	349.0	400.0	316.0	383.0	312.0	383.0	386.0	385.0	336.0	340.0	366.0	349.0	357.0	268.0	299.0	304.0	293.0	337.0	268.0	274.0	252.0	278.0	263.0	295.0	241.0	288.0	252.0	268.0	271.0	284.0	235.0	233.0	312.0	282.0	271.0	234.0	218.0	234.0	217.0	221.0	245.0	262.0	209.0	231.0	230.0	227.0	223.0	232.0	214.0	316.0	243.0	172.0	224.0	232.0	253.0	240.0	256.0	253.0	256.0	251.0	220.0	197.0	210.0	230.0	256.0	230.0	233.0	188.0	218.0	229.0	204.0	220.0	214.0	190.0	195.0	210.0	181.0	209.0	225.0	189.0	224.0	174.0	169.0	199.0	181.0	190.0	180.0	184.0	223.0	159.0	189.0	216.0	198.0	177.0	178.0	191.0	192.0
203.0	205.0	157.0	183.0	192.0	190.0	165.0	181.0	191.0	164.0	187.0	188.0	177.0	209.0	173.0	208.0	179.0	141.0	170.0	164.0	239.0	171.0	185.0	246.0	172.0	219.0	194.0	188.0	171.0	203.0	183.0	187.0	193.0	200.0	202.0	200.0	210.0	216.0	225.0	203.0	216.0	205.0	257.0	207.0	224.0	256.0	221.0	184.0	221.0	222.0	234.0	183.0	227.0	241.0	223.0	227.0	239.0	209.0	252.0	209.0	241.0	224.0	232.0	306.0	243.0	209.0	232.0	257.0	297.0	282.0	290.0	245.0	279.0	263.0	281.0	306.0	246.0	335.0	289.0	276.0	246.0	286.0	290.0	350.0	333.0	279.0	334.0	369.0	334.0	335.0	388.0	326.0	376.0	396.0	360.0	409.0	400.0	415.0	401.0	375.0	409.0	390.0	345.0	371.0	392.0	465.0	523.0	482.0	518.0	493.0	419.0	451.0	379.0	385.0	389.0	504.0	464.0	521.0	563.0	571.0	382.0	444.0	411.0	388.0	399.0	354.0	486.0	507.0	507.0	509.0	359.0	355.0	222.0	240.0	243.0	283.0	382.0	403.0	405.0	407.0	337.0	305.0	212.0	180.0	196.0	226.0	219.0	232.0	192.0	296.0	390.0	270.0	261.0	216.0	220.0	203.0	158.0	211.0	168.0	228.0	201.0	173.0	135.0	107.0	145.0	156.0	131.0	142.0	164.0	151.0	115.0	141.0	153.0	140.0	146.0	159.0	99.0	111.0	111.0	136.0	129.0	135.0	138.0	120.0	146.0	102.0	110.0	118.0	100.0	122.0	123.0	125.0	146.0	91.0	82.0	128.0	98.0	135.0	137.0	70.0	131.0	76.0	163.0	95.0	139.0	128.0	117.0	105.0	56.0	106.0	130.0	141.0	135.0	67.0	134.0	79.0	87.0	69.0	65.0	63.0	70.0	107.0	80.0	71.0	99.0	66.0	61.0	49.0	72.0	59.0	67.0	52.0	67.0	89.0	70.0	88.0	79.0	54.0	65.0	38.0	58.0	55.0	87.0	72.0	110.0	65.0	67.0	74.0	61.0	56.0	67.0	55.0	62.0	50.0	67.0	92.0	66.0	80.0	65.0	66.0	33.0	48.0	55.0	69.0	63.0	95.0	81.0	88.0	80.0	50.0	66.0	56.0	48.0	67.0	72.0	96.0	83.0	72.0	111.0	61.0	98.0	97.0	81.0	77.0	57.0	110.0	97.0	127.0	146.0	126.0	95.0	47.0	100.0	113.0	124.0	147.0	109.0	152.0	91.0	105.0	90.0	110.0	117.0	77.0	132.0	100.0	124.0	124.0	117.0	123.0	111.0	114.0	124.0	93.0	108.0	94.0	138.0	140.0	130.0	121.0	105.0	105.0	81.0	119.0	138.0	129.0	154.0	154.0	170.0	145.0	144.0	159.0	152.0	150.0	162.0	160.0	139.0	187.0	278.0	207.0	259.0	212.0	219.0	188.0	173.0	177.0	202.0	202.0	320.0	374.0	305.0	220.0	252.0	265.0	149.0	178.0	223.0	292.0	302.0	349.0	372.0	439.0	424.0	353.0	332.0	312.0	286.0	267.0	359.0	401.0	455.0	423.0	414.0	455.0	467.0	422.0	420.0	431.0	455.0	448.0	481.0	464.0	536.0	526.0	491.0	430.0	367.0	413.0	414.0	470.0	457.0	482.0	443.0	414.0	441.0	379.0	450.0	425.0	466.0	400.0	421.0	390.0	408.0	396.0	394.0	384.0	395.0	389.0	301.0	384.0	421.0	297.0	358.0	372.0	336.0	427.0	288.0	316.0	318.0	280.0	311.0	307.0	299.0	312.0	262.0	259.0	282.0	263.0	249.0	250.0	293.0	288.0	268.0	303.0	263.0	265.0	294.0	218.0	251.0	227.0	238.0	234.0	253.0	254.0	236.0	246.0	246.0	290.0	224.0	212.0	260.0	221.0	232.0	271.0	241.0	209.0	258.0	246.0	194.0	259.0	250.0	223.0	249.0	188.0	226.0	231.0	222.0	238.0	213.0	239.0	188.0	212.0	185.0	228.0	183.0	221.0	128.0	185.0	220.0	195.0	201.0	203.0	153.0	251.0	204.0	172.0	169.0	202.0	197.0	193.0	179.0	182.0	223.0	187.0	206.0	228.0	155.0	235.0	166.0	176.0	198.0
189.0	198.0	134.0	180.0	172.0	208.0	177.0	213.0	144.0	199.0	209.0	140.0	186.0	166.0	183.0	189.0	166.0	169.0	187.0	186.0	208.0	149.0	175.0	232.0	198.0	220.0	206.0	206.0	219.0	218.0	179.0	200.0	195.0	217.0	178.0	174.0	188.0	201.0	234.0	246.0	247.0	184.0	236.0	266.0	226.0	229.0	191.0	252.0	208.0	215.0	196.0	227.0	211.0	220.0	193.0	225.0	225.0	251.0	226.0	195.0	176.0	282.0	208.0	304.0	212.0	304.0	299.0	266.0	261.0	275.0	274.0	315.0	291.0	298.0	250.0	322.0	262.0	250.0	302.0	334.0	244.0	287.0	305.0	341.0	301.0	384.0	272.0	363.0	375.0	317.0	360.0	337.0	339.0	364.0	346.0	385.0	392.0	411.0	447.0	396.0	397.0	431.0	382.0	386.0	369.0	439.0	450.0	465.0	471.0	434.0	528.0	471.0	428.0	401.0	425.0	449.0	529.0	505.0	511.0	472.0	466.0	429.0	370.0	372.0	467.0	467.0	508.0	563.0	576.0	446.0	450.0	364.0	308.0	238.0	317.0	290.0	391.0	441.0	363.0	390.0	398.0	280.0	205.0	189.0	206.0	264.0	190.0	228.0	217.0	269.0	349.0	231.0	202.0	172.0	187.0	201.0	150.0	181.0	199.0	217.0	175.0	200.0	186.0	152.0	146.0	123.0	143.0	145.0	129.0	163.0	167.0	129.0	127.0	150.0	112.0	120.0	95.0	123.0	107.0	166.0	125.0	157.0	126.0	117.0	101.0	103.0	113.0	110.0	114.0	114.0	125.0	104.0	119.0	121.0	86.0	122.0	104.0	110.0	122.0	93.0	131.0	81.0	162.0	102.0	122.0	155.0	127.0	90.0	58.0	83.0	113.0	165.0	136.0	112.0	120.0	68.0	85.0	66.0	105.0	87.0	79.0	86.0	73.0	81.0	85.0	73.0	75.0	55.0	56.0	66.0	46.0	81.0	59.0	80.0	77.0	86.0	78.0	69.0	62.0	65.0	53.0	72.0	66.0	67.0	83.0	74.0	82.0	61.0	81.0	59.0	59.0	75.0	65.0	60.0	64.0	89.0	73.0	89.0	75.0	68.0	42.0	62.0	60.0	88.0	61.0	58.0	76.0	99.0	69.0	63.0	58.0	72.0	46.0	49.0	74.0	66.0	99.0	72.0	74.0	116.0	69.0	109.0	81.0	82.0	92.0	69.0	136.0	91.0	114.0	128.0	161.0	85.0	52.0	108.0	117.0	156.0	147.0	101.0	141.0	82.0	131.0	119.0	137.0	119.0	88.0	122.0	81.0	113.0	154.0	110.0	111.0	116.0	114.0	132.0	82.0	107.0	98.0	127.0	119.0	146.0	116.0	125.0	118.0	82.0	96.0	119.0	125.0	147.0	139.0	128.0	112.0	142.0	166.0	151.0	135.0	137.0	163.0	173.0	178.0	265.0	231.0	263.0	204.0	211.0	177.0	170.0	174.0	184.0	210.0	284.0	340.0	305.0	270.0	256.0	226.0	179.0	184.0	219.0	255.0	262.0	343.0	413.0	446.0	477.0	402.0	281.0	302.0	280.0	270.0	318.0	431.0	457.0	475.0	492.0	499.0	448.0	382.0	455.0	461.0	414.0	446.0	432.0	666.0	536.0	609.0	468.0	492.0	423.0	399.0	421.0	466.0	488.0	480.0	412.0	425.0	464.0	441.0	474.0	345.0	444.0	425.0	382.0	485.0	390.0	449.0	415.0	370.0	300.0	341.0	356.0	391.0	374.0	345.0	354.0	344.0	394.0	334.0	354.0	313.0	246.0	332.0	261.0	294.0	317.0	298.0	310.0	272.0	267.0	299.0	247.0	271.0	239.0	236.0	327.0	277.0	282.0	273.0	224.0	253.0	243.0	238.0	241.0	242.0	225.0	239.0	229.0	226.0	227.0	192.0	223.0	238.0	236.0	307.0	240.0	219.0	248.0	186.0	253.0	219.0	226.0	245.0	222.0	290.0	256.0	229.0	220.0	265.0	230.0	213.0	254.0	208.0	188.0	209.0	194.0	185.0	198.0	176.0	180.0	180.0	194.0	223.0	251.0	209.0	205.0	177.0	173.0	183.0	182.0	226.0	232.0	192.0	183.0	158.0	227.0	183.0	238.0	173.0	229.0	195.0	171.0	173.0
199.0	183.0	180.0	188.0	173.0	185.0	187.0	191.0	152.0	197.0	167.0	150.0	202.0	176.0	187.0	161.0	156.0	186.0	160.0	213.0	189.0	185.0	216.0	183.0	186.0	226.0	211.0	180.0	199.0	175.0	202.0	170.0	183.0	199.0	174.0	192.0	186.0	221.0	224.0	228.0	192.0	261.0	219.0	260.0	248.0	210.0	212.0	237.0	220.0	216.0	233.0	202.0	226.0	262.0	213.0	240.0	218.0	257.0	224.0	230.0	173.0	242.0	244.0	234.0	260.0	204.0	247.0	281.0	223.0	276.0	255.0	253.0	291.0	305.0	305.0	217.0	295.0	284.0	298.0	285.0	246.0	302.0	289.0	320.0	368.0	362.0	312.0	291.0	374.0	362.0	361.0	303.0	343.0	370.0	420.0	394.0	478.0	418.0	434.0	348.0	363.0	440.0	376.0	396.0	501.0	499.0	508.0	566.0	424.0	432.0	495.0	439.0	414.0	339.0	442.0	439.0	505.0	571.0	457.0	423.0	463.0	353.0	389.0	449.0	412.0	527.0	514.0	575.0	501.0	391.0	386.0	266.0	215.0	212.0	254.0	345.0	401.0	363.0	347.0	362.0	277.0	176.0	249.0	172.0	201.0	244.0	253.0	208.0	258.0	364.0	262.0	243.0	188.0	214.0	165.0	169.0	221.0	176.0	185.0	200.0	186.0	160.0	130.0	147.0	117.0	136.0	140.0	162.0	134.0	146.0	149.0	121.0	134.0	152.0	111.0	111.0	96.0	122.0	104.0	141.0	125.0	145.0	117.0	108.0	99.0	97.0	119.0	97.0	112.0	105.0	113.0	130.0	102.0	74.0	126.0	80.0	123.0	90.0	83.0	149.0	70.0	151.0	107.0	137.0	140.0	115.0	103.0	59.0	80.0	119.0	158.0	142.0	94.0	161.0	86.0	111.0	64.0	71.0	105.0	101.0	79.0	80.0	94.0	107.0	87.0	81.0	52.0	72.0	46.0	66.0	71.0	43.0	64.0	99.0	75.0	60.0	61.0	61.0	62.0	61.0	56.0	68.0	79.0	90.0	79.0	73.0	91.0	95.0	66.0	65.0	57.0	70.0	63.0	55.0	74.0	74.0	75.0	63.0	80.0	63.0	76.0	48.0	61.0	82.0	68.0	52.0	98.0	82.0	68.0	79.0	60.0	52.0	54.0	64.0	94.0	67.0	102.0	95.0	92.0	88.0	78.0	112.0	64.0	86.0	64.0	102.0	98.0	85.0	149.0	187.0	115.0	94.0	39.0	94.0	121.0	110.0	147.0	116.0	152.0	97.0	118.0	100.0	116.0	106.0	96.0	142.0	117.0	112.0	146.0	81.0	99.0	84.0	111.0	114.0	85.0	110.0	115.0	120.0	113.0	98.0	138.0	119.0	122.0	81.0	107.0	128.0	113.0	140.0	133.0	147.0	183.0	152.0	162.0	114.0	142.0	146.0	181.0	175.0	179.0	232.0	193.0	216.0	187.0	172.0	176.0	162.0	184.0	181.0	232.0	284.0	336.0	238.0	232.0	239.0	220.0	187.0	216.0	222.0	248.0	319.0	316.0	350.0	325.0	433.0	415.0	299.0	260.0	266.0	260.0	370.0	414.0	416.0	471.0	503.0	430.0	448.0	388.0	441.0	401.0	412.0	427.0	536.0	534.0	555.0	559.0	491.0	430.0	369.0	398.0	446.0	480.0	537.0	466.0	466.0	450.0	455.0	469.0	424.0	453.0	443.0	333.0	400.0	413.0	460.0	428.0	380.0	368.0	372.0	367.0	371.0	385.0	367.0	352.0	310.0	362.0	324.0	293.0	348.0	286.0	344.0	245.0	273.0	321.0	278.0	322.0	285.0	242.0	292.0	237.0	249.0	275.0	283.0	330.0	294.0	291.0	252.0	230.0	229.0	214.0	217.0	264.0	255.0	243.0	237.0	256.0	241.0	246.0	186.0	210.0	233.0	233.0	247.0	214.0	201.0	235.0	222.0	217.0	197.0	265.0	231.0	226.0	228.0	217.0	247.0	209.0	227.0	247.0	183.0	249.0	202.0	231.0	208.0	206.0	186.0	196.0	181.0	198.0	163.0	166.0	188.0	177.0	221.0	208.0	185.0	205.0	148.0	194.0	187.0	194.0	173.0	178.0	153.0	195.0	238.0	229.0	151.0	187.0	146.0	184.0	187.0	158.0
212.0	140.0	204.0	141.0	145.0	170.0	184.0	164.0	173.0	163.0	161.0	173.0	166.0	179.0	163.0	166.0	161.0	157.0	171.0	202.0	175.0	176.0	214.0	214.0	233.0	206.0	166.0	195.0	171.0	206.0	177.0	172.0	175.0	169.0	185.0	206.0	230.0	161.0	244.0	231.0	237.0	219.0	188.0	210.0	248.0	229.0	250.0	234.0	221.0	192.0	208.0	211.0	223.0	162.0	245.0	225.0	201.0	228.0	194.0	184.0	236.0	184.0	299.0	214.0	276.0	202.0	261.0	342.0	251.0	240.0	276.0	238.0	277.0	287.0	314.0	234.0	274.0	259.0	260.0	281.0	304.0	279.0	324.0	308.0	404.0	304.0	377.0	288.0	350.0	406.0	321.0	364.0	369.0	344.0	431.0	333.0	411.0	456.0	428.0	402.0	382.0	362.0	402.0	360.0	408.0	452.0	456.0	441.0	441.0	440.0	449.0	486.0	410.0	422.0	397.0	486.0	477.0	516.0	532.0	463.0	460.0	381.0	305.0	421.0	405.0	514.0	488.0	521.0	494.0	417.0	330.0	297.0	270.0	254.0	269.0	341.0	436.0	397.0	351.0	347.0	284.0	263.0	224.0	212.0	230.0	224.0	245.0	233.0	297.0	352.0	242.0	230.0	176.0	213.0	194.0	144.0	236.0	189.0	225.0	224.0	193.0	154.0	129.0	147.0	135.0	115.0	129.0	141.0	157.0	116.0	144.0	157.0	147.0	160.0	136.0	96.0	110.0	89.0	107.0	131.0	117.0	103.0	120.0	103.0	88.0	73.0	136.0	107.0	103.0	115.0	90.0	123.0	95.0	92.0	125.0	95.0	155.0	78.0	101.0	136.0	76.0	130.0	102.0	114.0	131.0	115.0	100.0	56.0	90.0	111.0	133.0	140.0	104.0	126.0	84.0	90.0	73.0	79.0	75.0	73.0	97.0	67.0	82.0	98.0	81.0	75.0	70.0	54.0	73.0	68.0	54.0	66.0	85.0	67.0	84.0	57.0	57.0	75.0	46.0	59.0	71.0	51.0	71.0	90.0	65.0	78.0	59.0	67.0	69.0	61.0	53.0	57.0	49.0	76.0	69.0	62.0	62.0	63.0	69.0	75.0	79.0	56.0	54.0	74.0	74.0	79.0	46.0	84.0	63.0	73.0	60.0	69.0	69.0	89.0	73.0	94.0	73.0	87.0	73.0	76.0	100.0	78.0	91.0	68.0	78.0	132.0	67.0	129.0	94.0	136.0	152.0	115.0	98.0	48.0	87.0	109.0	121.0	136.0	117.0	159.0	107.0	126.0	105.0	104.0	124.0	100.0	101.0	87.0	88.0	125.0	82.0	118.0	94.0	112.0	111.0	102.0	98.0	75.0	122.0	114.0	131.0	119.0	125.0	110.0	83.0	95.0	116.0	142.0	129.0	141.0	137.0	158.0	147.0	158.0	154.0	147.0	141.0	148.0	143.0	183.0	269.0	218.0	224.0	215.0	159.0	167.0	184.0	174.0	208.0	211.0	280.0	316.0	292.0	222.0	247.0	225.0	174.0	210.0	220.0	282.0	292.0	360.0	381.0	395.0	404.0	439.0	291.0	288.0	292.0	294.0	293.0	398.0	467.0	460.0	481.0	480.0	442.0	388.0	398.0	391.0	404.0	531.0	505.0	613.0	507.0	559.0	413.0	375.0	438.0	385.0	433.0	471.0	494.0	438.0	445.0	393.0	492.0	433.0	403.0	400.0	419.0	450.0	426.0	416.0	398.0	408.0	361.0	347.0	378.0	402.0	361.0	389.0	359.0	377.0	363.0	337.0	321.0	353.0	290.0	333.0	282.0	280.0	308.0	314.0	327.0	281.0	251.0	285.0	214.0	235.0	266.0	248.0	255.0	274.0	298.0	266.0	249.0	238.0	226.0	214.0	234.0	236.0	236.0	242.0	263.0	207.0	261.0	199.0	219.0	222.0	229.0	263.0	235.0	218.0	222.0	219.0	269.0	189.0	229.0	213.0	194.0	254.0	204.0	228.0	255.0	215.0	252.0	245.0	191.0	199.0	238.0	234.0	186.0	198.0	190.0	167.0	177.0	208.0	185.0	172.0	191.0	214.0	224.0	213.0	184.0	155.0	173.0	204.0	212.0	189.0	177.0	186.0	175.0	180.0	215.0	165.0	208.0	204.0	149.0	172.0	182.0
144.0	185.0	165.0	182.0	163.0	176.0	168.0	156.0	198.0	159.0	197.0	185.0	128.0	200.0	159.0	207.0	188.0	140.0	210.0	171.0	157.0	177.0	186.0	219.0	203.0	184.0	193.0	221.0	185.0	183.0	191.0	194.0	206.0	159.0	188.0	192.0	224.0	176.0	228.0	206.0	226.0	208.0	197.0	227.0	230.0	205.0	190.0	156.0	217.0	204.0	211.0	186.0	188.0	196.0	241.0	219.0	273.0	222.0	205.0	253.0	187.0	256.0	243.0	207.0	248.0	260.0	201.0	233.0	236.0	234.0	292.0	275.0	271.0	263.0	283.0	246.0	263.0	311.0	264.0	250.0	238.0	276.0	314.0	301.0	378.0	266.0	326.0	348.0	347.0	334.0	316.0	351.0	336.0	354.0	361.0	331.0	410.0	396.0	432.0	398.0	348.0	369.0	373.0	427.0	462.0	464.0	478.0	405.0	413.0	393.0	418.0	368.0	368.0	384.0	403.0	542.0	505.0	507.0	452.0	416.0	321.0	379.0	338.0	379.0	512.0	479.0	515.0	515.0	411.0	357.0	320.0	256.0	190.0	268.0	318.0	373.0	341.0	352.0	323.0	251.0	191.0	189.0	190.0	253.0	202.0	259.0	221.0	237.0	383.0	251.0	204.0	144.0	214.0	161.0	131.0	183.0	168.0	204.0	232.0	162.0	157.0	126.0	143.0	98.0	131.0	131.0	106.0	139.0	132.0	126.0	171.0	134.0	126.0	109.0	99.0	95.0	92.0	116.0	125.0	106.0	134.0	123.0	107.0	88.0	79.0	103.0	93.0	107.0	101.0	114.0	125.0	94.0	77.0	110.0	74.0	116.0	106.0	96.0	153.0	69.0	149.0	110.0	134.0	125.0	116.0	83.0	39.0	82.0	118.0	134.0	140.0	111.0	162.0	82.0	104.0	71.0	66.0	71.0	87.0	87.0	78.0	75.0	77.0	75.0	84.0	64.0	85.0	49.0	51.0	48.0	66.0	75.0	80.0	68.0	73.0	56.0	62.0	61.0	84.0	82.0	79.0	55.0	69.0	62.0	61.0	73.0	88.0	71.0	79.0	60.0	84.0	58.0	59.0	76.0	74.0	54.0	79.0	70.0	50.0	69.0	58.0	61.0	70.0	41.0	75.0	66.0	64.0	55.0	76.0	65.0	53.0	44.0	62.0	56.0	58.0	65.0	68.0	89.0	78.0	86.0	102.0	57.0	104.0	94.0	87.0	106.0	91.0	113.0	103.0	120.0	132.0	110.0	77.0	45.0	92.0	121.0	140.0	151.0	118.0	137.0	87.0	122.0	77.0	91.0	126.0	84.0	117.0	77.0	90.0	135.0	111.0	85.0	88.0	70.0	82.0	86.0	78.0	93.0	101.0	114.0	118.0	120.0	107.0	102.0	102.0	122.0	111.0	127.0	135.0	132.0	173.0	143.0	138.0	123.0	132.0	141.0	157.0	147.0	153.0	162.0	236.0	195.0	267.0	175.0	174.0	128.0	137.0	179.0	177.0	205.0	249.0	323.0	288.0	224.0	196.0	239.0	207.0	178.0	213.0	234.0	295.0	334.0	332.0	342.0	395.0	423.0	282.0	263.0	275.0	236.0	333.0	396.0	462.0	500.0	477.0	440.0	428.0	419.0	440.0	368.0	467.0	455.0	598.0	509.0	528.0	580.0	437.0	426.0	456.0	397.0	423.0	452.0	471.0	485.0	493.0	508.0	387.0	415.0	371.0	412.0	436.0	335.0	379.0	375.0	379.0	413.0	364.0	361.0	358.0	373.0	336.0	317.0	363.0	352.0	294.0	275.0	376.0	310.0	328.0	249.0	287.0	296.0	298.0	282.0	247.0	201.0	263.0	228.0	213.0	238.0	238.0	301.0	245.0	309.0	258.0	289.0	271.0	215.0	224.0	213.0	221.0	231.0	245.0	223.0	259.0	261.0	208.0	236.0	230.0	201.0	210.0	213.0	190.0	201.0	211.0	246.0	209.0	238.0	216.0	220.0	231.0	237.0	237.0	217.0	272.0	258.0	184.0	198.0	188.0	191.0	248.0	213.0	179.0	204.0	171.0	203.0	164.0	231.0	187.0	208.0	201.0	198.0	184.0	205.0	174.0	162.0	190.0	185.0	153.0	169.0	142.0	166.0	175.0	174.0	185.0	210.0	179.0	162.0	160.0	184.0	202.0
147.0	175.0	167.0	192.0	149.0	146.0	172.0	180.0	173.0	156.0	175.0	189.0	157.0	167.0	184.0	172.0	170.0	144.0	159.0	160.0	177.0	208.0	170.0	211.0	189.0	178.0	231.0	186.0	186.0	193.0	189.0	153.0	156.0	157.0	180.0	169.0	170.0	193.0	175.0	232.0	226.0	210.0	191.0	207.0	233.0	240.0	209.0	179.0	216.0	161.0	199.0	223.0	182.0	209.0	210.0	171.0	209.0	219.0	219.0	241.0	201.0	252.0	175.0	235.0	201.0	245.0	235.0	221.0	209.0	233.0	220.0	249.0	278.0	251.0	262.0	309.0	273.0	235.0	235.0	283.0	295.0	250.0	248.0	300.0	341.0	301.0	306.0	292.0	300.0	307.0	318.0	276.0	302.0	390.0	338.0	362.0	418.0	374.0	356.0	335.0	317.0	367.0	360.0	443.0	428.0	397.0	439.0	405.0	449.0	447.0	357.0	392.0	462.0	400.0	511.0	408.0	501.0	497.0	440.0	422.0	353.0	316.0	408.0	317.0	405.0	462.0	522.0	485.0	424.0	398.0	285.0	272.0	227.0	226.0	359.0	386.0	339.0	322.0	340.0	275.0	205.0	212.0	192.0	242.0	220.0	242.0	214.0	275.0	288.0	276.0	211.0	180.0	184.0	183.0	184.0	205.0	158.0	221.0	224.0	173.0	138.0	137.0	129.0	142.0	112.0	112.0	125.0	120.0	125.0	105.0	129.0	112.0	113.0	78.0	86.0	96.0	100.0	115.0	129.0	93.0	133.0	120.0	87.0	97.0	95.0	87.0	99.0	104.0	117.0	122.0	147.0	93.0	94.0	114.0	87.0	82.0	99.0	94.0	107.0	55.0	147.0	68.0	145.0	114.0	131.0	84.0	46.0	86.0	124.0	154.0	126.0	81.0	98.0	89.0	116.0	80.0	80.0	96.0	75.0	76.0	76.0	52.0	89.0	63.0	70.0	64.0	73.0	75.0	51.0	54.0	62.0	70.0	67.0	63.0	54.0	48.0	70.0	39.0	68.0	57.0	61.0	67.0	64.0	82.0	67.0	76.0	67.0	82.0	59.0	69.0	71.0	62.0	73.0	72.0	74.0	70.0	58.0	64.0	64.0	63.0	64.0	82.0	68.0	62.0	58.0	65.0	68.0	48.0	62.0	69.0	66.0	68.0	63.0	73.0	70.0	75.0	64.0	83.0	91.0	83.0	76.0	79.0	75.0	85.0	75.0	69.0	105.0	57.0	114.0	82.0	130.0	116.0	115.0	100.0	59.0	99.0	121.0	113.0	133.0	86.0	136.0	79.0	107.0	71.0	79.0	98.0	76.0	107.0	90.0	96.0	139.0	90.0	131.0	92.0	119.0	111.0	73.0	89.0	94.0	111.0	116.0	120.0	113.0	119.0	106.0	80.0	109.0	125.0	133.0	123.0	135.0	152.0	151.0	142.0	155.0	136.0	130.0	133.0	151.0	156.0	166.0	229.0	159.0	180.0	174.0	168.0	190.0	178.0	160.0	152.0	189.0	284.0	344.0	254.0	231.0	257.0	258.0	171.0	188.0	198.0	263.0	270.0	331.0	325.0	406.0	377.0	359.0	278.0	269.0	245.0	257.0	299.0	430.0	477.0	473.0	465.0	438.0	452.0	383.0	313.0	399.0	418.0	537.0	531.0	495.0	434.0	514.0	409.0	379.0	369.0	361.0	407.0	434.0	456.0	440.0	400.0	475.0	425.0	407.0	328.0	389.0	347.0	363.0	362.0	370.0	350.0	341.0	374.0	367.0	274.0	376.0	309.0	334.0	308.0	259.0	289.0	321.0	283.0	315.0	261.0	268.0	247.0	273.0	286.0	308.0	273.0	283.0	247.0	228.0	238.0	211.0	294.0	225.0	252.0	253.0	212.0	244.0	222.0	204.0	165.0	195.0	262.0	243.0	225.0	235.0	271.0	193.0	207.0	211.0	199.0	228.0	212.0	213.0	222.0	215.0	201.0	234.0	234.0	187.0	202.0	212.0	167.0	208.0	201.0	200.0	227.0	217.0	189.0	164.0	180.0	227.0	203.0	194.0	164.0	183.0	168.0	200.0	179.0	202.0	178.0	163.0	226.0	157.0	210.0	167.0	188.0	185.0	181.0	133.0	156.0	170.0	189.0	167.0	179.0	160.0	210.0	160.0	181.0	163.0	184.0	204.0
164.0	196.0	183.0	156.0	152.0	157.0	159.0	201.0	172.0	161.0	188.0	185.0	179.0	138.0	153.0	170.0	183.0	181.0	151.0	156.0	172.0	176.0	187.0	185.0	187.0	189.0	187.0	195.0	206.0	184.0	159.0	162.0	149.0	165.0	160.0	188.0	158.0	221.0	174.0	201.0	214.0	217.0	231.0	191.0	182.0	243.0	184.0	173.0	173.0	190.0	200.0	184.0	207.0	199.0	178.0	211.0	185.0	208.0	195.0	229.0	230.0	197.0	209.0	244.0	227.0	276.0	192.0	227.0	269.0	213.0	255.0	296.0	270.0	281.0	272.0	306.0	313.0	228.0	254.0	258.0	277.0	246.0	271.0	334.0	247.0	371.0	295.0	316.0	303.0	298.0	283.0	276.0	369.0	302.0	325.0	400.0	341.0	356.0	360.0	381.0	345.0	376.0	354.0	453.0	385.0	430.0	337.0	368.0	368.0	388.0	376.0	365.0	401.0	449.0	534.0	435.0	483.0	471.0	413.0	326.0	366.0	355.0	321.0	443.0	385.0	486.0	486.0	361.0	350.0	285.0	263.0	244.0	239.0	307.0	337.0	295.0	349.0	294.0	244.0	191.0	200.0	170.0	208.0	169.0	227.0	195.0	264.0	369.0	199.0	184.0	153.0	176.0	162.0	164.0	148.0	179.0	201.0	197.0	194.0	153.0	134.0	143.0	100.0	104.0	127.0	121.0	124.0	118.0	91.0	134.0	96.0	108.0	110.0	89.0	90.0	91.0	111.0	105.0	96.0	140.0	121.0	84.0	101.0	82.0	105.0	92.0	82.0	77.0	111.0	118.0	93.0	75.0	120.0	91.0	93.0	108.0	62.0	118.0	75.0	125.0	124.0	105.0	146.0	105.0	88.0	34.0	87.0	107.0	130.0	105.0	98.0	114.0	89.0	116.0	77.0	87.0	95.0	95.0	89.0	75.0	60.0	74.0	65.0	65.0	53.0	76.0	59.0	78.0	66.0	45.0	79.0	67.0	63.0	68.0	51.0	67.0	56.0	54.0	76.0	75.0	77.0	80.0	59.0	60.0	62.0	77.0	63.0	86.0	55.0	60.0	59.0	66.0	88.0	73.0	55.0	82.0	61.0	62.0	72.0	90.0	93.0	78.0	62.0	55.0	55.0	66.0	55.0	51.0	81.0	64.0	56.0	57.0	57.0	91.0	58.0	51.0	82.0	65.0	105.0	58.0	66.0	87.0	70.0	84.0	97.0	91.0	103.0	58.0	125.0	77.0	130.0	135.0	110.0	86.0	51.0	81.0	113.0	139.0	133.0	109.0	123.0	65.0	97.0	93.0	82.0	112.0	76.0	115.0	88.0	88.0	122.0	94.0	106.0	84.0	90.0	91.0	88.0	96.0	91.0	113.0	128.0	117.0	107.0	91.0	102.0	84.0	88.0	100.0	110.0	130.0	125.0	143.0	140.0	108.0	146.0	125.0	135.0	124.0	148.0	144.0	152.0	201.0	161.0	239.0	161.0	170.0	153.0	178.0	167.0	172.0	221.0	223.0	330.0	281.0	257.0	236.0	192.0	200.0	205.0	194.0	205.0	257.0	307.0	328.0	363.0	413.0	324.0	290.0	268.0	238.0	270.0	356.0	401.0	422.0	493.0	445.0	463.0	397.0	336.0	358.0	374.0	449.0	425.0	474.0	557.0	476.0	488.0	425.0	388.0	385.0	371.0	411.0	378.0	451.0	564.0	361.0	401.0	403.0	346.0	372.0	332.0	400.0	331.0	353.0	319.0	364.0	332.0	392.0	366.0	303.0	309.0	307.0	353.0	301.0	301.0	272.0	230.0	302.0	293.0	274.0	271.0	261.0	276.0	290.0	252.0	249.0	253.0	238.0	222.0	215.0	241.0	252.0	262.0	203.0	203.0	253.0	207.0	227.0	177.0	223.0	210.0	204.0	213.0	213.0	214.0	203.0	212.0	210.0	215.0	219.0	194.0	172.0	198.0	220.0	255.0	159.0	267.0	214.0	190.0	225.0	200.0	202.0	221.0	225.0	219.0	226.0	224.0	175.0	197.0	202.0	171.0	193.0	154.0	174.0	168.0	161.0	204.0	186.0	163.0	165.0	189.0	141.0	205.0	197.0	160.0	218.0	172.0	179.0	152.0	130.0	197.0	180.0	189.0	155.0	188.0	177.0	153.0	181.0	185.0	165.0	149.0
134.0	158.0	175.0	146.0	153.0	146.0	157.0	174.0	137.0	141.0	141.0	118.0	177.0	141.0	139.0	166.0	153.0	189.0	127.0	153.0	185.0	158.0	191.0	174.0	178.0	184.0	185.0	210.0	190.0	190.0	172.0	154.0	143.0	149.0	166.0	167.0	206.0	176.0	151.0	210.0	202.0	188.0	198.0	191.0	203.0	225.0	176.0	193.0	186.0	187.0	198.0	189.0	193.0	190.0	195.0	199.0	190.0	186.0	221.0	180.0	255.0	167.0	219.0	193.0	212.0	189.0	229.0	238.0	189.0	236.0	274.0	234.0	260.0	228.0	201.0	203.0	251.0	240.0	199.0	258.0	206.0	233.0	291.0	233.0	254.0	252.0	315.0	308.0	321.0	275.0	260.0	291.0	283.0	338.0	352.0	306.0	343.0	347.0	313.0	363.0	334.0	378.0	321.0	409.0	448.0	394.0	333.0	368.0	390.0	427.0	405.0	358.0	410.0	430.0	413.0	506.0	345.0	370.0	369.0	329.0	342.0	394.0	352.0	452.0	403.0	420.0	431.0	361.0	308.0	283.0	278.0	228.0	247.0	331.0	314.0	332.0	302.0	333.0	257.0	172.0	211.0	169.0	178.0	204.0	240.0	210.0	201.0	321.0	259.0	198.0	187.0	190.0	167.0	144.0	189.0	183.0	193.0	175.0	187.0	161.0	118.0	120.0	149.0	113.0	115.0	100.0	147.0	116.0	127.0	121.0	135.0	112.0	104.0	109.0	91.0	101.0	124.0	115.0	97.0	127.0	98.0	90.0	94.0	62.0	106.0	89.0	77.0	92.0	81.0	105.0	98.0	78.0	96.0	91.0	103.0	70.0	65.0	107.0	75.0	141.0	83.0	107.0	117.0	104.0	92.0	44.0	83.0	84.0	129.0	103.0	85.0	116.0	94.0	93.0	77.0	101.0	97.0	86.0	100.0	85.0	59.0	90.0	61.0	71.0	62.0	71.0	69.0	62.0	71.0	63.0	47.0	49.0	71.0	54.0	37.0	45.0	57.0	65.0	56.0	78.0	65.0	85.0	69.0	53.0	65.0	51.0	50.0	66.0	78.0	63.0	63.0	58.0	69.0	71.0	57.0	45.0	57.0	38.0	55.0	69.0	84.0	79.0	70.0	67.0	51.0	53.0	38.0	45.0	46.0	70.0	66.0	71.0	69.0	61.0	81.0	73.0	67.0	63.0	64.0	75.0	53.0	63.0	91.0	81.0	90.0	85.0	68.0	97.0	64.0	115.0	81.0	129.0	100.0	100.0	75.0	49.0	70.0	113.0	140.0	132.0	99.0	98.0	57.0	86.0	68.0	88.0	96.0	78.0	90.0	85.0	94.0	114.0	89.0	89.0	81.0	91.0	92.0	74.0	87.0	84.0	113.0	137.0	98.0	111.0	119.0	84.0	55.0	86.0	113.0	109.0	132.0	116.0	120.0	132.0	169.0	134.0	116.0	144.0	129.0	153.0	147.0	150.0	165.0	180.0	198.0	165.0	190.0	162.0	147.0	123.0	184.0	179.0	243.0	306.0	277.0	226.0	216.0	218.0	181.0	192.0	217.0	260.0	257.0	291.0	312.0	377.0	334.0	344.0	293.0	221.0	244.0	293.0	304.0	369.0	457.0	485.0	445.0	382.0	374.0	330.0	339.0	403.0	397.0	401.0	443.0	503.0	390.0	507.0	388.0	393.0	344.0	336.0	342.0	432.0	439.0	471.0	450.0	453.0	327.0	449.0	321.0	342.0	343.0	310.0	319.0	398.0	304.0	391.0	310.0	341.0	254.0	299.0	316.0	294.0	293.0	269.0	263.0	271.0	273.0	288.0	268.0	238.0	244.0	242.0	217.0	243.0	234.0	276.0	256.0	201.0	289.0	234.0	235.0	226.0	213.0	244.0	211.0	221.0	241.0	207.0	189.0	205.0	217.0	209.0	221.0	207.0	186.0	201.0	209.0	181.0	199.0	206.0	174.0	180.0	234.0	195.0	199.0	195.0	220.0	191.0	174.0	193.0	218.0	204.0	238.0	185.0	223.0	176.0	187.0	191.0	166.0	171.0	177.0	146.0	169.0	155.0	190.0	202.0	162.0	188.0	144.0	145.0	201.0	142.0	195.0	177.0	186.0	171.0	155.0	158.0	151.0	169.0	136.0	169.0	211.0	150.0	170.0	189.0	163.0	172.0	153.0
156.0	146.0	178.0	159.0	146.0	129.0	186.0	141.0	148.0	146.0	165.0	160.0	131.0	155.0	145.0	166.0	140.0	160.0	155.0	177.0	174.0	199.0	172.0	137.0	157.0	179.0	160.0	175.0	172.0	192.0	179.0	159.0	164.0	154.0	179.0	163.0	178.0	150.0	209.0	153.0	176.0	217.0	194.0	194.0	163.0	170.0	179.0	147.0	198.0	197.0	151.0	146.0	193.0	180.0	191.0	152.0	197.0	177.0	203.0	199.0	201.0	190.0	197.0	179.0	255.0	173.0	225.0	204.0	230.0	231.0	258.0	238.0	239.0	213.0	240.0	241.0	285.0	242.0	258.0	269.0	270.0	273.0	274.0	276.0	313.0	261.0	322.0	278.0	291.0	279.0	276.0	361.0	301.0	345.0	365.0	315.0	348.0	301.0	326.0	345.0	324.0	351.0	393.0	366.0	396.0	311.0	302.0	370.0	332.0	347.0	318.0	361.0	483.0	462.0	417.0	440.0	347.0	367.0	302.0	345.0	390.0	317.0	420.0	416.0	443.0	457.0	357.0	332.0	248.0	243.0	228.0	212.0	292.0	367.0	298.0	345.0	296.0	254.0	209.0	183.0	168.0	241.0	197.0	201.0	202.0	268.0	272.0	236.0	187.0	166.0	161.0	167.0	149.0	184.0	159.0	194.0	158.0	146.0	160.0	121.0	132.0	130.0	100.0	111.0	104.0	136.0	120.0	124.0	129.0	97.0	104.0	102.0	69.0	116.0	72.0	87.0	88.0	86.0	114.0	94.0	106.0	95.0	66.0	101.0	70.0	83.0	100.0	74.0	125.0	72.0	78.0	116.0	76.0	122.0	82.0	68.0	106.0	53.0	125.0	86.0	124.0	125.0	105.0	77.0	48.0	83.0	103.0	129.0	114.0	75.0	117.0	63.0	85.0	72.0	72.0	97.0	79.0	91.0	84.0	73.0	69.0	57.0	71.0	60.0	59.0	71.0	55.0	70.0	57.0	55.0	49.0	55.0	53.0	44.0	49.0	40.0	50.0	79.0	71.0	56.0	65.0	75.0	65.0	55.0	60.0	49.0	71.0	79.0	67.0	74.0	65.0	74.0	46.0	67.0	64.0	53.0	54.0	67.0	64.0	67.0	72.0	71.0	59.0	38.0	48.0	56.0	52.0	43.0	49.0	72.0	81.0	65.0	71.0	74.0	61.0	50.0	54.0	61.0	69.0	69.0	78.0	73.0	125.0	60.0	89.0	66.0	67.0	74.0	69.0	95.0	70.0	137.0	94.0	107.0	71.0	39.0	78.0	95.0	111.0	127.0	79.0	113.0	62.0	101.0	73.0	75.0	94.0	78.0	126.0	81.0	82.0	103.0	115.0	103.0	51.0	69.0	79.0	73.0	93.0	77.0	128.0	82.0	103.0	91.0	124.0	79.0	97.0	92.0	124.0	129.0	151.0	126.0	112.0	128.0	129.0	112.0	119.0	121.0	131.0	115.0	121.0	120.0	176.0	143.0	225.0	168.0	149.0	151.0	148.0	160.0	177.0	185.0	243.0	303.0	271.0	228.0	234.0	206.0	174.0	195.0	222.0	227.0	260.0	331.0	367.0	330.0	364.0	329.0	291.0	220.0	256.0	272.0	329.0	437.0	425.0	414.0	400.0	396.0	387.0	353.0	345.0	331.0	394.0	376.0	414.0	483.0	380.0	446.0	338.0	371.0	352.0	302.0	385.0	434.0	384.0	401.0	421.0	396.0	415.0	364.0	303.0	316.0	400.0	317.0	319.0	311.0	307.0	319.0	301.0	275.0	294.0	313.0	276.0	321.0	296.0	299.0	270.0	278.0	270.0	320.0	233.0	283.0	223.0	238.0	268.0	208.0	274.0	249.0	241.0	251.0	209.0	208.0	183.0	195.0	207.0	225.0	254.0	178.0	202.0	173.0	211.0	218.0	160.0	257.0	150.0	182.0	230.0	224.0	175.0	186.0	190.0	174.0	206.0	223.0	225.0	220.0	200.0	158.0	224.0	142.0	185.0	206.0	198.0	253.0	203.0	225.0	160.0	195.0	193.0	188.0	167.0	170.0	172.0	150.0	165.0	186.0	168.0	188.0	150.0	188.0	164.0	192.0	150.0	151.0	195.0	194.0	179.0	175.0	155.0	172.0	159.0	199.0	130.0	207.0	150.0	146.0	164.0	173.0	214.0	172.0	144.0
146.0	136.0	158.0	140.0	151.0	157.0	129.0	127.0	145.0	136.0	140.0	157.0	154.0	158.0	139.0	130.0	161.0	127.0	177.0	152.0	134.0	172.0	171.0	144.0	164.0	176.0	170.0	159.0	182.0	157.0	197.0	147.0	165.0	156.0	196.0	156.0	144.0	181.0	175.0	176.0	138.0	173.0	197.0	183.0	187.0	196.0	177.0	160.0	180.0	181.0	201.0	150.0	162.0	200.0	216.0	162.0	192.0	214.0	152.0	229.0	167.0	193.0	228.0	228.0	189.0	206.0	163.0	239.0	221.0	178.0	223.0	225.0	269.0	222.0	236.0	295.0	186.0	235.0	201.0	228.0	253.0	208.0	257.0	253.0	287.0	319.0	238.0	335.0	274.0	343.0	284.0	307.0	339.0	277.0	344.0	328.0	319.0	324.0	287.0	290.0	322.0	344.0	398.0	370.0	382.0	381.0	371.0	317.0	331.0	367.0	361.0	352.0	449.0	422.0	440.0	426.0	391.0	328.0	295.0	304.0	363.0	375.0	436.0	401.0	486.0	440.0	374.0	314.0	268.0	218.0	227.0	265.0	340.0	384.0	368.0	306.0	316.0	227.0	173.0	181.0	155.0	184.0	137.0	216.0	202.0	250.0	384.0	214.0	213.0	150.0	171.0	201.0	129.0	144.0	140.0	170.0	205.0	207.0	138.0	99.0	147.0	112.0	107.0	125.0	110.0	138.0	110.0	109.0	151.0	100.0	110.0	83.0	79.0	88.0	77.0	97.0	93.0	103.0	96.0	114.0	92.0	121.0	69.0	105.0	56.0	89.0	76.0	90.0	88.0	83.0	72.0	129.0	71.0	92.0	97.0	88.0	102.0	45.0	113.0	78.0	116.0	88.0	84.0	58.0	39.0	89.0	104.0	105.0	128.0	81.0	113.0	61.0	92.0	62.0	90.0	81.0	86.0	110.0	78.0	73.0	76.0	55.0	65.0	40.0	46.0	54.0	48.0	63.0	56.0	76.0	49.0	53.0	40.0	53.0	42.0	49.0	44.0	50.0	68.0	78.0	90.0	56.0	54.0	50.0	58.0	48.0	57.0	55.0	76.0	74.0	59.0	57.0	67.0	46.0	58.0	55.0	32.0	62.0	59.0	81.0	77.0	56.0	62.0	50.0	27.0	40.0	47.0	39.0	53.0	43.0	54.0	59.0	54.0	59.0	57.0	75.0	90.0	42.0	68.0	63.0	73.0	55.0	76.0	96.0	66.0	89.0	82.0	62.0	82.0	68.0	115.0	102.0	105.0	119.0	121.0	82.0	37.0	82.0	107.0	103.0	110.0	67.0	120.0	58.0	112.0	66.0	86.0	92.0	90.0	94.0	91.0	97.0	81.0	101.0	88.0	82.0	78.0	96.0	80.0	81.0	81.0	95.0	112.0	101.0	95.0	78.0	112.0	80.0	81.0	122.0	128.0	104.0	102.0	113.0	140.0	145.0	136.0	100.0	132.0	118.0	119.0	165.0	144.0	158.0	163.0	203.0	143.0	139.0	159.0	154.0	145.0	163.0	167.0	239.0	275.0	267.0	229.0	211.0	277.0	180.0	181.0	153.0	217.0	263.0	276.0	277.0	393.0	328.0	333.0	258.0	211.0	224.0	219.0	306.0	370.0	394.0	463.0	418.0	411.0	357.0	366.0	356.0	364.0	350.0	399.0	473.0	502.0	376.0	485.0	389.0	415.0	342.0	315.0	396.0	392.0	370.0	449.0	358.0	455.0	332.0	374.0	297.0	366.0	351.0	279.0	345.0	358.0	357.0	355.0	243.0	320.0	261.0	290.0	255.0	287.0	241.0	245.0	249.0	311.0	305.0	262.0	275.0	226.0	203.0	206.0	240.0	241.0	245.0	194.0	280.0	180.0	219.0	205.0	213.0	219.0	185.0	236.0	212.0	228.0	202.0	185.0	197.0	188.0	181.0	179.0	214.0	229.0	187.0	192.0	186.0	189.0	186.0	154.0	195.0	185.0	203.0	200.0	186.0	236.0	180.0	159.0	187.0	227.0	243.0	189.0	199.0	147.0	181.0	209.0	204.0	169.0	175.0	163.0	201.0	140.0	176.0	163.0	178.0	187.0	145.0	167.0	148.0	168.0	144.0	191.0	205.0	155.0	206.0	164.0	161.0	158.0	143.0	169.0	162.0	147.0	151.0	137.0	192.0	184.0	162.0	139.0
161.0	141.0	160.0	163.0	167.0	182.0	120.0	163.0	163.0	135.0	181.0	134.0	140.0	149.0	139.0	136.0	157.0	146.0	158.0	148.0	197.0	144.0	151.0	140.0	157.0	134.0	140.0	164.0	154.0	138.0	149.0	138.0	171.0	149.0	166.0	143.0	146.0	210.0	167.0	154.0	170.0	166.0	187.0	169.0	154.0	205.0	156.0	201.0	177.0	175.0	209.0	193.0	138.0	184.0	186.0	192.0	183.0	170.0	210.0	206.0	225.0	217.0	203.0	199.0	184.0	200.0	188.0	180.0	219.0	202.0	248.0	211.0	220.0	298.0	231.0	208.0	200.0	242.0	240.0	221.0	282.0	263.0	286.0	268.0	277.0	307.0	276.0	310.0	261.0	285.0	296.0	245.0	329.0	301.0	304.0	282.0	322.0	333.0	312.0	315.0	360.0	368.0	389.0	409.0	381.0	443.0	370.0	289.0	339.0	360.0	359.0	433.0	488.0	480.0	529.0	330.0	363.0	285.0	288.0	374.0	343.0	503.0	400.0	382.0	458.0	323.0	329.0	258.0	300.0	199.0	279.0	382.0	329.0	325.0	301.0	254.0	292.0	170.0	163.0	187.0	210.0	198.0	218.0	220.0	252.0	323.0	224.0	184.0	155.0	198.0	170.0	147.0	176.0	144.0	237.0	194.0	145.0	152.0	108.0	139.0	108.0	104.0	131.0	122.0	151.0	129.0	129.0	124.0	102.0	142.0	92.0	71.0	87.0	77.0	81.0	110.0	85.0	103.0	103.0	107.0	95.0	77.0	112.0	92.0	75.0	84.0	92.0	108.0	104.0	78.0	100.0	73.0	88.0	60.0	73.0	89.0	45.0	101.0	85.0	103.0	109.0	107.0	81.0	43.0	75.0	99.0	113.0	103.0	66.0	91.0	72.0	81.0	66.0	57.0	102.0	78.0	102.0	80.0	67.0	91.0	70.0	62.0	57.0	63.0	43.0	40.0	74.0	73.0	73.0	62.0	53.0	51.0	50.0	48.0	40.0	49.0	54.0	64.0	63.0	68.0	73.0	60.0	59.0	65.0	39.0	68.0	52.0	64.0	64.0	63.0	78.0	57.0	68.0	51.0	59.0	41.0	56.0	64.0	57.0	73.0	74.0	61.0	75.0	49.0	41.0	51.0	44.0	47.0	47.0	51.0	71.0	67.0	67.0	67.0	63.0	78.0	66.0	64.0	67.0	64.0	68.0	64.0	79.0	94.0	67.0	91.0	78.0	58.0	85.0	65.0	84.0	69.0	113.0	125.0	101.0	94.0	36.0	61.0	81.0	107.0	100.0	90.0	122.0	60.0	98.0	81.0	91.0	78.0	67.0	111.0	87.0	97.0	112.0	81.0	87.0	61.0	62.0	88.0	61.0	94.0	80.0	91.0	99.0	110.0	107.0	111.0	96.0	65.0	83.0	98.0	81.0	109.0	124.0	130.0	122.0	139.0	127.0	141.0	123.0	131.0	108.0	132.0	122.0	171.0	158.0	190.0	143.0	144.0	162.0	149.0	176.0	181.0	219.0	282.0	300.0	257.0	227.0	240.0	226.0	173.0	153.0	188.0	212.0	283.0	290.0	328.0	319.0	368.0	311.0	293.0	240.0	252.0	278.0	353.0	418.0	394.0	408.0	430.0	394.0	451.0	358.0	315.0	358.0	319.0	402.0	415.0	441.0	386.0	483.0	320.0	322.0	300.0	358.0	408.0	342.0	403.0	361.0	420.0	356.0	340.0	364.0	340.0	332.0	335.0	301.0	289.0	284.0	329.0	340.0	322.0	290.0	243.0	301.0	291.0	279.0	321.0	260.0	280.0	287.0	290.0	281.0	261.0	241.0	244.0	204.0	237.0	257.0	247.0	322.0	232.0	205.0	210.0	217.0	226.0	230.0	196.0	195.0	214.0	197.0	209.0	200.0	205.0	194.0	178.0	220.0	194.0	217.0	236.0	205.0	213.0	178.0	195.0	198.0	159.0	174.0	234.0	176.0	225.0	190.0	193.0	141.0	182.0	219.0	167.0	189.0	149.0	147.0	245.0	171.0	182.0	168.0	172.0	207.0	155.0	179.0	162.0	169.0	171.0	176.0	140.0	158.0	138.0	155.0	209.0	190.0	196.0	174.0	172.0	167.0	148.0	170.0	123.0	213.0	169.0	147.0	157.0	171.0	200.0	150.0	165.0	175.0
139.0	136.0	161.0	147.0	164.0	159.0	194.0	140.0	152.0	149.0	194.0	136.0	162.0	160.0	184.0	132.0	113.0	191.0	140.0	194.0	156.0	173.0	158.0	179.0	159.0	157.0	136.0	206.0	109.0	178.0	148.0	161.0	191.0	164.0	169.0	183.0	169.0	154.0	196.0	183.0	187.0	131.0	181.0	200.0	189.0	192.0	136.0	206.0	178.0	166.0	136.0	187.0	145.0	186.0	179.0	187.0	220.0	161.0	250.0	160.0	190.0	220.0	222.0	216.0	202.0	195.0	202.0	190.0	249.0	224.0	254.0	250.0	232.0	270.0	269.0	183.0	229.0	262.0	292.0	272.0	235.0	274.0	246.0	303.0	295.0	240.0	278.0	213.0	337.0	263.0	317.0	291.0	300.0	284.0	266.0	330.0	323.0	288.0	284.0	312.0	349.0	400.0	327.0	382.0	365.0	391.0	375.0	299.0	365.0	332.0	356.0	441.0	423.0	455.0	428.0	438.0	362.0	337.0	284.0	385.0	349.0	459.0	437.0	461.0	464.0	346.0	333.0	263.0	273.0	247.0	304.0	340.0	421.0	333.0	338.0	340.0	230.0	205.0	160.0	181.0	214.0	191.0	207.0	220.0	255.0	316.0	224.0	217.0	173.0	175.0	182.0	113.0	171.0	153.0	216.0	184.0	183.0	163.0	149.0	146.0	134.0	113.0	118.0	144.0	159.0	94.0	113.0	125.0	104.0	97.0	92.0	69.0	88.0	79.0	108.0	98.0	107.0	115.0	109.0	73.0	80.0	72.0	101.0	91.0	88.0	90.0	99.0	98.0	80.0	78.0	108.0	72.0	102.0	75.0	74.0	106.0	66.0	97.0	84.0	110.0	105.0	116.0	68.0	58.0	73.0	118.0	114.0	102.0	85.0	98.0	62.0	77.0	69.0	84.0	84.0	91.0	108.0	80.0	75.0	77.0	67.0	51.0	54.0	57.0	48.0	40.0	44.0	59.0	79.0	79.0	77.0	30.0	49.0	51.0	37.0	33.0	53.0	53.0	64.0	74.0	57.0	50.0	68.0	59.0	59.0	45.0	48.0	41.0	64.0	65.0	75.0	78.0	55.0	72.0	49.0	44.0	48.0	70.0	75.0	65.0	61.0	66.0	80.0	72.0	43.0	48.0	37.0	38.0	52.0	64.0	63.0	66.0	69.0	85.0	62.0	50.0	59.0	56.0	49.0	70.0	58.0	90.0	78.0	59.0	81.0	79.0	90.0	58.0	80.0	81.0	66.0	101.0	86.0	103.0	125.0	103.0	63.0	41.0	52.0	81.0	110.0	112.0	101.0	128.0	68.0	105.0	69.0	73.0	85.0	66.0	111.0	94.0	74.0	89.0	75.0	79.0	96.0	78.0	90.0	76.0	76.0	85.0	96.0	88.0	68.0	96.0	84.0	78.0	80.0	100.0	84.0	74.0	109.0	132.0	137.0	121.0	126.0	109.0	126.0	132.0	113.0	143.0	129.0	154.0	185.0	153.0	202.0	159.0	136.0	156.0	135.0	175.0	209.0	198.0	212.0	293.0	249.0	236.0	222.0	193.0	194.0	181.0	171.0	232.0	196.0	301.0	317.0	315.0	416.0	356.0	290.0	257.0	246.0	223.0	311.0	369.0	360.0	449.0	405.0	439.0	390.0	356.0	375.0	332.0	372.0	391.0	398.0	493.0	477.0	492.0	414.0	387.0	411.0	339.0	401.0	381.0	371.0	440.0	365.0	403.0	376.0	337.0	311.0	363.0	390.0	342.0	332.0	331.0	292.0	320.0	307.0	272.0	240.0	307.0	249.0	314.0	275.0	292.0	275.0	246.0	293.0	246.0	222.0	242.0	218.0	212.0	241.0	218.0	288.0	217.0	239.0	206.0	218.0	235.0	197.0	194.0	192.0	203.0	247.0	233.0	212.0	198.0	229.0	175.0	170.0	172.0	193.0	234.0	213.0	184.0	209.0	167.0	220.0	123.0	176.0	190.0	207.0	254.0	180.0	230.0	172.0	164.0	225.0	173.0	192.0	159.0	157.0	208.0	181.0	172.0	214.0	165.0	168.0	146.0	179.0	160.0	170.0	159.0	145.0	154.0	144.0	174.0	135.0	168.0	187.0	169.0	207.0	154.0	157.0	156.0	124.0	165.0	162.0	183.0	142.0	151.0	197.0	156.0	168.0	146.0	162.0
158.0	158.0	131.0	146.0	152.0	112.0	151.0	139.0	153.0	175.0	111.0	154.0	159.0	124.0	180.0	120.0	142.0	183.0	166.0	198.0	139.0	122.0	168.0	157.0	116.0	155.0	149.0	132.0	197.0	172.0	148.0	153.0	137.0	193.0	166.0	146.0	162.0	176.0	173.0	156.0	195.0	170.0	186.0	152.0	190.0	161.0	170.0	157.0	206.0	167.0	185.0	148.0	219.0	154.0	207.0	201.0	153.0	247.0	176.0	220.0	202.0	225.0	181.0	201.0	198.0	214.0	208.0	209.0	207.0	229.0	190.0	206.0	247.0	244.0	247.0	199.0	243.0	232.0	242.0	254.0	248.0	281.0	275.0	307.0	308.0	278.0	261.0	304.0	275.0	289.0	309.0	301.0	313.0	305.0	276.0	305.0	315.0	315.0	343.0	353.0	410.0	453.0	428.0	384.0	315.0	356.0	395.0	296.0	311.0	348.0	401.0	452.0	500.0	382.0	445.0	358.0	403.0	313.0	288.0	316.0	454.0	412.0	449.0	404.0	300.0	313.0	299.0	261.0	212.0	272.0	307.0	352.0	335.0	334.0	301.0	298.0	170.0	198.0	149.0	184.0	200.0	220.0	194.0	232.0	324.0	243.0	198.0	145.0	200.0	155.0	146.0	156.0	149.0	171.0	152.0	190.0	150.0	143.0	122.0	106.0	121.0	149.0	111.0	126.0	131.0	126.0	128.0	114.0	108.0	79.0	75.0	83.0	82.0	92.0	98.0	81.0	94.0	89.0	81.0	58.0	66.0	88.0	85.0	71.0	100.0	96.0	96.0	82.0	73.0	95.0	63.0	82.0	74.0	71.0	98.0	44.0	125.0	57.0	109.0	97.0	85.0	62.0	34.0	60.0	90.0	111.0	94.0	80.0	84.0	79.0	78.0	53.0	87.0	73.0	71.0	96.0	80.0	67.0	99.0	67.0	82.0	54.0	68.0	71.0	56.0	54.0	62.0	70.0	69.0	63.0	64.0	65.0	44.0	27.0	54.0	57.0	55.0	58.0	58.0	54.0	59.0	90.0	61.0	74.0	64.0	48.0	62.0	64.0	52.0	81.0	80.0	92.0	61.0	49.0	44.0	71.0	63.0	49.0	67.0	63.0	66.0	74.0	54.0	68.0	50.0	45.0	35.0	40.0	59.0	51.0	53.0	84.0	83.0	61.0	66.0	66.0	82.0	52.0	60.0	58.0	57.0	92.0	73.0	71.0	90.0	65.0	68.0	56.0	61.0	82.0	58.0	107.0	90.0	123.0	135.0	96.0	82.0	39.0	67.0	77.0	104.0	102.0	70.0	115.0	60.0	98.0	83.0	74.0	97.0	71.0	100.0	85.0	73.0	90.0	72.0	79.0	61.0	63.0	75.0	76.0	75.0	72.0	96.0	107.0	91.0	91.0	83.0	82.0	71.0	89.0	102.0	119.0	105.0	101.0	129.0	118.0	143.0	123.0	120.0	94.0	127.0	103.0	127.0	140.0	172.0	157.0	168.0	199.0	162.0	146.0	148.0	154.0	192.0	163.0	277.0	288.0	284.0	245.0	245.0	211.0	173.0	168.0	170.0	189.0	304.0	286.0	329.0	344.0	442.0	370.0	283.0	291.0	221.0	262.0	323.0	359.0	459.0	388.0	439.0	425.0	418.0	324.0	341.0	390.0	374.0	425.0	479.0	483.0	376.0	502.0	358.0	418.0	319.0	410.0	383.0	404.0	394.0	379.0	352.0	329.0	334.0	319.0	323.0	375.0	323.0	310.0	306.0	323.0	273.0	373.0	289.0	278.0	275.0	272.0	267.0	260.0	294.0	284.0	285.0	254.0	269.0	242.0	253.0	239.0	240.0	231.0	233.0	260.0	258.0	286.0	216.0	194.0	238.0	169.0	226.0	180.0	220.0	195.0	276.0	185.0	218.0	175.0	169.0	157.0	177.0	220.0	220.0	182.0	197.0	158.0	204.0	212.0	187.0	188.0	181.0	170.0	195.0	196.0	179.0	191.0	189.0	180.0	182.0	191.0	185.0	207.0	176.0	150.0	182.0	162.0	119.0	184.0	137.0	170.0	158.0	170.0	174.0	152.0	137.0	149.0	168.0	162.0	181.0	161.0	195.0	143.0	204.0	173.0	153.0	161.0	146.0	184.0	146.0	151.0	176.0	172.0	181.0	151.0	180.0	161.0	178.0
126.0	155.0	139.0	143.0	155.0	126.0	108.0	153.0	124.0	157.0	143.0	142.0	168.0	126.0	167.0	168.0	167.0	136.0	180.0	182.0	163.0	178.0	182.0	166.0	155.0	165.0	171.0	145.0	193.0	150.0	139.0	166.0	163.0	187.0	180.0	151.0	154.0	169.0	168.0	208.0	160.0	169.0	166.0	191.0	191.0	139.0	208.0	188.0	169.0	160.0	178.0	156.0	174.0	185.0	127.0	211.0	193.0	205.0	179.0	195.0	170.0	195.0	220.0	219.0	172.0	192.0	187.0	203.0	232.0	226.0	214.0	200.0	244.0	259.0	198.0	248.0	212.0	260.0	277.0	274.0	283.0	247.0	337.0	273.0	291.0	279.0	237.0	270.0	237.0	317.0	283.0	345.0	326.0	220.0	390.0	287.0	288.0	326.0	293.0	367.0	350.0	349.0	394.0	343.0	342.0	330.0	362.0	335.0	297.0	347.0	362.0	467.0	479.0	463.0	401.0	408.0	370.0	272.0	365.0	266.0	458.0	424.0	463.0	474.0	321.0	302.0	216.0	240.0	255.0	281.0	339.0	362.0	298.0	357.0	282.0	266.0	225.0	196.0	168.0	190.0	203.0	188.0	162.0	252.0	360.0	180.0	189.0	132.0	172.0	168.0	114.0	191.0	141.0	232.0	164.0	159.0	168.0	121.0	118.0	118.0	117.0	119.0	108.0	124.0	115.0	126.0	102.0	111.0	108.0	94.0	78.0	91.0	81.0	98.0	95.0	97.0	113.0	104.0	82.0	94.0	65.0	83.0	80.0	79.0	98.0	86.0	113.0	90.0	72.0	87.0	63.0	115.0	87.0	78.0	118.0	76.0	131.0	67.0	94.0	98.0	74.0	83.0	39.0	63.0	113.0	128.0	92.0	98.0	107.0	69.0	79.0	67.0	72.0	75.0	63.0	73.0	77.0	61.0	102.0	68.0	82.0	64.0	60.0	60.0	59.0	55.0	55.0	67.0	77.0	84.0	57.0	75.0	49.0	37.0	41.0	41.0	48.0	64.0	57.0	66.0	53.0	67.0	71.0	73.0	63.0	58.0	45.0	57.0	65.0	66.0	58.0	82.0	63.0	60.0	54.0	64.0	65.0	65.0	68.0	57.0	49.0	75.0	65.0	61.0	52.0	60.0	46.0	47.0	48.0	58.0	56.0	51.0	60.0	68.0	60.0	65.0	51.0	39.0	58.0	47.0	70.0	76.0	94.0	79.0	62.0	77.0	51.0	81.0	74.0	79.0	97.0	66.0	96.0	62.0	119.0	117.0	94.0	52.0	41.0	58.0	95.0	107.0	107.0	79.0	97.0	70.0	113.0	63.0	64.0	77.0	89.0	104.0	74.0	72.0	101.0	80.0	101.0	77.0	82.0	84.0	70.0	96.0	93.0	79.0	86.0	108.0	90.0	105.0	116.0	70.0	58.0	105.0	85.0	128.0	136.0	139.0	103.0	140.0	114.0	95.0	118.0	111.0	140.0	148.0	153.0	189.0	166.0	203.0	163.0	123.0	158.0	168.0	157.0	178.0	192.0	228.0	315.0	275.0	231.0	207.0	189.0	194.0	218.0	176.0	224.0	243.0	304.0	329.0	392.0	413.0	383.0	300.0	279.0	259.0	252.0	267.0	420.0	389.0	461.0	369.0	419.0	366.0	352.0	356.0	323.0	360.0	407.0	415.0	424.0	408.0	472.0	449.0	350.0	285.0	341.0	360.0	428.0	365.0	301.0	410.0	369.0	324.0	319.0	332.0	335.0	328.0	297.0	315.0	312.0	357.0	266.0	316.0	317.0	295.0	312.0	265.0	278.0	325.0	307.0	277.0	251.0	255.0	249.0	243.0	228.0	262.0	217.0	241.0	248.0	236.0	228.0	196.0	219.0	193.0	239.0	191.0	170.0	173.0	199.0	225.0	171.0	209.0	160.0	196.0	180.0	192.0	217.0	146.0	191.0	176.0	177.0	183.0	178.0	188.0	191.0	161.0	272.0	175.0	190.0	200.0	192.0	213.0	168.0	213.0	159.0	168.0	179.0	148.0	163.0	171.0	131.0	165.0	150.0	151.0	168.0	179.0	170.0	163.0	143.0	162.0	144.0	152.0	172.0	180.0	170.0	188.0	141.0	175.0	147.0	175.0	155.0	198.0	174.0	130.0	169.0	191.0	173.0	157.0	158.0	166.0	167.0
137.0	148.0	128.0	153.0	129.0	130.0	138.0	122.0	164.0	126.0	133.0	115.0	156.0	156.0	116.0	159.0	139.0	141.0	192.0	153.0	174.0	123.0	166.0	149.0	162.0	151.0	130.0	154.0	147.0	159.0	154.0	187.0	178.0	174.0	165.0	182.0	138.0	177.0	147.0	182.0	129.0	172.0	166.0	163.0	188.0	166.0	172.0	177.0	165.0	169.0	139.0	185.0	156.0	165.0	180.0	203.0	211.0	161.0	175.0	206.0	191.0	225.0	203.0	210.0	226.0	172.0	188.0	218.0	198.0	188.0	198.0	222.0	244.0	234.0	245.0	254.0	211.0	234.0	251.0	243.0	192.0	299.0	273.0	269.0	308.0	251.0	233.0	286.0	284.0	301.0	324.0	352.0	318.0	281.0	287.0	260.0	344.0	349.0	359.0	363.0	383.0	336.0	333.0	383.0	352.0	286.0	315.0	325.0	340.0	398.0	392.0	472.0	402.0	389.0	338.0	375.0	317.0	307.0	347.0	425.0	372.0	382.0	470.0	355.0	284.0	257.0	268.0	242.0	264.0	360.0	382.0	320.0	285.0	325.0	277.0	170.0	183.0	149.0	193.0	171.0	207.0	206.0	240.0	272.0	164.0	146.0	150.0	198.0	188.0	121.0	142.0	158.0	201.0	173.0	174.0	130.0	117.0	122.0	109.0	103.0	129.0	100.0	144.0	121.0	121.0	125.0	107.0	90.0	94.0	78.0	75.0	77.0	94.0	86.0	83.0	101.0	97.0	84.0	87.0	78.0	88.0	83.0	72.0	75.0	69.0	106.0	70.0	69.0	103.0	74.0	81.0	72.0	85.0	93.0	50.0	94.0	68.0	101.0	93.0	72.0	40.0	30.0	77.0	92.0	128.0	123.0	69.0	118.0	63.0	100.0	66.0	52.0	72.0	61.0	93.0	73.0	80.0	89.0	52.0	83.0	56.0	60.0	72.0	60.0	60.0	51.0	56.0	72.0	57.0	43.0	58.0	54.0	36.0	31.0	57.0	58.0	53.0	39.0	54.0	68.0	57.0	61.0	57.0	46.0	46.0	55.0	60.0	61.0	73.0	71.0	71.0	65.0	72.0	51.0	61.0	59.0	51.0	69.0	56.0	76.0	56.0	54.0	64.0	55.0	46.0	47.0	44.0	51.0	67.0	42.0	61.0	58.0	67.0	88.0	51.0	54.0	50.0	67.0	61.0	67.0	70.0	73.0	83.0	61.0	77.0	86.0	63.0	92.0	57.0	62.0	83.0	79.0	105.0	75.0	116.0	118.0	103.0	66.0	34.0	63.0	88.0	100.0	110.0	74.0	106.0	62.0	89.0	73.0	79.0	84.0	77.0	93.0	58.0	70.0	85.0	82.0	82.0	82.0	91.0	87.0	76.0	80.0	71.0	117.0	110.0	99.0	100.0	76.0	108.0	69.0	99.0	103.0	116.0	115.0	123.0	125.0	137.0	107.0	108.0	112.0	121.0	119.0	118.0	117.0	129.0	151.0	194.0	221.0	167.0	188.0	163.0	169.0	125.0	199.0	177.0	251.0	279.0	246.0	230.0	251.0	218.0	156.0	156.0	228.0	206.0	261.0	306.0	319.0	392.0	375.0	385.0	277.0	227.0	213.0	249.0	315.0	371.0	410.0	420.0	421.0	402.0	399.0	367.0	344.0	367.0	416.0	426.0	453.0	480.0	425.0	471.0	342.0	371.0	317.0	314.0	407.0	353.0	325.0	385.0	375.0	348.0	335.0	338.0	313.0	400.0	313.0	254.0	321.0	270.0	311.0	288.0	295.0	282.0	250.0	280.0	238.0	307.0	315.0	261.0	258.0	229.0	242.0	311.0	243.0	222.0	196.0	262.0	233.0	231.0	229.0	209.0	236.0	190.0	233.0	168.0	213.0	197.0	229.0	223.0	208.0	220.0	177.0	172.0	181.0	232.0	187.0	203.0	202.0	184.0	191.0	194.0	166.0	202.0	166.0	147.0	186.0	141.0	167.0	193.0	182.0	223.0	167.0	172.0	206.0	130.0	149.0	161.0	215.0	155.0	182.0	164.0	145.0	182.0	162.0	166.0	173.0	158.0	118.0	156.0	150.0	141.0	204.0	162.0	182.0	128.0	145.0	153.0	163.0	172.0	159.0	159.0	134.0	189.0	135.0	160.0	164.0	142.0	131.0	166.0	193.0	174.0
127.0	132.0	134.0	145.0	134.0	138.0	153.0	126.0	175.0	105.0	144.0	142.0	133.0	135.0	145.0	149.0	180.0	152.0	118.0	164.0	139.0	162.0	119.0	143.0	128.0	167.0	134.0	118.0	139.0	156.0	142.0	178.0	152.0	186.0	157.0	171.0	126.0	143.0	147.0	161.0	192.0	136.0	124.0	146.0	135.0	195.0	139.0	149.0	190.0	194.0	167.0	161.0	155.0	134.0	173.0	145.0	224.0	157.0	181.0	178.0	156.0	195.0	190.0	195.0	173.0	197.0	219.0	204.0	249.0	176.0	227.0	207.0	213.0	217.0	207.0	239.0	276.0	245.0	252.0	221.0	225.0	258.0	261.0	266.0	223.0	293.0	249.0	268.0	280.0	283.0	290.0	336.0	326.0	300.0	241.0	309.0	284.0	302.0	299.0	344.0	372.0	374.0	314.0	320.0	315.0	320.0	302.0	281.0	364.0	396.0	375.0	400.0	416.0	377.0	401.0	295.0	312.0	377.0	298.0	416.0	314.0	433.0	404.0	355.0	357.0	249.0	192.0	201.0	206.0	306.0	372.0	371.0	314.0	300.0	266.0	192.0	176.0	182.0	182.0	197.0	196.0	206.0	258.0	366.0	193.0	197.0	130.0	199.0	173.0	142.0	135.0	128.0	188.0	186.0	169.0	154.0	112.0	138.0	106.0	92.0	139.0	119.0	161.0	124.0	119.0	101.0	126.0	96.0	104.0	86.0	81.0	72.0	87.0	96.0	80.0	97.0	97.0	81.0	67.0	59.0	93.0	74.0	86.0	73.0	67.0	90.0	71.0	60.0	76.0	49.0	74.0	73.0	62.0	92.0	53.0	116.0	82.0	88.0	104.0	97.0	45.0	39.0	91.0	98.0	98.0	89.0	80.0	81.0	55.0	78.0	47.0	55.0	78.0	56.0	79.0	73.0	60.0	102.0	63.0	82.0	57.0	54.0	65.0	53.0	51.0	65.0	81.0	44.0	61.0	45.0	59.0	56.0	50.0	42.0	43.0	46.0	54.0	58.0	50.0	42.0	55.0	49.0	41.0	67.0	50.0	72.0	58.0	58.0	68.0	67.0	62.0	62.0	67.0	57.0	55.0	54.0	79.0	64.0	68.0	59.0	63.0	47.0	52.0	68.0	68.0	64.0	53.0	57.0	48.0	54.0	52.0	70.0	60.0	57.0	71.0	48.0	59.0	45.0	66.0	92.0	61.0	64.0	61.0	94.0	68.0	74.0	73.0	73.0	80.0	73.0	59.0	87.0	54.0	102.0	74.0	101.0	116.0	81.0	52.0	48.0	47.0	78.0	92.0	92.0	68.0	115.0	75.0	86.0	68.0	87.0	73.0	77.0	87.0	67.0	85.0	91.0	83.0	91.0	81.0	92.0	77.0	95.0	75.0	84.0	88.0	109.0	101.0	85.0	100.0	85.0	57.0	89.0	89.0	107.0	113.0	111.0	130.0	121.0	132.0	117.0	118.0	101.0	126.0	100.0	120.0	110.0	192.0	150.0	161.0	159.0	156.0	179.0	152.0	165.0	165.0	222.0	241.0	339.0	222.0	201.0	217.0	209.0	160.0	151.0	171.0	208.0	259.0	325.0	322.0	356.0	355.0	335.0	267.0	234.0	232.0	235.0	310.0	447.0	394.0	456.0	421.0	329.0	351.0	335.0	315.0	303.0	331.0	360.0	370.0	443.0	435.0	473.0	319.0	333.0	255.0	292.0	322.0	314.0	386.0	382.0	404.0	355.0	302.0	318.0	281.0	302.0	297.0	285.0	311.0	300.0	312.0	320.0	257.0	304.0	251.0	284.0	242.0	275.0	249.0	247.0	224.0	247.0	298.0	249.0	249.0	191.0	231.0	218.0	237.0	201.0	210.0	239.0	214.0	189.0	179.0	181.0	182.0	200.0	216.0	190.0	202.0	159.0	208.0	173.0	179.0	203.0	154.0	182.0	171.0	183.0	187.0	183.0	192.0	182.0	191.0	197.0	159.0	205.0	219.0	178.0	208.0	175.0	177.0	137.0	172.0	142.0	168.0	170.0	187.0	144.0	183.0	129.0	145.0	176.0	165.0	185.0	215.0	152.0	150.0	127.0	119.0	158.0	167.0	189.0	161.0	117.0	156.0	153.0	201.0	177.0	216.0	162.0	140.0	152.0	148.0	164.0	154.0	161.0	152.0	130.0	155.0
122.0	149.0	131.0	145.0	142.0	126.0	142.0	162.0	126.0	95.0	137.0	141.0	158.0	106.0	127.0	129.0	157.0	151.0	109.0	160.0	160.0	176.0	132.0	165.0	174.0	134.0	156.0	146.0	150.0	187.0	153.0	161.0	169.0	150.0	149.0	169.0	168.0	137.0	134.0	115.0	187.0	138.0	170.0	175.0	134.0	211.0	185.0	148.0	174.0	135.0	172.0	172.0	167.0	189.0	162.0	203.0	191.0	207.0	169.0	200.0	213.0	198.0	195.0	190.0	203.0	196.0	190.0	167.0	241.0	182.0	216.0	188.0	182.0	200.0	247.0	206.0	262.0	211.0	277.0	241.0	250.0	265.0	233.0	255.0	192.0	291.0	239.0	259.0	259.0	238.0	296.0	271.0	253.0	244.0	283.0	304.0	276.0	292.0	385.0	308.0	330.0	306.0	298.0	318.0	259.0	262.0	264.0	331.0	375.0	302.0	411.0	386.0	350.0	308.0	302.0	305.0	333.0	314.0	375.0	381.0	372.0	410.0	334.0	305.0	303.0	206.0	192.0	249.0	285.0	378.0	343.0	329.0	282.0	257.0	211.0	187.0	166.0	164.0	147.0	199.0	155.0	209.0	306.0	213.0	181.0	131.0	158.0	131.0	145.0	169.0	131.0	212.0	156.0	168.0	143.0	106.0	99.0	96.0	102.0	99.0	105.0	130.0	135.0	124.0	89.0	100.0	114.0	85.0	55.0	78.0	60.0	88.0	87.0	86.0	87.0	77.0	65.0	91.0	73.0	74.0	65.0	71.0	87.0	72.0	78.0	83.0	59.0	69.0	41.0	73.0	75.0	64.0	107.0	52.0	102.0	75.0	88.0	92.0	82.0	60.0	41.0	58.0	77.0	115.0	118.0	67.0	88.0	57.0	94.0	61.0	55.0	72.0	87.0	81.0	66.0	66.0	73.0	80.0	50.0	55.0	79.0	77.0	62.0	50.0	50.0	72.0	70.0	57.0	51.0	48.0	60.0	55.0	52.0	49.0	38.0	47.0	49.0	38.0	50.0	44.0	48.0	35.0	64.0	64.0	58.0	60.0	73.0	54.0	54.0	49.0	59.0	63.0	44.0	65.0	66.0	54.0	64.0	74.0	57.0	49.0	50.0	41.0	46.0	47.0	43.0	49.0	53.0	54.0	45.0	56.0	59.0	53.0	61.0	70.0	60.0	45.0	45.0	67.0	66.0	62.0	62.0	69.0	65.0	82.0	70.0	56.0	84.0	53.0	77.0	71.0	76.0	78.0	66.0	109.0	72.0	101.0	99.0	90.0	64.0	43.0	67.0	88.0	112.0	79.0	65.0	86.0	57.0	92.0	68.0	62.0	77.0	57.0	97.0	56.0	67.0	86.0	76.0	83.0	60.0	77.0	58.0	67.0	63.0	80.0	87.0	113.0	80.0	97.0	88.0	84.0	78.0	74.0	80.0	97.0	90.0	105.0	108.0	87.0	122.0	85.0	105.0	121.0	98.0	120.0	128.0	142.0	157.0	149.0	224.0	156.0	134.0	136.0	143.0	157.0	188.0	179.0	248.0	231.0	235.0	240.0	202.0	169.0	136.0	153.0	174.0	201.0	229.0	302.0	329.0	325.0	366.0	302.0	251.0	237.0	232.0	202.0	284.0	341.0	361.0	386.0	368.0	387.0	338.0	322.0	299.0	306.0	387.0	330.0	421.0	468.0	346.0	397.0	394.0	319.0	307.0	292.0	297.0	348.0	323.0	318.0	362.0	359.0	339.0	278.0	245.0	273.0	286.0	280.0	264.0	274.0	300.0	249.0	299.0	225.0	251.0	302.0	251.0	292.0	254.0	225.0	226.0	255.0	261.0	245.0	209.0	253.0	208.0	234.0	217.0	210.0	222.0	193.0	201.0	175.0	182.0	201.0	244.0	188.0	173.0	223.0	173.0	177.0	173.0	153.0	159.0	147.0	177.0	194.0	173.0	177.0	150.0	160.0	168.0	180.0	155.0	139.0	145.0	190.0	150.0	198.0	152.0	182.0	148.0	130.0	172.0	150.0	142.0	159.0	157.0	169.0	135.0	164.0	147.0	160.0	139.0	200.0	132.0	140.0	152.0	125.0	186.0	168.0	148.0	150.0	114.0	163.0	124.0	175.0	163.0	165.0	148.0	155.0	140.0	174.0	150.0	165.0	133.0	185.0	140.0	163.0	180.0
102.0	152.0	146.0	108.0	138.0	131.0	118.0	145.0	110.0	105.0	119.0	123.0	127.0	127.0	141.0	174.0	128.0	190.0	138.0	118.0	162.0	123.0	115.0	104.0	173.0	149.0	146.0	128.0	137.0	128.0	144.0	170.0	157.0	154.0	162.0	140.0	143.0	143.0	148.0	173.0	155.0	131.0	144.0	136.0	154.0	134.0	181.0	173.0	169.0	157.0	182.0	157.0	164.0	151.0	151.0	192.0	134.0	178.0	216.0	158.0	183.0	147.0	153.0	198.0	171.0	177.0	164.0	207.0	172.0	193.0	164.0	186.0	149.0	160.0	189.0	224.0	213.0	224.0	224.0	245.0	219.0	259.0	223.0	238.0	255.0	228.0	282.0	256.0	271.0	286.0	290.0	264.0	231.0	262.0	221.0	236.0	291.0	284.0	355.0	299.0	323.0	342.0	332.0	334.0	282.0	285.0	282.0	331.0	302.0	381.0	386.0	349.0	299.0	317.0	294.0	324.0	334.0	315.0	389.0	378.0	386.0	317.0	313.0	301.0	280.0	224.0	174.0	202.0	296.0	310.0	329.0	315.0	304.0	230.0	147.0	175.0	151.0	190.0	172.0	165.0	202.0	169.0	302.0	180.0	196.0	148.0	128.0	156.0	129.0	152.0	128.0	148.0	193.0	153.0	138.0	112.0	92.0	93.0	104.0	95.0	83.0	131.0	109.0	104.0	128.0	104.0	93.0	114.0	60.0	64.0	79.0	98.0	86.0	95.0	97.0	104.0	78.0	76.0	58.0	59.0	48.0	72.0	77.0	72.0	84.0	60.0	76.0	80.0	50.0	81.0	67.0	72.0	79.0	43.0	107.0	46.0	101.0	97.0	74.0	67.0	46.0	52.0	75.0	95.0	93.0	62.0	87.0	57.0	74.0	58.0	62.0	62.0	60.0	85.0	58.0	71.0	89.0	63.0	68.0	58.0	66.0	62.0	58.0	53.0	40.0	59.0	58.0	57.0	41.0	43.0	47.0	52.0	48.0	41.0	43.0	47.0	44.0	57.0	48.0	48.0	49.0	39.0	57.0	55.0	52.0	51.0	60.0	65.0	52.0	50.0	54.0	48.0	42.0	55.0	48.0	66.0	56.0	58.0	54.0	58.0	41.0	49.0	35.0	39.0	60.0	52.0	47.0	53.0	40.0	39.0	48.0	46.0	53.0	50.0	68.0	66.0	52.0	71.0	59.0	66.0	61.0	56.0	61.0	66.0	76.0	60.0	62.0	84.0	54.0	88.0	63.0	52.0	74.0	42.0	84.0	56.0	88.0	96.0	71.0	80.0	26.0	57.0	77.0	100.0	104.0	71.0	109.0	58.0	85.0	55.0	71.0	66.0	66.0	90.0	70.0	67.0	101.0	65.0	95.0	56.0	69.0	64.0	61.0	79.0	83.0	91.0	81.0	103.0	83.0	93.0	86.0	54.0	67.0	84.0	89.0	82.0	96.0	121.0	94.0	99.0	114.0	109.0	100.0	95.0	88.0	117.0	161.0	150.0	147.0	182.0	169.0	138.0	156.0	145.0	136.0	200.0	178.0	211.0	248.0	215.0	216.0	214.0	207.0	136.0	161.0	152.0	208.0	282.0	292.0	333.0	350.0	390.0	355.0	205.0	212.0	188.0	245.0	279.0	370.0	384.0	395.0	324.0	330.0	365.0	299.0	284.0	261.0	306.0	349.0	429.0	420.0	387.0	449.0	328.0	316.0	266.0	243.0	331.0	305.0	297.0	308.0	395.0	354.0	285.0	301.0	252.0	273.0	325.0	258.0	269.0	289.0	245.0	264.0	249.0	230.0	216.0	268.0	223.0	233.0	253.0	213.0	254.0	164.0	205.0	194.0	235.0	214.0	189.0	182.0	210.0	223.0	188.0	218.0	204.0	155.0	178.0	180.0	215.0	171.0	189.0	174.0	197.0	147.0	185.0	145.0	182.0	172.0	157.0	177.0	186.0	159.0	161.0	156.0	174.0	204.0	153.0	154.0	190.0	159.0	203.0	169.0	190.0	169.0	180.0	151.0	138.0	172.0	155.0	111.0	148.0	133.0	175.0	125.0	152.0	187.0	162.0	163.0	144.0	129.0	139.0	142.0	166.0	140.0	143.0	137.0	128.0	119.0	140.0	123.0	187.0	127.0	147.0	156.0	148.0	159.0	120.0	129.0	138.0	166.0	171.0	113.0
139.0	105.0	131.0	126.0	139.0	110.0	138.0	120.0	115.0	118.0	97.0	135.0	147.0	142.0	134.0	120.0	132.0	139.0	146.0	155.0	164.0	130.0	156.0	141.0	149.0	139.0	122.0	125.0	146.0	132.0	159.0	147.0	115.0	164.0	162.0	166.0	154.0	122.0	118.0	160.0	128.0	140.0	133.0	142.0	162.0	167.0	169.0	150.0	133.0	169.0	163.0	180.0	148.0	171.0	182.0	163.0	128.0	162.0	154.0	147.0	182.0	193.0	162.0	164.0	203.0	201.0	172.0	180.0	165.0	203.0	183.0	192.0	181.0	195.0	170.0	207.0	205.0	285.0	208.0	275.0	233.0	234.0	222.0	187.0	243.0	198.0	280.0	263.0	283.0	257.0	273.0	290.0	229.0	232.0	207.0	260.0	278.0	264.0	260.0	341.0	265.0	315.0	264.0	252.0	243.0	259.0	250.0	298.0	341.0	371.0	323.0	298.0	297.0	225.0	237.0	329.0	287.0	413.0	406.0	367.0	414.0	259.0	259.0	240.0	204.0	195.0	184.0	261.0	282.0	280.0	321.0	290.0	254.0	170.0	168.0	156.0	162.0	164.0	174.0	165.0	226.0	198.0	193.0	166.0	152.0	193.0	158.0	141.0	157.0	172.0	176.0	132.0	137.0	131.0	109.0	110.0	90.0	113.0	91.0	93.0	117.0	127.0	92.0	121.0	133.0	71.0	75.0	69.0	61.0	67.0	83.0	88.0	72.0	93.0	94.0	78.0	65.0	71.0	73.0	57.0	63.0	86.0	68.0	106.0	61.0	73.0	93.0	43.0	72.0	60.0	56.0	86.0	47.0	109.0	65.0	97.0	94.0	61.0	73.0	30.0	57.0	87.0	103.0	86.0	86.0	85.0	53.0	76.0	63.0	65.0	64.0	62.0	97.0	67.0	53.0	77.0	42.0	53.0	59.0	61.0	47.0	56.0	54.0	68.0	58.0	64.0	58.0	55.0	56.0	31.0	59.0	46.0	68.0	50.0	45.0	53.0	45.0	46.0	48.0	49.0	46.0	48.0	52.0	52.0	60.0	73.0	74.0	57.0	51.0	41.0	53.0	43.0	56.0	69.0	39.0	56.0	74.0	46.0	53.0	54.0	44.0	39.0	33.0	36.0	52.0	39.0	68.0	57.0	41.0	53.0	44.0	51.0	67.0	65.0	50.0	58.0	58.0	65.0	55.0	56.0	52.0	57.0	54.0	69.0	88.0	64.0	62.0	89.0	62.0	72.0	63.0	64.0	83.0	64.0	87.0	64.0	94.0	90.0	67.0	58.0	27.0	63.0	81.0	87.0	80.0	53.0	81.0	42.0	73.0	56.0	62.0	76.0	59.0	72.0	64.0	84.0	75.0	61.0	72.0	60.0	62.0	59.0	62.0	81.0	70.0	98.0	80.0	87.0	89.0	90.0	58.0	64.0	74.0	84.0	84.0	84.0	106.0	122.0	84.0	107.0	97.0	77.0	111.0	89.0	137.0	97.0	131.0	167.0	205.0	173.0	136.0	161.0	154.0	127.0	157.0	191.0	157.0	210.0	255.0	240.0	194.0	215.0	169.0	162.0	154.0	185.0	239.0	255.0	304.0	304.0	308.0	367.0	267.0	266.0	227.0	210.0	207.0	259.0	340.0	324.0	360.0	334.0	334.0	270.0	309.0	269.0	241.0	315.0	365.0	353.0	348.0	326.0	361.0	340.0	284.0	240.0	260.0	299.0	280.0	303.0	300.0	340.0	285.0	307.0	236.0	259.0	257.0	223.0	272.0	300.0	199.0	206.0	246.0	260.0	282.0	219.0	242.0	184.0	262.0	261.0	201.0	224.0	208.0	213.0	244.0	242.0	240.0	183.0	191.0	205.0	175.0	218.0	192.0	177.0	157.0	163.0	159.0	148.0	203.0	148.0	167.0	188.0	122.0	182.0	132.0	172.0	135.0	140.0	155.0	160.0	167.0	161.0	149.0	191.0	169.0	154.0	189.0	123.0	217.0	179.0	194.0	140.0	160.0	207.0	115.0	138.0	161.0	118.0	166.0	117.0	122.0	119.0	128.0	131.0	136.0	115.0	132.0	131.0	127.0	170.0	152.0	128.0	157.0	119.0	150.0	100.0	149.0	157.0	143.0	175.0	167.0	171.0	185.0	140.0	167.0	111.0	149.0	122.0	118.0	141.0	136.0
129.0	117.0	116.0	139.0	101.0	133.0	153.0	144.0	107.0	109.0	137.0	116.0	99.0	120.0	146.0	141.0	175.0	169.0	149.0	129.0	127.0	127.0	106.0	151.0	113.0	131.0	125.0	129.0	135.0	148.0	135.0	153.0	153.0	126.0	151.0	147.0	142.0	153.0	137.0	141.0	135.0	145.0	127.0	133.0	158.0	142.0	150.0	168.0	141.0	133.0	150.0	126.0	179.0	154.0	186.0	140.0	169.0	130.0	173.0	186.0	125.0	152.0	160.0	125.0	159.0	219.0	173.0	180.0	190.0	170.0	207.0	128.0	148.0	160.0	170.0	203.0	189.0	221.0	223.0	233.0	223.0	200.0	256.0	208.0	234.0	200.0	231.0	256.0	244.0	272.0	247.0	233.0	248.0	216.0	249.0	232.0	257.0	320.0	274.0	285.0	270.0	294.0	283.0	252.0	250.0	303.0	274.0	333.0	356.0	394.0	360.0	275.0	285.0	265.0	238.0	300.0	281.0	369.0	328.0	370.0	351.0	333.0	261.0	231.0	201.0	217.0	220.0	252.0	319.0	336.0	285.0	293.0	231.0	184.0	153.0	140.0	192.0	158.0	142.0	189.0	182.0	284.0	188.0	160.0	124.0	177.0	151.0	116.0	151.0	161.0	167.0	196.0	140.0	155.0	108.0	117.0	90.0	90.0	93.0	86.0	131.0	114.0	108.0	117.0	85.0	96.0	108.0	74.0	72.0	63.0	90.0	84.0	95.0	88.0	73.0	71.0	82.0	73.0	86.0	71.0	59.0	63.0	59.0	78.0	63.0	61.0	84.0	64.0	81.0	55.0	47.0	61.0	55.0	73.0	45.0	76.0	84.0	94.0	42.0	35.0	52.0	92.0	78.0	73.0	60.0	75.0	63.0	87.0	63.0	63.0	76.0	45.0	60.0	60.0	53.0	77.0	59.0	71.0	41.0	50.0	54.0	58.0	68.0	39.0	48.0	59.0	37.0	48.0	51.0	32.0	40.0	40.0	55.0	62.0	47.0	39.0	49.0	36.0	51.0	36.0	31.0	35.0	67.0	55.0	68.0	63.0	61.0	64.0	59.0	41.0	45.0	51.0	43.0	59.0	61.0	66.0	53.0	55.0	44.0	58.0	59.0	34.0	47.0	36.0	43.0	59.0	53.0	50.0	49.0	52.0	44.0	49.0	61.0	41.0	51.0	46.0	58.0	60.0	65.0	51.0	51.0	55.0	56.0	54.0	61.0	73.0	46.0	65.0	79.0	52.0	87.0	70.0	55.0	78.0	39.0	85.0	55.0	83.0	93.0	67.0	73.0	35.0	48.0	71.0	80.0	96.0	75.0	107.0	47.0	74.0	40.0	67.0	62.0	70.0	65.0	67.0	51.0	68.0	72.0	59.0	59.0	69.0	67.0	57.0	70.0	73.0	81.0	76.0	72.0	81.0	75.0	60.0	67.0	67.0	100.0	83.0	89.0	89.0	101.0	109.0	103.0	100.0	101.0	108.0	112.0	125.0	120.0	130.0	163.0	141.0	176.0	149.0	133.0	132.0	132.0	148.0	158.0	177.0	226.0	226.0	227.0	249.0	202.0	198.0	152.0	160.0	194.0	229.0	264.0	284.0	308.0	316.0	299.0	275.0	250.0	230.0	207.0	229.0	248.0	294.0	311.0	373.0	390.0	347.0	314.0	315.0	227.0	261.0	374.0	345.0	367.0	412.0	356.0	434.0	313.0	277.0	273.0	271.0	263.0	270.0	328.0	305.0	300.0	304.0	231.0	254.0	297.0	271.0	242.0	281.0	255.0	241.0	264.0	215.0	212.0	269.0	209.0	275.0	196.0	225.0	240.0	196.0	214.0	170.0	228.0	238.0	208.0	172.0	207.0	221.0	225.0	219.0	201.0	206.0	190.0	175.0	187.0	155.0	196.0	166.0	156.0	181.0	210.0	168.0	141.0	164.0	175.0	163.0	154.0	113.0	147.0	142.0	159.0	156.0	139.0	149.0	149.0	129.0	165.0	149.0	173.0	147.0	149.0	171.0	165.0	117.0	142.0	134.0	116.0	142.0	150.0	136.0	129.0	159.0	123.0	136.0	140.0	119.0	155.0	148.0	133.0	174.0	137.0	121.0	176.0	160.0	151.0	98.0	154.0	112.0	190.0	164.0	159.0	169.0	146.0	145.0	140.0	182.0	133.0	149.0	139.0
137.0	94.0	96.0	120.0	133.0	137.0	108.0	117.0	135.0	113.0	140.0	98.0	142.0	117.0	126.0	147.0	152.0	127.0	149.0	98.0	102.0	157.0	125.0	159.0	112.0	142.0	131.0	116.0	124.0	150.0	137.0	137.0	151.0	156.0	130.0	125.0	149.0	159.0	136.0	137.0	127.0	131.0	150.0	128.0	164.0	142.0	120.0	137.0	165.0	106.0	148.0	134.0	158.0	160.0	168.0	160.0	149.0	116.0	168.0	151.0	158.0	148.0	165.0	172.0	159.0	162.0	173.0	170.0	209.0	153.0	205.0	160.0	189.0	200.0	185.0	207.0	187.0	204.0	258.0	220.0	214.0	239.0	196.0	230.0	212.0	271.0	242.0	259.0	234.0	266.0	261.0	188.0	257.0	261.0	277.0	239.0	294.0	316.0	335.0	246.0	306.0	224.0	269.0	260.0	240.0	270.0	317.0	376.0	366.0	337.0	299.0	248.0	223.0	251.0	292.0	263.0	441.0	357.0	363.0	420.0	296.0	273.0	201.0	183.0	160.0	229.0	304.0	293.0	259.0	281.0	247.0	242.0	178.0	173.0	175.0	195.0	154.0	160.0	147.0	200.0	274.0	177.0	150.0	133.0	124.0	158.0	113.0	142.0	130.0	175.0	166.0	148.0	124.0	109.0	131.0	102.0	94.0	100.0	92.0	131.0	99.0	124.0	115.0	98.0	83.0	95.0	66.0	61.0	78.0	83.0	75.0	95.0	69.0	82.0	70.0	82.0	59.0	47.0	67.0	59.0	68.0	67.0	92.0	69.0	69.0	70.0	57.0	73.0	53.0	55.0	72.0	50.0	95.0	56.0	93.0	76.0	78.0	52.0	37.0	58.0	72.0	96.0	76.0	44.0	69.0	53.0	71.0	49.0	54.0	78.0	59.0	82.0	45.0	60.0	63.0	63.0	53.0	42.0	47.0	65.0	62.0	66.0	63.0	63.0	59.0	63.0	35.0	44.0	33.0	37.0	30.0	53.0	62.0	61.0	65.0	40.0	30.0	29.0	40.0	32.0	35.0	38.0	43.0	53.0	48.0	71.0	59.0	77.0	62.0	35.0	45.0	51.0	49.0	50.0	57.0	54.0	62.0	57.0	49.0	52.0	32.0	50.0	62.0	46.0	51.0	79.0	65.0	54.0	60.0	40.0	39.0	46.0	51.0	41.0	44.0	60.0	58.0	75.0	52.0	51.0	71.0	65.0	39.0	44.0	65.0	76.0	65.0	74.0	80.0	51.0	74.0	59.0	54.0	67.0	44.0	85.0	61.0	93.0	95.0	76.0	45.0	34.0	40.0	71.0	100.0	92.0	50.0	72.0	62.0	73.0	49.0	55.0	86.0	65.0	91.0	56.0	61.0	89.0	67.0	52.0	47.0	73.0	74.0	81.0	68.0	65.0	76.0	94.0	88.0	73.0	80.0	71.0	65.0	73.0	87.0	82.0	97.0	79.0	101.0	95.0	91.0	105.0	117.0	97.0	92.0	121.0	118.0	153.0	176.0	161.0	204.0	162.0	140.0	145.0	141.0	124.0	159.0	184.0	194.0	267.0	197.0	169.0	208.0	171.0	153.0	176.0	176.0	269.0	251.0	307.0	280.0	265.0	381.0	300.0	298.0	215.0	176.0	274.0	270.0	346.0	345.0	374.0	354.0	327.0	299.0	235.0	246.0	378.0	280.0	349.0	320.0	355.0	385.0	351.0	286.0	306.0	233.0	217.0	256.0	329.0	321.0	297.0	327.0	291.0	273.0	256.0	240.0	236.0	269.0	210.0	290.0	269.0	252.0	255.0	256.0	247.0	227.0	222.0	213.0	222.0	251.0	182.0	197.0	225.0	218.0	254.0	182.0	183.0	208.0	159.0	228.0	216.0	167.0	166.0	144.0	175.0	145.0	166.0	141.0	184.0	158.0	154.0	207.0	139.0	147.0	117.0	179.0	146.0	145.0	181.0	173.0	140.0	169.0	178.0	151.0	164.0	152.0	202.0	119.0	173.0	171.0	134.0	131.0	183.0	159.0	109.0	139.0	163.0	117.0	129.0	153.0	89.0	164.0	184.0	121.0	145.0	87.0	118.0	164.0	149.0	144.0	130.0	102.0	150.0	118.0	172.0	132.0	124.0	143.0	135.0	161.0	171.0	153.0	119.0	131.0	154.0	107.0	142.0	114.0	126.0	113.0
138.0	143.0	105.0	100.0	122.0	120.0	112.0	111.0	140.0	136.0	128.0	118.0	101.0	121.0	134.0	155.0	138.0	122.0	131.0	125.0	137.0	109.0	177.0	100.0	116.0	97.0	119.0	124.0	135.0	137.0	131.0	124.0	164.0	128.0	164.0	144.0	146.0	136.0	157.0	148.0	119.0	115.0	120.0	159.0	133.0	128.0	173.0	124.0	160.0	153.0	123.0	155.0	162.0	164.0	146.0	179.0	177.0	159.0	144.0	179.0	158.0	139.0	170.0	160.0	165.0	183.0	216.0	187.0	168.0	201.0	148.0	181.0	180.0	185.0	169.0	205.0	195.0	199.0	246.0	266.0	270.0	195.0	182.0	202.0	229.0	208.0	246.0	221.0	268.0	246.0	238.0	210.0	182.0	282.0	240.0	271.0	274.0	275.0	289.0	261.0	281.0	274.0	271.0	257.0	275.0	274.0	351.0	306.0	380.0	303.0	325.0	299.0	227.0	242.0	277.0	282.0	369.0	372.0	382.0	410.0	310.0	285.0	190.0	193.0	163.0	226.0	270.0	333.0	312.0	317.0	260.0	208.0	150.0	161.0	177.0	194.0	157.0	196.0	171.0	216.0	239.0	217.0	211.0	125.0	167.0	149.0	116.0	160.0	109.0	160.0	171.0	153.0	112.0	86.0	106.0	92.0	100.0	101.0	84.0	84.0	95.0	98.0	101.0	94.0	101.0	76.0	46.0	69.0	68.0	66.0	53.0	64.0	89.0	70.0	56.0	61.0	60.0	78.0	68.0	61.0	75.0	62.0	80.0	63.0	61.0	80.0	51.0	61.0	62.0	67.0	85.0	33.0	98.0	66.0	85.0	93.0	71.0	47.0	41.0	49.0	81.0	98.0	93.0	65.0	71.0	47.0	77.0	54.0	57.0	65.0	78.0	66.0	60.0	35.0	62.0	51.0	57.0	48.0	69.0	41.0	50.0	51.0	66.0	81.0	58.0	52.0	52.0	35.0	28.0	25.0	45.0	59.0	52.0	52.0	51.0	48.0	36.0	34.0	49.0	36.0	37.0	39.0	57.0	48.0	57.0	57.0	76.0	59.0	54.0	65.0	39.0	38.0	52.0	66.0	66.0	53.0	47.0	61.0	60.0	40.0	42.0	42.0	47.0	41.0	53.0	55.0	61.0	48.0	61.0	47.0	50.0	47.0	36.0	46.0	51.0	53.0	70.0	65.0	72.0	45.0	47.0	56.0	64.0	49.0	55.0	61.0	74.0	57.0	47.0	78.0	51.0	65.0	69.0	65.0	68.0	46.0	73.0	76.0	88.0	78.0	84.0	60.0	37.0	53.0	78.0	63.0	93.0	65.0	93.0	35.0	67.0	53.0	58.0	66.0	54.0	76.0	54.0	70.0	85.0	70.0	87.0	55.0	71.0	57.0	63.0	76.0	57.0	66.0	65.0	65.0	84.0	59.0	86.0	67.0	60.0	71.0	80.0	83.0	117.0	120.0	102.0	115.0	95.0	108.0	94.0	72.0	117.0	118.0	148.0	135.0	145.0	174.0	185.0	117.0	150.0	109.0	138.0	171.0	156.0	156.0	258.0	238.0	221.0	227.0	219.0	138.0	182.0	166.0	191.0	204.0	276.0	262.0	277.0	327.0	276.0	208.0	262.0	188.0	236.0	263.0	368.0	311.0	394.0	362.0	368.0	272.0	272.0	348.0	319.0	277.0	314.0	316.0	409.0	314.0	360.0	286.0	311.0	244.0	250.0	297.0	306.0	330.0	277.0	293.0	310.0	235.0	262.0	213.0	287.0	231.0	249.0	240.0	235.0	273.0	230.0	243.0	234.0	196.0	265.0	239.0	215.0	264.0	183.0	212.0	244.0	239.0	216.0	193.0	203.0	183.0	196.0	170.0	196.0	221.0	219.0	192.0	173.0	154.0	160.0	160.0	137.0	168.0	249.0	168.0	149.0	167.0	130.0	152.0	157.0	166.0	150.0	140.0	143.0	126.0	131.0	181.0	130.0	168.0	147.0	131.0	133.0	118.0	135.0	133.0	135.0	167.0	117.0	148.0	107.0	143.0	160.0	149.0	158.0	151.0	132.0	121.0	127.0	131.0	147.0	147.0	152.0	120.0	138.0	154.0	144.0	137.0	139.0	151.0	96.0	114.0	133.0	205.0	152.0	151.0	151.0	117.0	149.0	124.0	151.0	96.0	130.0
102.0	110.0	85.0	126.0	143.0	111.0	125.0	133.0	100.0	110.0	125.0	131.0	121.0	135.0	130.0	121.0	96.0	157.0	143.0	127.0	130.0	121.0	137.0	129.0	104.0	107.0	140.0	131.0	137.0	111.0	133.0	160.0	126.0	143.0	148.0	149.0	142.0	133.0	131.0	136.0	89.0	147.0	115.0	130.0	142.0	145.0	139.0	136.0	142.0	146.0	164.0	154.0	174.0	152.0	155.0	148.0	148.0	148.0	124.0	176.0	177.0	138.0	154.0	141.0	168.0	181.0	163.0	208.0	163.0	167.0	152.0	196.0	160.0	165.0	180.0	165.0	195.0	201.0	257.0	235.0	198.0	196.0	230.0	246.0	224.0	246.0	246.0	267.0	273.0	264.0	226.0	221.0	248.0	259.0	256.0	339.0	251.0	311.0	304.0	297.0	299.0	269.0	248.0	261.0	279.0	318.0	343.0	363.0	325.0	315.0	249.0	267.0	205.0	228.0	274.0	382.0	364.0	356.0	370.0	306.0	278.0	252.0	199.0	179.0	227.0	270.0	320.0	322.0	257.0	258.0	230.0	147.0	196.0	179.0	191.0	168.0	185.0	174.0	226.0	305.0	181.0	169.0	156.0	118.0	155.0	111.0	131.0	131.0	122.0	170.0	167.0	111.0	108.0	114.0	88.0	80.0	114.0	94.0	121.0	108.0	97.0	91.0	91.0	77.0	82.0	52.0	65.0	84.0	93.0	98.0	70.0	73.0	76.0	82.0	76.0	61.0	68.0	70.0	57.0	61.0	80.0	82.0	53.0	55.0	83.0	52.0	73.0	64.0	52.0	69.0	44.0	106.0	60.0	94.0	82.0	60.0	53.0	35.0	61.0	69.0	95.0	85.0	56.0	81.0	49.0	58.0	56.0	55.0	77.0	57.0	78.0	54.0	55.0	82.0	41.0	60.0	50.0	60.0	63.0	58.0	50.0	48.0	69.0	61.0	66.0	48.0	35.0	30.0	40.0	45.0	41.0	45.0	53.0	62.0	40.0	54.0	55.0	41.0	38.0	49.0	43.0	60.0	44.0	38.0	54.0	64.0	62.0	57.0	38.0	44.0	50.0	39.0	51.0	54.0	60.0	70.0	48.0	51.0	38.0	37.0	35.0	37.0	37.0	50.0	45.0	56.0	61.0	81.0	61.0	54.0	45.0	42.0	42.0	48.0	56.0	65.0	61.0	77.0	43.0	45.0	43.0	52.0	49.0	61.0	66.0	49.0	72.0	62.0	65.0	77.0	48.0	59.0	54.0	39.0	68.0	52.0	78.0	69.0	90.0	69.0	72.0	50.0	27.0	49.0	98.0	88.0	85.0	55.0	78.0	62.0	74.0	45.0	63.0	64.0	50.0	81.0	76.0	71.0	67.0	76.0	77.0	49.0	64.0	74.0	70.0	68.0	80.0	84.0	58.0	84.0	86.0	76.0	70.0	65.0	64.0	109.0	70.0	97.0	110.0	104.0	102.0	91.0	107.0	129.0	89.0	94.0	112.0	139.0	124.0	178.0	139.0	163.0	177.0	130.0	160.0	140.0	137.0	180.0	159.0	182.0	248.0	204.0	193.0	219.0	209.0	172.0	164.0	152.0	208.0	263.0	252.0	306.0	280.0	385.0	340.0	281.0	225.0	198.0	244.0	248.0	327.0	327.0	313.0	303.0	293.0	320.0	301.0	250.0	296.0	269.0	348.0	390.0	350.0	317.0	358.0	310.0	271.0	210.0	284.0	313.0	326.0	282.0	324.0	311.0	322.0	227.0	253.0	276.0	254.0	254.0	241.0	266.0	258.0	270.0	242.0	252.0	235.0	200.0	251.0	179.0	192.0	243.0	223.0	208.0	230.0	184.0	216.0	178.0	212.0	220.0	174.0	201.0	211.0	176.0	211.0	176.0	186.0	160.0	147.0	183.0	164.0	172.0	155.0	187.0	180.0	175.0	146.0	160.0	149.0	134.0	145.0	141.0	151.0	128.0	131.0	144.0	187.0	138.0	140.0	145.0	141.0	174.0	144.0	142.0	135.0	140.0	119.0	129.0	143.0	175.0	113.0	165.0	175.0	140.0	116.0	98.0	137.0	136.0	129.0	148.0	144.0	145.0	159.0	137.0	121.0	132.0	135.0	128.0	104.0	145.0	115.0	179.0	118.0	142.0	162.0	100.0	160.0	107.0	147.0	134.0	147.0
115.0	116.0	131.0	130.0	113.0	104.0	117.0	110.0	107.0	153.0	108.0	132.0	110.0	123.0	132.0	99.0	135.0	132.0	118.0	131.0	168.0	137.0	100.0	144.0	117.0	131.0	110.0	103.0	133.0	141.0	123.0	169.0	124.0	147.0	149.0	114.0	160.0	154.0	113.0	117.0	106.0	89.0	155.0	110.0	134.0	142.0	99.0	171.0	126.0	135.0	163.0	133.0	176.0	135.0	168.0	139.0	158.0	154.0	145.0	132.0	183.0	130.0	184.0	164.0	168.0	185.0	191.0	221.0	200.0	196.0	169.0	167.0	167.0	196.0	195.0	165.0	185.0	219.0	239.0	261.0	237.0	189.0	230.0	199.0	242.0	255.0	250.0	255.0	235.0	295.0	215.0	228.0	213.0	223.0	278.0	287.0	301.0	256.0	269.0	298.0	260.0	248.0	279.0	253.0	313.0	249.0	293.0	374.0	290.0	319.0	264.0	250.0	229.0	262.0	254.0	367.0	345.0	348.0	415.0	297.0	273.0	247.0	195.0	191.0	153.0	251.0	280.0	350.0	275.0	242.0	217.0	134.0	153.0	162.0	172.0	176.0	219.0	160.0	182.0	290.0	170.0	181.0	118.0	146.0	137.0	123.0	153.0	131.0	180.0	150.0	128.0	133.0	88.0	126.0	79.0	98.0	105.0	99.0	91.0	101.0	104.0	103.0	95.0	93.0	80.0	80.0	74.0	74.0	76.0	104.0	90.0	91.0	85.0	58.0	69.0	72.0	63.0	58.0	50.0	68.0	70.0	81.0	49.0	51.0	62.0	44.0	69.0	52.0	66.0	72.0	41.0	90.0	59.0	100.0	76.0	68.0	47.0	24.0	46.0	78.0	74.0	82.0	61.0	73.0	60.0	66.0	50.0	60.0	71.0	58.0	74.0	55.0	70.0	63.0	58.0	65.0	39.0	62.0	44.0	48.0	63.0	59.0	49.0	70.0	69.0	48.0	44.0	46.0	46.0	45.0	47.0	42.0	54.0	46.0	71.0	37.0	54.0	51.0	37.0	52.0	44.0	49.0	57.0	57.0	68.0	67.0	45.0	49.0	51.0	53.0	49.0	39.0	57.0	43.0	65.0	54.0	67.0	57.0	50.0	68.0	27.0	37.0	55.0	38.0	61.0	55.0	51.0	62.0	55.0	79.0	47.0	41.0	49.0	27.0	46.0	55.0	61.0	72.0	65.0	79.0	42.0	41.0	45.0	53.0	54.0	49.0	63.0	62.0	65.0	57.0	78.0	54.0	60.0	54.0	52.0	57.0	50.0	86.0	60.0	89.0	85.0	79.0	55.0	29.0	40.0	83.0	70.0	76.0	52.0	85.0	48.0	79.0	56.0	53.0	67.0	48.0	87.0	62.0	53.0	69.0	70.0	62.0	37.0	71.0	61.0	59.0	65.0	73.0	86.0	102.0	66.0	73.0	82.0	69.0	49.0	58.0	54.0	78.0	102.0	95.0	115.0	77.0	97.0	93.0	95.0	113.0	93.0	125.0	102.0	141.0	135.0	173.0	175.0	152.0	146.0	111.0	115.0	113.0	138.0	139.0	190.0	249.0	249.0	221.0	209.0	221.0	179.0	148.0	194.0	219.0	220.0	271.0	251.0	307.0	342.0	300.0	230.0	202.0	201.0	208.0	255.0	287.0	365.0	353.0	316.0	342.0	334.0	263.0	244.0	304.0	233.0	301.0	308.0	333.0	339.0	352.0	288.0	271.0	219.0	277.0	273.0	287.0	272.0	311.0	336.0	271.0	252.0	335.0	236.0	240.0	252.0	257.0	298.0	231.0	262.0	232.0	240.0	249.0	206.0	230.0	203.0	198.0	228.0	249.0	206.0	172.0	209.0	205.0	166.0	232.0	191.0	168.0	204.0	176.0	199.0	172.0	190.0	157.0	160.0	115.0	126.0	179.0	161.0	155.0	164.0	153.0	152.0	133.0	187.0	158.0	144.0	170.0	160.0	161.0	165.0	132.0	162.0	153.0	160.0	168.0	126.0	188.0	132.0	127.0	146.0	128.0	160.0	94.0	124.0	131.0	127.0	132.0	127.0	125.0	123.0	114.0	132.0	121.0	122.0	130.0	156.0	133.0	132.0	132.0	142.0	132.0	126.0	159.0	121.0	122.0	165.0	147.0	178.0	147.0	138.0	138.0	141.0	125.0	123.0	146.0	113.0
113.0	101.0	100.0	127.0	90.0	132.0	112.0	117.0	121.0	107.0	106.0	140.0	123.0	117.0	144.0	118.0	113.0	108.0	120.0	114.0	131.0	97.0	89.0	118.0	143.0	162.0	134.0	168.0	115.0	141.0	109.0	122.0	125.0	92.0	119.0	137.0	162.0	138.0	116.0	115.0	144.0	116.0	115.0	112.0	125.0	99.0	140.0	143.0	122.0	165.0	135.0	152.0	148.0	140.0	130.0	173.0	197.0	117.0	137.0	150.0	166.0	188.0	159.0	163.0	149.0	159.0	176.0	223.0	164.0	160.0	200.0	144.0	166.0	135.0	218.0	193.0	209.0	228.0	212.0	206.0	229.0	228.0	207.0	230.0	286.0	224.0	239.0	270.0	258.0	209.0	210.0	218.0	254.0	249.0	278.0	239.0	260.0	242.0	271.0	246.0	218.0	253.0	254.0	290.0	310.0	294.0	351.0	345.0	272.0	245.0	220.0	237.0	270.0	272.0	334.0	285.0	409.0	325.0	293.0	288.0	233.0	180.0	200.0	245.0	244.0	335.0	279.0	323.0	309.0	190.0	146.0	133.0	141.0	188.0	161.0	204.0	154.0	236.0	310.0	207.0	143.0	144.0	123.0	158.0	87.0	118.0	141.0	186.0	169.0	140.0	109.0	99.0	110.0	116.0	66.0	98.0	104.0	134.0	105.0	97.0	94.0	83.0	78.0	75.0	68.0	71.0	58.0	96.0	90.0	95.0	79.0	80.0	57.0	72.0	49.0	75.0	62.0	86.0	74.0	53.0	83.0	65.0	57.0	76.0	58.0	72.0	70.0	56.0	77.0	44.0	65.0	46.0	72.0	67.0	69.0	45.0	23.0	55.0	67.0	88.0	62.0	67.0	83.0	51.0	71.0	42.0	61.0	68.0	71.0	53.0	60.0	68.0	70.0	61.0	58.0	41.0	74.0	54.0	50.0	56.0	51.0	66.0	77.0	59.0	50.0	59.0	42.0	30.0	42.0	50.0	46.0	47.0	46.0	60.0	64.0	43.0	54.0	44.0	43.0	41.0	50.0	48.0	43.0	68.0	44.0	61.0	56.0	69.0	59.0	58.0	47.0	53.0	70.0	59.0	46.0	65.0	57.0	50.0	46.0	52.0	36.0	35.0	50.0	46.0	37.0	55.0	65.0	50.0	52.0	50.0	42.0	42.0	44.0	46.0	68.0	70.0	61.0	79.0	62.0	49.0	50.0	59.0	59.0	52.0	44.0	55.0	47.0	63.0	56.0	57.0	64.0	44.0	77.0	53.0	48.0	55.0	42.0	76.0	56.0	69.0	93.0	78.0	46.0	38.0	63.0	62.0	64.0	89.0	58.0	75.0	51.0	61.0	47.0	62.0	67.0	55.0	73.0	43.0	46.0	84.0	76.0	71.0	61.0	81.0	74.0	70.0	76.0	53.0	81.0	75.0	78.0	89.0	61.0	63.0	45.0	80.0	83.0	106.0	99.0	100.0	87.0	80.0	88.0	86.0	118.0	105.0	94.0	102.0	133.0	130.0	175.0	131.0	202.0	184.0	133.0	123.0	146.0	129.0	159.0	158.0	162.0	261.0	237.0	233.0	201.0	222.0	141.0	136.0	171.0	189.0	192.0	262.0	264.0	280.0	322.0	272.0	226.0	238.0	191.0	233.0	233.0	280.0	341.0	326.0	353.0	361.0	322.0	281.0	236.0	237.0	337.0	300.0	336.0	329.0	331.0	363.0	283.0	288.0	250.0	198.0	203.0	280.0	335.0	331.0	263.0	265.0	290.0	270.0	204.0	219.0	229.0	280.0	272.0	221.0	261.0	207.0	249.0	264.0	166.0	248.0	187.0	190.0	232.0	207.0	186.0	191.0	199.0	210.0	217.0	197.0	175.0	196.0	224.0	208.0	183.0	224.0	174.0	158.0	196.0	163.0	169.0	176.0	166.0	166.0	185.0	172.0	123.0	162.0	137.0	133.0	144.0	137.0	163.0	151.0	115.0	191.0	154.0	172.0	141.0	129.0	159.0	132.0	157.0	144.0	107.0	149.0	120.0	109.0	144.0	131.0	138.0	116.0	142.0	116.0	127.0	123.0	139.0	166.0	133.0	162.0	120.0	133.0	115.0	168.0	111.0	148.0	129.0	145.0	144.0	92.0	153.0	119.0	160.0	125.0	154.0	116.0	172.0	130.0	100.0	169.0	99.0
83.0	113.0	109.0	150.0	98.0	131.0	115.0	97.0	122.0	144.0	124.0	128.0	121.0	125.0	88.0	116.0	124.0	128.0	95.0	164.0	131.0	139.0	121.0	94.0	142.0	94.0	110.0	119.0	123.0	111.0	123.0	139.0	123.0	139.0	116.0	142.0	136.0	100.0	141.0	118.0	124.0	143.0	120.0	109.0	135.0	156.0	136.0	117.0	112.0	117.0	160.0	157.0	110.0	172.0	143.0	160.0	164.0	151.0	161.0	136.0	140.0	185.0	140.0	156.0	135.0	189.0	183.0	164.0	148.0	135.0	158.0	202.0	138.0	205.0	173.0	201.0	171.0	209.0	188.0	207.0	179.0	207.0	194.0	260.0	266.0	257.0	258.0	208.0	219.0	183.0	234.0	182.0	256.0	246.0	282.0	287.0	271.0	223.0	238.0	203.0	230.0	251.0	229.0	280.0	279.0	302.0	301.0	288.0	298.0	211.0	206.0	267.0	279.0	273.0	320.0	247.0	318.0	335.0	308.0	250.0	200.0	179.0	193.0	183.0	277.0	251.0	300.0	237.0	291.0	263.0	156.0	144.0	129.0	149.0	156.0	177.0	203.0	199.0	268.0	163.0	174.0	123.0	165.0	137.0	103.0	119.0	156.0	155.0	153.0	109.0	120.0	105.0	97.0	92.0	92.0	90.0	95.0	132.0	86.0	100.0	99.0	94.0	71.0	74.0	60.0	67.0	71.0	77.0	83.0	77.0	76.0	88.0	64.0	55.0	72.0	75.0	43.0	54.0	55.0	62.0	64.0	58.0	67.0	58.0	39.0	64.0	50.0	53.0	66.0	42.0	83.0	61.0	86.0	75.0	66.0	39.0	24.0	47.0	62.0	91.0	90.0	49.0	77.0	44.0	66.0	42.0	51.0	61.0	69.0	67.0	55.0	55.0	63.0	50.0	55.0	46.0	57.0	56.0	62.0	51.0	69.0	66.0	66.0	52.0	59.0	53.0	54.0	39.0	33.0	43.0	59.0	61.0	59.0	52.0	48.0	53.0	62.0	38.0	39.0	37.0	43.0	33.0	45.0	56.0	48.0	57.0	56.0	67.0	45.0	54.0	54.0	60.0	55.0	56.0	42.0	48.0	58.0	45.0	51.0	36.0	52.0	53.0	53.0	45.0	50.0	47.0	49.0	49.0	41.0	52.0	42.0	53.0	43.0	47.0	54.0	50.0	63.0	47.0	80.0	55.0	46.0	53.0	49.0	68.0	64.0	63.0	56.0	53.0	65.0	54.0	59.0	59.0	49.0	63.0	48.0	40.0	45.0	50.0	70.0	55.0	89.0	83.0	74.0	53.0	32.0	51.0	80.0	78.0	73.0	63.0	70.0	41.0	79.0	57.0	48.0	57.0	48.0	61.0	60.0	62.0	74.0	67.0	55.0	57.0	76.0	59.0	62.0	65.0	72.0	77.0	68.0	69.0	77.0	69.0	68.0	43.0	50.0	96.0	74.0	75.0	97.0	112.0	106.0	80.0	115.0	95.0	95.0	93.0	88.0	93.0	170.0	160.0	157.0	163.0	164.0	124.0	136.0	123.0	145.0	143.0	144.0	180.0	261.0	219.0	204.0	212.0	191.0	140.0	170.0	159.0	182.0	199.0	266.0	246.0	276.0	305.0	298.0	224.0	178.0	164.0	177.0	275.0	298.0	298.0	360.0	372.0	262.0	285.0	272.0	215.0	253.0	242.0	295.0	311.0	322.0	315.0	335.0	248.0	272.0	239.0	230.0	259.0	258.0	319.0	269.0	243.0	297.0	229.0	247.0	232.0	207.0	211.0	250.0	251.0	234.0	211.0	232.0	209.0	255.0	192.0	204.0	172.0	204.0	234.0	216.0	158.0	183.0	194.0	234.0	213.0	198.0	158.0	153.0	203.0	169.0	187.0	176.0	160.0	134.0	142.0	154.0	135.0	140.0	123.0	178.0	154.0	142.0	160.0	162.0	137.0	143.0	135.0	169.0	157.0	161.0	187.0	120.0	145.0	122.0	130.0	137.0	127.0	166.0	161.0	130.0	123.0	122.0	136.0	111.0	121.0	132.0	168.0	123.0	125.0	95.0	129.0	150.0	115.0	138.0	118.0	134.0	172.0	109.0	117.0	137.0	136.0	138.0	114.0	128.0	130.0	124.0	164.0	127.0	177.0	135.0	127.0	114.0	132.0	125.0	89.0	132.0
100.0	95.0	130.0	93.0	104.0	96.0	106.0	87.0	140.0	95.0	121.0	128.0	103.0	113.0	110.0	131.0	115.0	113.0	122.0	166.0	119.0	112.0	85.0	82.0	146.0	123.0	155.0	112.0	112.0	129.0	120.0	119.0	110.0	115.0	130.0	135.0	149.0	130.0	108.0	127.0	134.0	134.0	111.0	138.0	96.0	126.0	139.0	132.0	157.0	119.0	154.0	129.0	131.0	145.0	141.0	150.0	151.0	121.0	149.0	131.0	149.0	165.0	149.0	141.0	143.0	154.0	165.0	155.0	159.0	208.0	148.0	138.0	153.0	225.0	147.0	185.0	159.0	180.0	187.0	185.0	212.0	202.0	239.0	227.0	215.0	228.0	229.0	231.0	173.0	199.0	235.0	237.0	237.0	271.0	225.0	261.0	225.0	253.0	218.0	227.0	235.0	216.0	237.0	318.0	265.0	355.0	280.0	273.0	255.0	220.0	210.0	230.0	227.0	327.0	250.0	346.0	285.0	290.0	205.0	228.0	178.0	186.0	194.0	232.0	301.0	266.0	278.0	263.0	212.0	157.0	146.0	124.0	160.0	120.0	174.0	189.0	217.0	252.0	191.0	172.0	134.0	148.0	122.0	90.0	190.0	119.0	163.0	145.0	139.0	115.0	76.0	107.0	87.0	104.0	118.0	74.0	124.0	96.0	104.0	100.0	119.0	93.0	76.0	39.0	58.0	52.0	71.0	74.0	74.0	68.0	88.0	46.0	50.0	54.0	54.0	43.0	51.0	71.0	58.0	76.0	45.0	51.0	65.0	58.0	73.0	51.0	49.0	62.0	27.0	77.0	52.0	78.0	84.0	63.0	44.0	26.0	34.0	70.0	93.0	83.0	60.0	74.0	59.0	45.0	35.0	67.0	51.0	51.0	79.0	55.0	52.0	62.0	57.0	50.0	41.0	58.0	44.0	66.0	43.0	57.0	50.0	48.0	69.0	38.0	53.0	54.0	43.0	38.0	41.0	42.0	45.0	51.0	51.0	56.0	40.0	52.0	48.0	54.0	42.0	42.0	52.0	54.0	61.0	49.0	37.0	61.0	42.0	51.0	67.0	70.0	64.0	57.0	46.0	59.0	48.0	39.0	40.0	55.0	45.0	45.0	47.0	55.0	58.0	58.0	29.0	49.0	54.0	52.0	55.0	45.0	52.0	41.0	47.0	48.0	36.0	49.0	57.0	45.0	63.0	59.0	60.0	63.0	60.0	50.0	60.0	35.0	57.0	65.0	61.0	50.0	62.0	51.0	67.0	55.0	57.0	51.0	68.0	45.0	71.0	56.0	76.0	56.0	67.0	45.0	37.0	61.0	61.0	57.0	86.0	51.0	77.0	41.0	75.0	44.0	55.0	54.0	44.0	65.0	38.0	63.0	76.0	58.0	56.0	58.0	61.0	54.0	53.0	51.0	55.0	79.0	92.0	65.0	71.0	48.0	54.0	39.0	51.0	55.0	80.0	79.0	97.0	95.0	76.0	93.0	102.0	124.0	118.0	99.0	111.0	122.0	116.0	142.0	131.0	157.0	137.0	104.0	106.0	128.0	149.0	140.0	118.0	148.0	227.0	226.0	169.0	157.0	175.0	140.0	126.0	156.0	185.0	193.0	231.0	245.0	238.0	305.0	273.0	204.0	223.0	188.0	180.0	261.0	267.0	321.0	388.0	332.0	237.0	248.0	223.0	243.0	267.0	273.0	280.0	300.0	322.0	311.0	357.0	256.0	243.0	226.0	228.0	224.0	279.0	261.0	243.0	277.0	228.0	239.0	212.0	217.0	277.0	209.0	263.0	222.0	212.0	224.0	207.0	247.0	197.0	138.0	225.0	215.0	258.0	177.0	186.0	170.0	188.0	195.0	190.0	171.0	184.0	156.0	174.0	193.0	214.0	154.0	196.0	162.0	160.0	181.0	156.0	129.0	161.0	121.0	177.0	164.0	145.0	127.0	132.0	152.0	147.0	125.0	139.0	135.0	209.0	129.0	163.0	127.0	93.0	134.0	105.0	116.0	111.0	110.0	123.0	78.0	115.0	147.0	108.0	156.0	130.0	103.0	138.0	129.0	137.0	139.0	132.0	118.0	105.0	120.0	144.0	121.0	143.0	123.0	166.0	132.0	98.0	121.0	142.0	149.0	113.0	129.0	110.0	166.0	112.0	137.0	104.0	135.0	133.0	93.0	123.0
87.0	121.0	107.0	104.0	102.0	90.0	101.0	131.0	93.0	107.0	136.0	115.0	120.0	98.0	101.0	86.0	98.0	111.0	108.0	111.0	118.0	130.0	101.0	111.0	102.0	101.0	97.0	102.0	105.0	126.0	119.0	121.0	126.0	100.0	107.0	103.0	121.0	129.0	98.0	146.0	123.0	89.0	111.0	122.0	123.0	117.0	97.0	96.0	138.0	133.0	150.0	147.0	142.0	96.0	144.0	127.0	154.0	172.0	141.0	132.0	170.0	136.0	147.0	167.0	139.0	151.0	158.0	163.0	135.0	160.0	184.0	155.0	139.0	160.0	169.0	156.0	170.0	151.0	164.0	186.0	181.0	207.0	252.0	176.0	210.0	201.0	227.0	198.0	164.0	200.0	189.0	247.0	235.0	258.0	262.0	231.0	246.0	229.0	205.0	198.0	207.0	265.0	232.0	252.0	248.0	286.0	278.0	275.0	262.0	225.0	233.0	269.0	240.0	281.0	293.0	316.0	264.0	241.0	242.0	208.0	149.0	210.0	202.0	266.0	212.0	301.0	224.0	258.0	190.0	149.0	160.0	122.0	139.0	125.0	143.0	152.0	187.0	286.0	191.0	152.0	137.0	128.0	143.0	84.0	129.0	119.0	132.0	180.0	173.0	119.0	79.0	88.0	99.0	72.0	82.0	95.0	80.0	99.0	81.0	86.0	97.0	89.0	63.0	56.0	63.0	68.0	62.0	64.0	64.0	76.0	62.0	50.0	61.0	50.0	75.0	45.0	46.0	44.0	58.0	80.0	44.0	45.0	74.0	42.0	73.0	62.0	48.0	50.0	44.0	81.0	60.0	87.0	83.0	53.0	53.0	41.0	71.0	64.0	86.0	71.0	41.0	72.0	42.0	72.0	46.0	53.0	50.0	48.0	62.0	47.0	58.0	62.0	51.0	65.0	40.0	58.0	45.0	40.0	53.0	49.0	62.0	60.0	43.0	45.0	44.0	51.0	44.0	34.0	44.0	57.0	41.0	54.0	47.0	41.0	45.0	43.0	45.0	43.0	53.0	50.0	38.0	46.0	51.0	45.0	45.0	42.0	44.0	48.0	47.0	55.0	52.0	53.0	71.0	51.0	44.0	43.0	51.0	46.0	44.0	38.0	46.0	50.0	36.0	38.0	52.0	44.0	38.0	41.0	49.0	45.0	51.0	48.0	39.0	37.0	42.0	36.0	48.0	53.0	48.0	59.0	65.0	54.0	54.0	33.0	62.0	62.0	39.0	52.0	59.0	55.0	49.0	38.0	69.0	34.0	48.0	42.0	39.0	67.0	44.0	63.0	46.0	58.0	73.0	48.0	42.0	27.0	52.0	56.0	54.0	76.0	58.0	74.0	43.0	61.0	63.0	67.0	56.0	44.0	64.0	56.0	68.0	51.0	66.0	56.0	42.0	81.0	70.0	72.0	63.0	59.0	75.0	79.0	55.0	68.0	38.0	61.0	39.0	56.0	74.0	72.0	89.0	73.0	87.0	69.0	94.0	88.0	101.0	84.0	95.0	108.0	102.0	121.0	146.0	114.0	154.0	115.0	116.0	156.0	119.0	102.0	144.0	145.0	194.0	235.0	231.0	187.0	162.0	188.0	103.0	164.0	142.0	198.0	173.0	253.0	279.0	253.0	283.0	265.0	200.0	172.0	176.0	194.0	248.0	308.0	315.0	355.0	290.0	292.0	259.0	244.0	237.0	240.0	238.0	278.0	311.0	291.0	275.0	381.0	228.0	251.0	171.0	218.0	260.0	208.0	252.0	256.0	250.0	261.0	247.0	244.0	197.0	230.0	204.0	210.0	242.0	204.0	237.0	216.0	199.0	202.0	183.0	223.0	213.0	158.0	195.0	139.0	188.0	191.0	191.0	187.0	170.0	192.0	158.0	142.0	158.0	129.0	171.0	159.0	147.0	144.0	138.0	115.0	130.0	125.0	140.0	124.0	137.0	148.0	133.0	123.0	144.0	108.0	129.0	135.0	139.0	117.0	151.0	116.0	103.0	148.0	119.0	112.0	103.0	131.0	147.0	125.0	96.0	109.0	130.0	121.0	161.0	110.0	157.0	108.0	133.0	171.0	131.0	104.0	133.0	144.0	119.0	119.0	140.0	111.0	114.0	141.0	131.0	131.0	120.0	100.0	83.0	92.0	151.0	114.0	131.0	107.0	111.0	125.0	97.0	159.0	85.0
91.0	91.0	92.0	113.0	94.0	101.0	100.0	92.0	103.0	120.0	104.0	96.0	102.0	95.0	121.0	103.0	96.0	109.0	113.0	102.0	127.0	86.0	103.0	110.0	80.0	123.0	127.0	99.0	113.0	106.0	116.0	98.0	115.0	91.0	102.0	97.0	132.0	114.0	101.0	93.0	96.0	95.0	125.0	107.0	119.0	84.0	146.0	114.0	135.0	158.0	124.0	155.0	106.0	125.0	136.0	133.0	140.0	110.0	138.0	152.0	135.0	137.0	152.0	172.0	165.0	166.0	146.0	146.0	172.0	141.0	181.0	168.0	173.0	138.0	169.0	130.0	174.0	139.0	156.0	141.0	192.0	204.0	221.0	223.0	241.0	211.0	220.0	188.0	150.0	206.0	182.0	240.0	270.0	212.0	219.0	221.0	248.0	229.0	206.0	175.0	212.0	231.0	239.0	232.0	346.0	246.0	299.0	222.0	186.0	166.0	208.0	206.0	320.0	230.0	277.0	257.0	219.0	201.0	183.0	174.0	145.0	176.0	236.0	232.0	257.0	228.0	217.0	174.0	120.0	168.0	159.0	135.0	134.0	147.0	152.0	188.0	286.0	202.0	191.0	113.0	135.0	149.0	110.0	145.0	104.0	184.0	138.0	136.0	127.0	80.0	100.0	94.0	83.0	87.0	77.0	104.0	88.0	82.0	77.0	105.0	82.0	69.0	58.0	51.0	53.0	78.0	63.0	84.0	65.0	85.0	43.0	57.0	45.0	54.0	40.0	41.0	51.0	55.0	79.0	41.0	35.0	51.0	50.0	59.0	54.0	49.0	61.0	34.0	94.0	52.0	62.0	86.0	72.0	55.0	31.0	31.0	75.0	60.0	72.0	38.0	58.0	51.0	55.0	55.0	43.0	47.0	43.0	84.0	54.0	34.0	51.0	56.0	45.0	43.0	43.0	43.0	51.0	45.0	42.0	65.0	59.0	53.0	48.0	48.0	42.0	51.0	46.0	54.0	53.0	41.0	42.0	31.0	39.0	31.0	41.0	34.0	60.0	50.0	48.0	45.0	38.0	54.0	48.0	44.0	36.0	39.0	44.0	52.0	54.0	75.0	68.0	45.0	45.0	37.0	37.0	48.0	36.0	45.0	45.0	45.0	41.0	44.0	57.0	27.0	45.0	50.0	49.0	40.0	56.0	46.0	39.0	58.0	67.0	35.0	46.0	42.0	35.0	36.0	44.0	53.0	66.0	66.0	56.0	47.0	53.0	47.0	50.0	47.0	46.0	52.0	57.0	56.0	57.0	50.0	67.0	45.0	51.0	56.0	35.0	49.0	55.0	62.0	85.0	58.0	40.0	25.0	37.0	51.0	52.0	75.0	46.0	79.0	40.0	48.0	48.0	43.0	54.0	55.0	69.0	63.0	56.0	62.0	58.0	50.0	41.0	64.0	70.0	38.0	51.0	51.0	57.0	92.0	66.0	67.0	62.0	49.0	48.0	57.0	64.0	65.0	73.0	75.0	121.0	81.0	112.0	76.0	99.0	84.0	89.0	87.0	77.0	104.0	141.0	146.0	146.0	132.0	139.0	80.0	131.0	132.0	171.0	145.0	193.0	263.0	190.0	154.0	174.0	182.0	135.0	135.0	141.0	175.0	200.0	182.0	205.0	250.0	322.0	223.0	184.0	160.0	143.0	157.0	219.0	276.0	275.0	274.0	297.0	277.0	229.0	213.0	225.0	250.0	227.0	249.0	254.0	276.0	325.0	258.0	260.0	201.0	196.0	172.0	205.0	232.0	218.0	237.0	262.0	226.0	223.0	215.0	199.0	199.0	201.0	203.0	244.0	180.0	195.0	207.0	188.0	233.0	162.0	230.0	132.0	196.0	167.0	191.0	169.0	187.0	169.0	172.0	147.0	155.0	150.0	171.0	169.0	158.0	205.0	111.0	161.0	132.0	142.0	94.0	126.0	134.0	136.0	137.0	164.0	137.0	135.0	114.0	146.0	118.0	115.0	147.0	136.0	153.0	137.0	127.0	143.0	97.0	98.0	130.0	101.0	132.0	104.0	120.0	112.0	130.0	139.0	99.0	125.0	101.0	70.0	127.0	132.0	146.0	102.0	121.0	85.0	117.0	94.0	122.0	146.0	125.0	136.0	96.0	120.0	128.0	96.0	115.0	107.0	75.0	133.0	83.0	120.0	103.0	122.0	103.0	90.0	109.0	95.0
98.0	96.0	90.0	95.0	102.0	124.0	92.0	108.0	120.0	106.0	121.0	117.0	117.0	107.0	88.0	96.0	64.0	88.0	86.0	103.0	94.0	95.0	104.0	113.0	87.0	98.0	123.0	96.0	162.0	98.0	104.0	98.0	72.0	92.0	115.0	96.0	101.0	103.0	136.0	129.0	117.0	109.0	85.0	93.0	108.0	94.0	109.0	122.0	102.0	130.0	107.0	135.0	143.0	146.0	127.0	137.0	127.0	139.0	158.0	127.0	141.0	133.0	143.0	144.0	151.0	152.0	112.0	150.0	135.0	145.0	159.0	174.0	161.0	173.0	122.0	179.0	133.0	172.0	139.0	172.0	152.0	204.0	190.0	221.0	239.0	206.0	227.0	199.0	135.0	169.0	198.0	211.0	257.0	244.0	197.0	214.0	180.0	231.0	215.0	230.0	202.0	202.0	264.0	239.0	301.0	237.0	265.0	236.0	185.0	198.0	220.0	228.0	276.0	226.0	298.0	280.0	246.0	203.0	186.0	164.0	186.0	154.0	284.0	244.0	297.0	240.0	233.0	168.0	89.0	134.0	139.0	175.0	126.0	152.0	143.0	168.0	242.0	180.0	148.0	109.0	121.0	160.0	108.0	119.0	141.0	155.0	141.0	137.0	128.0	86.0	114.0	81.0	75.0	78.0	84.0	106.0	104.0	99.0	84.0	104.0	87.0	88.0	51.0	51.0	40.0	92.0	68.0	57.0	75.0	63.0	44.0	75.0	67.0	53.0	50.0	63.0	70.0	53.0	65.0	59.0	49.0	59.0	35.0	83.0	60.0	36.0	52.0	41.0	67.0	46.0	78.0	62.0	67.0	49.0	30.0	45.0	70.0	72.0	60.0	47.0	50.0	47.0	59.0	32.0	65.0	49.0	61.0	60.0	33.0	41.0	54.0	44.0	60.0	39.0	41.0	56.0	34.0	47.0	47.0	70.0	46.0	44.0	43.0	52.0	49.0	41.0	37.0	50.0	60.0	72.0	43.0	33.0	43.0	40.0	33.0	41.0	43.0	58.0	51.0	52.0	39.0	40.0	41.0	44.0	32.0	37.0	28.0	52.0	50.0	64.0	67.0	60.0	52.0	36.0	38.0	30.0	29.0	31.0	30.0	57.0	53.0	40.0	33.0	56.0	42.0	62.0	34.0	56.0	47.0	39.0	53.0	55.0	47.0	58.0	56.0	48.0	41.0	32.0	56.0	53.0	48.0	48.0	36.0	55.0	42.0	48.0	51.0	29.0	46.0	39.0	50.0	48.0	52.0	51.0	39.0	45.0	57.0	42.0	51.0	32.0	54.0	40.0	69.0	65.0	50.0	53.0	22.0	40.0	64.0	65.0	56.0	54.0	90.0	50.0	55.0	46.0	69.0	38.0	57.0	58.0	50.0	63.0	70.0	71.0	71.0	46.0	71.0	61.0	49.0	60.0	60.0	72.0	68.0	54.0	67.0	64.0	59.0	41.0	53.0	76.0	84.0	70.0	75.0	95.0	92.0	65.0	95.0	88.0	91.0	76.0	96.0	88.0	102.0	155.0	138.0	123.0	126.0	115.0	98.0	148.0	131.0	156.0	121.0	207.0	225.0	201.0	189.0	142.0	179.0	107.0	156.0	139.0	161.0	198.0	214.0	236.0	226.0	265.0	267.0	189.0	156.0	156.0	206.0	219.0	266.0	254.0	292.0	290.0	279.0	256.0	208.0	198.0	201.0	220.0	252.0	290.0	297.0	262.0	259.0	258.0	275.0	178.0	180.0	215.0	229.0	222.0	257.0	220.0	225.0	207.0	227.0	183.0	210.0	183.0	215.0	241.0	144.0	200.0	156.0	205.0	202.0	185.0	159.0	145.0	170.0	171.0	168.0	150.0	158.0	175.0	180.0	155.0	151.0	183.0	138.0	160.0	175.0	156.0	163.0	178.0	139.0	154.0	149.0	137.0	104.0	161.0	123.0	136.0	116.0	136.0	118.0	142.0	98.0	114.0	120.0	139.0	138.0	97.0	159.0	125.0	135.0	93.0	125.0	101.0	121.0	89.0	102.0	99.0	143.0	119.0	85.0	103.0	86.0	138.0	157.0	113.0	121.0	102.0	127.0	105.0	132.0	121.0	101.0	153.0	144.0	103.0	128.0	101.0	109.0	86.0	112.0	84.0	99.0	101.0	101.0	118.0	105.0	132.0	128.0	100.0	117.0
120.0	70.0	97.0	100.0	98.0	104.0	87.0	95.0	96.0	90.0	115.0	122.0	108.0	109.0	81.0	91.0	75.0	131.0	83.0	136.0	91.0	107.0	93.0	107.0	108.0	115.0	97.0	115.0	126.0	102.0	109.0	115.0	98.0	94.0	82.0	104.0	86.0	129.0	121.0	90.0	130.0	140.0	123.0	117.0	72.0	117.0	99.0	133.0	129.0	109.0	154.0	110.0	155.0	151.0	135.0	142.0	128.0	145.0	143.0	169.0	145.0	124.0	137.0	177.0	126.0	142.0	123.0	114.0	145.0	150.0	164.0	172.0	157.0	167.0	136.0	173.0	130.0	160.0	161.0	159.0	167.0	178.0	196.0	224.0	192.0	226.0	210.0	186.0	200.0	185.0	210.0	248.0	225.0	206.0	192.0	218.0	178.0	220.0	204.0	194.0	203.0	200.0	266.0	285.0	228.0	258.0	176.0	212.0	182.0	186.0	205.0	227.0	275.0	287.0	259.0	244.0	180.0	163.0	114.0	166.0	181.0	243.0	276.0	219.0	279.0	225.0	186.0	131.0	132.0	124.0	142.0	111.0	162.0	144.0	160.0	224.0	186.0	186.0	86.0	126.0	142.0	109.0	145.0	100.0	139.0	119.0	115.0	111.0	88.0	79.0	82.0	74.0	72.0	90.0	107.0	89.0	108.0	63.0	102.0	79.0	79.0	67.0	60.0	67.0	75.0	62.0	69.0	70.0	99.0	50.0	74.0	47.0	59.0	55.0	52.0	50.0	58.0	55.0	42.0	38.0	57.0	49.0	47.0	61.0	55.0	52.0	39.0	65.0	58.0	68.0	73.0	51.0	38.0	24.0	55.0	65.0	72.0	66.0	41.0	56.0	47.0	65.0	46.0	55.0	48.0	44.0	57.0	40.0	55.0	67.0	45.0	37.0	37.0	39.0	62.0	36.0	45.0	41.0	50.0	49.0	62.0	50.0	31.0	27.0	35.0	34.0	49.0	55.0	50.0	48.0	38.0	43.0	39.0	40.0	27.0	45.0	41.0	50.0	42.0	55.0	50.0	34.0	42.0	29.0	34.0	37.0	44.0	36.0	40.0	63.0	67.0	35.0	59.0	49.0	42.0	40.0	35.0	29.0	50.0	49.0	53.0	64.0	58.0	46.0	30.0	37.0	40.0	42.0	40.0	39.0	50.0	63.0	40.0	49.0	45.0	43.0	44.0	31.0	35.0	37.0	63.0	46.0	61.0	63.0	32.0	64.0	37.0	44.0	49.0	31.0	55.0	62.0	40.0	73.0	41.0	59.0	43.0	48.0	70.0	50.0	60.0	56.0	55.0	78.0	63.0	52.0	21.0	52.0	58.0	77.0	71.0	47.0	52.0	35.0	60.0	43.0	42.0	58.0	51.0	56.0	47.0	52.0	68.0	60.0	43.0	45.0	50.0	57.0	45.0	52.0	64.0	48.0	71.0	68.0	68.0	74.0	60.0	42.0	58.0	82.0	59.0	86.0	81.0	93.0	84.0	94.0	99.0	90.0	97.0	94.0	104.0	75.0	96.0	141.0	118.0	168.0	127.0	124.0	109.0	124.0	151.0	156.0	161.0	144.0	225.0	193.0	186.0	194.0	153.0	113.0	124.0	117.0	145.0	194.0	262.0	234.0	227.0	275.0	265.0	174.0	161.0	162.0	182.0	199.0	236.0	269.0	268.0	322.0	275.0	218.0	231.0	198.0	181.0	228.0	238.0	246.0	237.0	257.0	289.0	239.0	212.0	163.0	212.0	232.0	204.0	227.0	225.0	225.0	259.0	227.0	213.0	199.0	157.0	196.0	189.0	229.0	210.0	176.0	191.0	171.0	217.0	163.0	160.0	142.0	178.0	186.0	144.0	139.0	160.0	164.0	174.0	102.0	200.0	147.0	127.0	155.0	148.0	179.0	132.0	157.0	109.0	142.0	135.0	122.0	144.0	117.0	130.0	141.0	151.0	129.0	106.0	133.0	117.0	144.0	139.0	158.0	118.0	141.0	114.0	111.0	111.0	76.0	123.0	95.0	95.0	134.0	117.0	133.0	140.0	120.0	107.0	109.0	140.0	141.0	114.0	132.0	93.0	110.0	128.0	85.0	126.0	110.0	120.0	122.0	118.0	94.0	104.0	112.0	134.0	101.0	120.0	111.0	79.0	124.0	102.0	141.0	106.0	132.0	127.0	90.0	135.0
145.0	118.0	83.0	115.0	93.0	129.0	121.0	122.0	90.0	99.0	115.0	127.0	124.0	112.0	105.0	104.0	114.0	103.0	98.0	86.0	91.0	98.0	129.0	121.0	139.0	129.0	87.0	148.0	93.0	133.0	111.0	121.0	105.0	130.0	90.0	122.0	93.0	127.0	119.0	114.0	102.0	134.0	94.0	118.0	107.0	92.0	97.0	145.0	145.0	116.0	108.0	144.0	105.0	140.0	138.0	111.0	147.0	153.0	152.0	175.0	139.0	118.0	144.0	140.0	152.0	122.0	153.0	140.0	153.0	168.0	147.0	182.0	204.0	177.0	185.0	165.0	207.0	167.0	163.0	159.0	202.0	244.0	203.0	236.0	198.0	230.0	185.0	173.0	188.0	229.0	208.0	220.0	227.0	248.0	190.0	246.0	172.0	217.0	226.0	190.0	214.0	237.0	215.0	302.0	215.0	195.0	236.0	203.0	220.0	210.0	205.0	262.0	268.0	303.0	280.0	252.0	230.0	154.0	140.0	166.0	180.0	246.0	310.0	251.0	235.0	204.0	202.0	116.0	113.0	130.0	126.0	145.0	158.0	128.0	148.0	226.0	135.0	208.0	120.0	122.0	136.0	109.0	129.0	118.0	146.0	125.0	133.0	137.0	81.0	103.0	79.0	81.0	108.0	61.0	88.0	90.0	95.0	79.0	84.0	82.0	80.0	58.0	63.0	58.0	76.0	71.0	72.0	83.0	69.0	54.0	64.0	42.0	54.0	49.0	68.0	46.0	62.0	60.0	55.0	58.0	65.0	38.0	53.0	52.0	63.0	76.0	34.0	70.0	51.0	72.0	67.0	53.0	46.0	26.0	49.0	60.0	81.0	69.0	48.0	73.0	35.0	52.0	38.0	51.0	54.0	39.0	58.0	55.0	45.0	58.0	42.0	49.0	56.0	47.0	44.0	39.0	50.0	56.0	62.0	74.0	49.0	65.0	58.0	59.0	46.0	45.0	63.0	62.0	84.0	80.0	62.0	46.0	43.0	44.0	54.0	54.0	44.0	75.0	76.0	76.0	97.0	66.0	81.0	53.0	49.0	44.0	43.0	45.0	78.0	96.0	148.0	109.0	74.0	72.0	43.0	40.0	44.0	51.0	74.0	65.0	98.0	74.0	71.0	62.0	64.0	61.0	48.0	49.0	48.0	59.0	69.0	80.0	80.0	74.0	57.0	52.0	45.0	32.0	61.0	47.0	64.0	68.0	76.0	61.0	50.0	53.0	56.0	46.0	40.0	58.0	83.0	66.0	74.0	53.0	62.0	57.0	60.0	45.0	49.0	54.0	44.0	68.0	56.0	62.0	75.0	56.0	40.0	26.0	39.0	66.0	88.0	54.0	56.0	74.0	40.0	58.0	52.0	49.0	65.0	58.0	71.0	43.0	46.0	66.0	44.0	42.0	60.0	61.0	44.0	37.0	56.0	57.0	77.0	72.0	68.0	54.0	54.0	53.0	54.0	43.0	74.0	84.0	80.0	99.0	68.0	108.0	88.0	90.0	109.0	108.0	72.0	90.0	83.0	126.0	147.0	127.0	134.0	105.0	137.0	84.0	119.0	143.0	183.0	137.0	181.0	217.0	191.0	162.0	156.0	165.0	131.0	138.0	141.0	181.0	193.0	226.0	236.0	239.0	262.0	228.0	191.0	162.0	225.0	160.0	200.0	255.0	241.0	295.0	294.0	244.0	234.0	232.0	198.0	192.0	233.0	234.0	263.0	301.0	250.0	313.0	246.0	204.0	175.0	243.0	180.0	240.0	246.0	246.0	209.0	253.0	227.0	242.0	167.0	193.0	219.0	194.0	186.0	205.0	185.0	221.0	256.0	211.0	178.0	192.0	156.0	207.0	207.0	179.0	170.0	164.0	176.0	220.0	201.0	140.0	171.0	154.0	173.0	200.0	144.0	156.0	164.0	136.0	132.0	133.0	127.0	128.0	132.0	165.0	128.0	164.0	145.0	124.0	152.0	115.0	125.0	121.0	128.0	161.0	123.0	134.0	127.0	112.0	100.0	102.0	94.0	116.0	87.0	117.0	97.0	125.0	109.0	78.0	118.0	127.0	129.0	124.0	98.0	100.0	117.0	130.0	98.0	113.0	131.0	109.0	113.0	145.0	106.0	120.0	134.0	146.0	105.0	113.0	94.0	97.0	123.0	123.0	120.0	99.0	124.0	127.0	102.0
106.0	114.0	124.0	127.0	109.0	93.0	127.0	117.0	146.0	133.0	99.0	139.0	122.0	102.0	131.0	107.0	128.0	99.0	148.0	96.0	106.0	127.0	127.0	133.0	143.0	123.0	105.0	147.0	116.0	163.0	103.0	133.0	123.0	116.0	143.0	130.0	134.0	113.0	137.0	141.0	122.0	121.0	149.0	123.0	131.0	124.0	146.0	168.0	145.0	131.0	155.0	193.0	144.0	171.0	212.0	171.0	146.0	183.0	209.0	174.0	212.0	169.0	168.0	228.0	176.0	174.0	182.0	184.0	160.0	212.0	173.0	208.0	216.0	222.0	188.0	166.0	221.0	215.0	202.0	202.0	236.0	256.0	245.0	252.0	265.0	227.0	283.0	260.0	272.0	281.0	280.0	267.0	258.0	287.0	275.0	227.0	266.0	245.0	279.0	258.0	262.0	242.0	274.0	293.0	214.0	271.0	222.0	234.0	272.0	222.0	319.0	246.0	338.0	321.0	260.0	215.0	188.0	133.0	177.0	186.0	285.0	243.0	276.0	272.0	226.0	231.0	147.0	142.0	119.0	151.0	142.0	179.0	155.0	157.0	264.0	134.0	142.0	118.0	151.0	153.0	113.0	172.0	134.0	146.0	132.0	136.0	130.0	88.0	84.0	86.0	97.0	99.0	89.0	85.0	65.0	101.0	57.0	92.0	75.0	90.0	49.0	65.0	42.0	69.0	70.0	75.0	85.0	93.0	65.0	61.0	49.0	72.0	68.0	42.0	63.0	65.0	56.0	54.0	64.0	69.0	57.0	45.0	57.0	53.0	50.0	49.0	59.0	67.0	78.0	86.0	89.0	53.0	31.0	39.0	76.0	90.0	81.0	52.0	96.0	59.0	72.0	57.0	59.0	61.0	54.0	101.0	73.0	81.0	99.0	55.0	102.0	57.0	72.0	75.0	62.0	73.0	68.0	92.0	125.0	103.0	87.0	77.0	72.0	68.0	66.0	70.0	88.0	122.0	183.0	144.0	105.0	88.0	64.0	82.0	68.0	112.0	93.0	110.0	183.0	167.0	181.0	141.0	101.0	84.0	70.0	59.0	97.0	100.0	124.0	340.0	347.0	185.0	117.0	77.0	85.0	77.0	90.0	88.0	152.0	188.0	187.0	170.0	111.0	102.0	109.0	92.0	70.0	74.0	95.0	118.0	155.0	139.0	153.0	95.0	47.0	57.0	43.0	76.0	93.0	100.0	127.0	116.0	101.0	95.0	64.0	55.0	68.0	57.0	58.0	75.0	82.0	86.0	96.0	67.0	81.0	53.0	70.0	52.0	64.0	78.0	46.0	102.0	67.0	71.0	73.0	64.0	62.0	34.0	54.0	69.0	85.0	93.0	74.0	73.0	56.0	63.0	53.0	63.0	76.0	59.0	69.0	50.0	64.0	73.0	66.0	78.0	49.0	61.0	47.0	55.0	70.0	62.0	72.0	94.0	64.0	58.0	50.0	71.0	47.0	55.0	77.0	75.0	95.0	95.0	90.0	79.0	92.0	104.0	88.0	79.0	86.0	96.0	108.0	112.0	128.0	107.0	165.0	147.0	93.0	138.0	135.0	155.0	163.0	183.0	154.0	252.0	197.0	163.0	169.0	181.0	131.0	131.0	139.0	229.0	211.0	264.0	243.0	239.0	329.0	263.0	197.0	217.0	218.0	198.0	262.0	291.0	300.0	285.0	318.0	242.0	270.0	234.0	222.0	224.0	259.0	264.0	292.0	291.0	328.0	371.0	234.0	253.0	235.0	263.0	265.0	281.0	293.0	253.0	316.0	316.0	262.0	263.0	232.0	275.0	259.0	246.0	247.0	313.0	245.0	274.0	243.0	236.0	212.0	239.0	226.0	228.0	245.0	200.0	210.0	245.0	218.0	282.0	198.0	198.0	200.0	186.0	217.0	155.0	192.0	234.0	174.0	155.0	194.0	147.0	171.0	155.0	154.0	170.0	153.0	154.0	163.0	167.0	168.0	158.0	115.0	145.0	176.0	164.0	149.0	147.0	154.0	155.0	110.0	113.0	98.0	136.0	131.0	132.0	131.0	120.0	147.0	130.0	178.0	143.0	163.0	135.0	124.0	163.0	124.0	105.0	105.0	159.0	144.0	120.0	149.0	115.0	127.0	98.0	113.0	149.0	124.0	133.0	114.0	98.0	124.0	113.0	169.0	138.0	142.0	144.0	124.0
142.0	97.0	113.0	118.0	128.0	109.0	106.0	98.0	111.0	140.0	139.0	145.0	138.0	147.0	127.0	116.0	156.0	130.0	119.0	135.0	112.0	146.0	127.0	136.0	127.0	131.0	112.0	140.0	154.0	124.0	135.0	113.0	127.0	121.0	147.0	101.0	127.0	145.0	134.0	124.0	166.0	174.0	164.0	133.0	120.0	115.0	176.0	201.0	140.0	156.0	143.0	174.0	166.0	132.0	188.0	201.0	153.0	211.0	209.0	176.0	177.0	223.0	208.0	218.0	230.0	213.0	204.0	211.0	201.0	241.0	245.0	232.0	228.0	275.0	224.0	241.0	232.0	222.0	239.0	252.0	247.0	277.0	273.0	271.0	267.0	265.0	260.0	285.0	281.0	267.0	359.0	228.0	268.0	221.0	292.0	286.0	241.0	248.0	278.0	279.0	326.0	279.0	284.0	279.0	269.0	259.0	236.0	223.0	237.0	256.0	319.0	251.0	313.0	282.0	238.0	220.0	188.0	167.0	167.0	164.0	243.0	241.0	278.0	262.0	243.0	195.0	145.0	148.0	151.0	132.0	168.0	197.0	197.0	170.0	250.0	187.0	155.0	90.0	177.0	145.0	129.0	173.0	131.0	144.0	121.0	127.0	117.0	95.0	117.0	81.0	99.0	99.0	80.0	98.0	83.0	89.0	81.0	69.0	74.0	81.0	72.0	69.0	73.0	56.0	67.0	89.0	77.0	85.0	58.0	50.0	62.0	64.0	48.0	62.0	58.0	58.0	71.0	48.0	56.0	71.0	45.0	65.0	52.0	47.0	61.0	50.0	85.0	54.0	99.0	93.0	80.0	70.0	33.0	67.0	67.0	95.0	93.0	72.0	101.0	69.0	88.0	63.0	58.0	66.0	66.0	78.0	77.0	81.0	82.0	119.0	101.0	92.0	71.0	63.0	46.0	62.0	86.0	111.0	130.0	135.0	126.0	91.0	89.0	62.0	52.0	78.0	111.0	141.0	163.0	210.0	180.0	139.0	95.0	96.0	77.0	91.0	103.0	105.0	170.0	232.0	241.0	209.0	161.0	101.0	64.0	80.0	77.0	117.0	119.0	242.0	589.0	255.0	144.0	108.0	82.0	77.0	79.0	100.0	152.0	206.0	227.0	197.0	179.0	121.0	95.0	104.0	82.0	85.0	86.0	113.0	190.0	190.0	127.0	133.0	119.0	81.0	62.0	73.0	75.0	106.0	116.0	129.0	144.0	96.0	85.0	60.0	74.0	73.0	62.0	90.0	92.0	106.0	106.0	74.0	64.0	72.0	56.0	69.0	61.0	68.0	72.0	64.0	105.0	51.0	99.0	78.0	63.0	59.0	32.0	46.0	77.0	69.0	81.0	88.0	81.0	47.0	69.0	42.0	62.0	62.0	62.0	85.0	55.0	60.0	70.0	57.0	70.0	54.0	54.0	45.0	56.0	59.0	72.0	72.0	63.0	66.0	61.0	73.0	61.0	52.0	80.0	79.0	91.0	95.0	108.0	94.0	123.0	98.0	95.0	87.0	99.0	100.0	112.0	94.0	134.0	136.0	127.0	158.0	124.0	124.0	124.0	143.0	134.0	138.0	167.0	161.0	236.0	201.0	196.0	212.0	199.0	124.0	137.0	162.0	168.0	196.0	243.0	252.0	240.0	253.0	255.0	222.0	212.0	170.0	205.0	233.0	281.0	274.0	340.0	296.0	283.0	264.0	244.0	252.0	257.0	239.0	229.0	281.0	327.0	298.0	301.0	276.0	291.0	223.0	291.0	234.0	284.0	298.0	308.0	293.0	300.0	247.0	254.0	293.0	251.0	242.0	301.0	305.0	310.0	338.0	254.0	288.0	263.0	240.0	322.0	225.0	247.0	223.0	212.0	212.0	243.0	196.0	238.0	217.0	228.0	162.0	230.0	229.0	211.0	158.0	191.0	188.0	173.0	205.0	165.0	173.0	166.0	132.0	172.0	185.0	182.0	177.0	148.0	166.0	143.0	140.0	154.0	177.0	149.0	161.0	142.0	138.0	127.0	154.0	167.0	116.0	129.0	164.0	124.0	135.0	116.0	139.0	119.0	152.0	153.0	119.0	143.0	127.0	140.0	176.0	136.0	139.0	127.0	132.0	156.0	138.0	136.0	122.0	139.0	116.0	162.0	142.0	123.0	133.0	124.0	138.0	130.0	186.0	127.0	161.0	140.0
105.0	108.0	107.0	96.0	103.0	100.0	99.0	116.0	95.0	110.0	107.0	138.0	107.0	100.0	106.0	116.0	117.0	129.0	92.0	123.0	116.0	137.0	126.0	133.0	134.0	153.0	79.0	82.0	130.0	106.0	129.0	91.0	141.0	121.0	106.0	114.0	110.0	99.0	128.0	104.0	133.0	133.0	132.0	106.0	110.0	108.0	121.0	144.0	128.0	129.0	142.0	154.0	122.0	124.0	182.0	145.0	153.0	165.0	155.0	188.0	165.0	169.0	181.0	157.0	168.0	151.0	167.0	163.0	188.0	196.0	185.0	183.0	213.0	193.0	193.0	207.0	172.0	213.0	215.0	208.0	251.0	200.0	199.0	279.0	192.0	196.0	231.0	277.0	286.0	273.0	250.0	244.0	272.0	179.0	232.0	205.0	208.0	233.0	217.0	287.0	258.0	286.0	198.0	230.0	235.0	195.0	249.0	209.0	237.0	343.0	254.0	310.0	275.0	203.0	232.0	193.0	160.0	172.0	191.0	223.0	251.0	253.0	213.0	256.0	177.0	138.0	166.0	126.0	153.0	138.0	129.0	146.0	237.0	234.0	151.0	144.0	118.0	131.0	120.0	111.0	139.0	106.0	144.0	155.0	127.0	95.0	86.0	107.0	97.0	83.0	97.0	88.0	107.0	80.0	77.0	68.0	90.0	69.0	107.0	47.0	74.0	74.0	78.0	82.0	77.0	72.0	65.0	56.0	85.0	54.0	66.0	53.0	53.0	61.0	71.0	68.0	51.0	35.0	76.0	63.0	67.0	52.0	59.0	49.0	33.0	88.0	50.0	84.0	73.0	70.0	42.0	23.0	48.0	60.0	63.0	84.0	58.0	89.0	44.0	63.0	45.0	42.0	51.0	46.0	81.0	51.0	74.0	69.0	69.0	62.0	53.0	57.0	67.0	58.0	51.0	59.0	78.0	100.0	85.0	68.0	58.0	50.0	54.0	65.0	46.0	71.0	99.0	95.0	132.0	133.0	112.0	89.0	70.0	59.0	60.0	75.0	79.0	96.0	126.0	173.0	144.0	127.0	76.0	72.0	65.0	77.0	62.0	95.0	99.0	206.0	217.0	118.0	81.0	66.0	89.0	63.0	66.0	110.0	107.0	136.0	141.0	112.0	104.0	98.0	68.0	70.0	67.0	67.0	78.0	108.0	106.0	136.0	103.0	112.0	77.0	49.0	62.0	60.0	52.0	71.0	79.0	95.0	97.0	87.0	76.0	55.0	61.0	56.0	56.0	61.0	80.0	59.0	75.0	43.0	54.0	65.0	57.0	61.0	64.0	39.0	80.0	47.0	83.0	54.0	88.0	74.0	67.0	51.0	27.0	49.0	80.0	79.0	75.0	42.0	79.0	23.0	63.0	46.0	68.0	46.0	53.0	63.0	56.0	53.0	79.0	76.0	78.0	65.0	53.0	70.0	58.0	65.0	62.0	66.0	67.0	76.0	69.0	67.0	47.0	69.0	71.0	69.0	68.0	68.0	90.0	93.0	80.0	106.0	99.0	111.0	89.0	99.0	80.0	89.0	124.0	131.0	135.0	155.0	145.0	113.0	131.0	113.0	124.0	129.0	120.0	171.0	238.0	215.0	192.0	178.0	140.0	127.0	125.0	153.0	177.0	187.0	200.0	182.0	203.0	259.0	252.0	203.0	192.0	185.0	202.0	216.0	237.0	247.0	305.0	304.0	226.0	205.0	206.0	201.0	235.0	243.0	234.0	259.0	319.0	297.0	304.0	253.0	258.0	189.0	207.0	218.0	256.0	275.0	292.0	255.0	255.0	241.0	244.0	217.0	210.0	184.0	237.0	277.0	196.0	253.0	204.0	245.0	236.0	205.0	218.0	167.0	208.0	195.0	197.0	204.0	201.0	159.0	223.0	202.0	179.0	175.0	161.0	207.0	178.0	168.0	211.0	161.0	164.0	162.0	171.0	184.0	152.0	135.0	145.0	144.0	182.0	141.0	111.0	115.0	142.0	127.0	152.0	126.0	113.0	126.0	128.0	110.0	132.0	124.0	109.0	130.0	147.0	113.0	126.0	98.0	129.0	137.0	108.0	123.0	107.0	115.0	113.0	104.0	151.0	93.0	137.0	109.0	135.0	128.0	130.0	117.0	108.0	117.0	107.0	115.0	140.0	95.0	143.0	100.0	111.0	138.0	109.0	131.0	101.0	144.0	137.0
116.0	101.0	98.0	115.0	86.0	97.0	101.0	94.0	97.0	99.0	119.0	131.0	99.0	82.0	106.0	140.0	125.0	109.0	93.0	71.0	88.0	99.0	122.0	105.0	99.0	98.0	124.0	76.0	100.0	100.0	101.0	132.0	93.0	85.0	88.0	120.0	125.0	104.0	110.0	130.0	137.0	130.0	112.0	131.0	116.0	105.0	145.0	99.0	140.0	142.0	146.0	129.0	123.0	163.0	129.0	164.0	130.0	122.0	158.0	169.0	169.0	185.0	195.0	145.0	170.0	159.0	172.0	136.0	180.0	170.0	180.0	159.0	164.0	157.0	185.0	184.0	145.0	167.0	174.0	188.0	206.0	216.0	228.0	184.0	161.0	175.0	209.0	207.0	241.0	317.0	236.0	268.0	182.0	220.0	201.0	202.0	207.0	224.0	238.0	219.0	277.0	238.0	257.0	228.0	182.0	201.0	161.0	213.0	185.0	254.0	260.0	278.0	235.0	205.0	185.0	206.0	143.0	190.0	166.0	223.0	201.0	231.0	224.0	214.0	148.0	144.0	108.0	135.0	148.0	130.0	161.0	155.0	181.0	253.0	150.0	167.0	92.0	129.0	90.0	115.0	163.0	112.0	187.0	139.0	120.0	107.0	92.0	85.0	93.0	102.0	76.0	86.0	81.0	67.0	83.0	60.0	83.0	95.0	78.0	45.0	54.0	64.0	68.0	81.0	57.0	71.0	66.0	66.0	63.0	56.0	65.0	51.0	52.0	63.0	65.0	52.0	63.0	49.0	54.0	51.0	63.0	56.0	43.0	68.0	27.0	81.0	47.0	91.0	73.0	61.0	44.0	15.0	53.0	54.0	78.0	77.0	39.0	77.0	55.0	62.0	49.0	40.0	47.0	55.0	57.0	54.0	55.0	70.0	66.0	58.0	37.0	48.0	39.0	59.0	55.0	44.0	55.0	74.0	70.0	65.0	64.0	48.0	53.0	58.0	65.0	59.0	72.0	93.0	69.0	86.0	88.0	60.0	59.0	73.0	60.0	54.0	60.0	88.0	91.0	101.0	124.0	93.0	85.0	66.0	55.0	51.0	58.0	64.0	114.0	108.0	151.0	143.0	106.0	67.0	51.0	59.0	57.0	64.0	95.0	89.0	117.0	112.0	113.0	89.0	63.0	74.0	59.0	45.0	59.0	80.0	71.0	82.0	71.0	106.0	78.0	69.0	58.0	51.0	55.0	61.0	49.0	74.0	83.0	80.0	56.0	44.0	61.0	59.0	57.0	46.0	45.0	54.0	53.0	80.0	51.0	51.0	54.0	57.0	73.0	57.0	47.0	71.0	48.0	65.0	55.0	66.0	60.0	69.0	54.0	37.0	59.0	64.0	75.0	72.0	68.0	77.0	41.0	62.0	53.0	40.0	48.0	64.0	57.0	45.0	62.0	70.0	45.0	54.0	39.0	67.0	48.0	35.0	68.0	76.0	80.0	67.0	66.0	73.0	50.0	54.0	44.0	69.0	73.0	84.0	92.0	83.0	90.0	93.0	92.0	70.0	79.0	85.0	80.0	88.0	83.0	93.0	132.0	139.0	145.0	120.0	139.0	110.0	111.0	124.0	128.0	136.0	154.0	232.0	181.0	205.0	172.0	151.0	148.0	115.0	124.0	146.0	234.0	206.0	200.0	202.0	296.0	205.0	170.0	155.0	151.0	160.0	209.0	246.0	267.0	279.0	253.0	207.0	210.0	219.0	188.0	218.0	215.0	247.0	269.0	257.0	248.0	270.0	228.0	206.0	170.0	214.0	223.0	246.0	254.0	254.0	241.0	243.0	226.0	213.0	172.0	195.0	230.0	216.0	272.0	180.0	199.0	174.0	208.0	240.0	164.0	217.0	168.0	184.0	207.0	160.0	186.0	176.0	170.0	174.0	143.0	180.0	164.0	151.0	120.0	180.0	169.0	150.0	143.0	133.0	158.0	133.0	149.0	130.0	113.0	145.0	133.0	149.0	150.0	117.0	143.0	134.0	118.0	118.0	129.0	96.0	126.0	107.0	135.0	94.0	107.0	133.0	117.0	112.0	126.0	118.0	117.0	150.0	123.0	100.0	109.0	141.0	118.0	125.0	128.0	92.0	137.0	118.0	110.0	140.0	90.0	135.0	107.0	105.0	121.0	95.0	105.0	111.0	127.0	111.0	97.0	112.0	138.0	97.0	153.0	103.0	148.0
94.0	96.0	89.0	120.0	94.0	95.0	112.0	105.0	117.0	96.0	85.0	102.0	99.0	100.0	130.0	97.0	85.0	86.0	98.0	75.0	115.0	130.0	118.0	103.0	133.0	99.0	137.0	100.0	90.0	141.0	131.0	122.0	108.0	90.0	102.0	108.0	105.0	124.0	106.0	111.0	131.0	126.0	99.0	118.0	134.0	117.0	82.0	131.0	113.0	95.0	135.0	143.0	130.0	133.0	154.0	128.0	129.0	127.0	125.0	137.0	186.0	158.0	109.0	159.0	157.0	134.0	162.0	134.0	172.0	151.0	199.0	199.0	160.0	183.0	201.0	166.0	188.0	173.0	234.0	186.0	216.0	187.0	180.0	161.0	185.0	187.0	247.0	213.0	240.0	244.0	200.0	220.0	210.0	157.0	178.0	197.0	193.0	195.0	222.0	278.0	300.0	255.0	205.0	169.0	172.0	178.0	169.0	185.0	244.0	256.0	324.0	250.0	228.0	217.0	136.0	151.0	142.0	152.0	205.0	235.0	231.0	197.0	210.0	219.0	118.0	132.0	111.0	166.0	136.0	141.0	131.0	137.0	236.0	189.0	169.0	97.0	119.0	110.0	99.0	135.0	116.0	152.0	116.0	128.0	99.0	98.0	104.0	89.0	70.0	102.0	58.0	78.0	82.0	111.0	73.0	90.0	58.0	67.0	59.0	70.0	50.0	79.0	86.0	72.0	80.0	68.0	43.0	44.0	37.0	50.0	55.0	52.0	52.0	46.0	60.0	42.0	50.0	62.0	54.0	60.0	62.0	54.0	65.0	42.0	72.0	48.0	70.0	49.0	61.0	42.0	28.0	49.0	71.0	60.0	76.0	47.0	62.0	45.0	75.0	49.0	50.0	62.0	44.0	55.0	56.0	52.0	46.0	60.0	52.0	45.0	59.0	57.0	60.0	48.0	59.0	59.0	65.0	65.0	70.0	50.0	45.0	38.0	39.0	62.0	58.0	66.0	73.0	73.0	107.0	99.0	77.0	81.0	55.0	61.0	49.0	62.0	77.0	106.0	87.0	104.0	99.0	78.0	62.0	62.0	58.0	57.0	63.0	74.0	134.0	78.0	89.0	143.0	93.0	66.0	55.0	62.0	79.0	89.0	75.0	74.0	111.0	76.0	102.0	80.0	67.0	44.0	57.0	54.0	78.0	78.0	81.0	80.0	74.0	76.0	71.0	50.0	66.0	50.0	51.0	53.0	54.0	49.0	77.0	85.0	56.0	62.0	56.0	36.0	57.0	49.0	54.0	45.0	50.0	74.0	77.0	48.0	63.0	41.0	55.0	45.0	57.0	41.0	33.0	66.0	47.0	67.0	67.0	57.0	43.0	23.0	44.0	47.0	52.0	73.0	63.0	71.0	24.0	61.0	47.0	43.0	40.0	46.0	43.0	50.0	45.0	65.0	57.0	58.0	54.0	55.0	72.0	53.0	47.0	47.0	75.0	73.0	70.0	49.0	53.0	60.0	52.0	52.0	55.0	82.0	86.0	81.0	86.0	88.0	98.0	73.0	107.0	80.0	75.0	80.0	81.0	104.0	129.0	131.0	136.0	158.0	96.0	114.0	118.0	110.0	116.0	156.0	175.0	212.0	209.0	144.0	137.0	150.0	103.0	133.0	111.0	169.0	172.0	168.0	226.0	226.0	294.0	201.0	181.0	162.0	179.0	151.0	155.0	241.0	251.0	293.0	255.0	255.0	178.0	219.0	181.0	210.0	206.0	260.0	221.0	231.0	273.0	270.0	226.0	230.0	174.0	222.0	166.0	258.0	238.0	224.0	221.0	227.0	230.0	194.0	162.0	188.0	228.0	218.0	192.0	185.0	176.0	187.0	257.0	215.0	191.0	157.0	160.0	177.0	169.0	156.0	153.0	215.0	170.0	188.0	171.0	134.0	133.0	160.0	168.0	171.0	152.0	158.0	124.0	123.0	165.0	124.0	129.0	128.0	129.0	162.0	151.0	121.0	118.0	109.0	123.0	127.0	92.0	142.0	88.0	138.0	123.0	109.0	127.0	95.0	99.0	107.0	97.0	92.0	88.0	99.0	125.0	134.0	114.0	87.0	115.0	100.0	97.0	139.0	76.0	120.0	118.0	119.0	98.0	128.0	144.0	101.0	119.0	102.0	109.0	117.0	113.0	136.0	83.0	114.0	85.0	104.0	104.0	85.0	100.0	104.0	140.0
87.0	97.0	88.0	75.0	113.0	89.0	94.0	96.0	79.0	88.0	116.0	94.0	88.0	102.0	127.0	105.0	85.0	79.0	81.0	92.0	69.0	115.0	82.0	102.0	98.0	88.0	121.0	125.0	100.0	79.0	80.0	89.0	115.0	66.0	75.0	93.0	81.0	98.0	91.0	106.0	115.0	100.0	118.0	98.0	136.0	119.0	74.0	91.0	106.0	125.0	108.0	107.0	101.0	132.0	115.0	111.0	131.0	114.0	126.0	138.0	142.0	164.0	131.0	148.0	132.0	124.0	136.0	152.0	145.0	154.0	159.0	170.0	135.0	159.0	152.0	165.0	122.0	165.0	139.0	168.0	159.0	180.0	147.0	174.0	157.0	173.0	187.0	200.0	213.0	222.0	230.0	204.0	204.0	169.0	192.0	172.0	201.0	212.0	190.0	193.0	236.0	242.0	222.0	181.0	124.0	136.0	245.0	173.0	222.0	216.0	248.0	245.0	215.0	186.0	145.0	137.0	150.0	161.0	228.0	170.0	215.0	220.0	153.0	162.0	120.0	116.0	122.0	119.0	136.0	124.0	141.0	146.0	254.0	158.0	160.0	125.0	114.0	95.0	85.0	109.0	111.0	169.0	129.0	114.0	99.0	72.0	90.0	85.0	90.0	91.0	80.0	91.0	81.0	111.0	69.0	61.0	72.0	57.0	52.0	68.0	66.0	58.0	68.0	63.0	78.0	59.0	44.0	54.0	40.0	51.0	46.0	58.0	44.0	49.0	54.0	54.0	42.0	58.0	47.0	69.0	46.0	44.0	47.0	30.0	76.0	31.0	69.0	58.0	60.0	27.0	15.0	38.0	57.0	55.0	69.0	43.0	54.0	42.0	43.0	39.0	55.0	58.0	41.0	57.0	43.0	57.0	61.0	42.0	49.0	43.0	51.0	33.0	41.0	43.0	41.0	47.0	72.0	47.0	55.0	40.0	43.0	40.0	41.0	61.0	50.0	51.0	54.0	67.0	69.0	67.0	59.0	63.0	55.0	49.0	44.0	47.0	49.0	56.0	65.0	91.0	76.0	64.0	54.0	55.0	47.0	48.0	48.0	50.0	74.0	89.0	59.0	62.0	99.0	51.0	61.0	48.0	66.0	69.0	51.0	64.0	76.0	60.0	58.0	61.0	56.0	38.0	45.0	51.0	71.0	68.0	61.0	53.0	75.0	50.0	63.0	49.0	43.0	40.0	33.0	43.0	47.0	38.0	55.0	63.0	73.0	55.0	43.0	38.0	41.0	58.0	40.0	47.0	47.0	64.0	67.0	53.0	34.0	52.0	30.0	44.0	34.0	43.0	40.0	40.0	66.0	51.0	69.0	63.0	69.0	34.0	24.0	39.0	61.0	65.0	85.0	56.0	54.0	29.0	61.0	33.0	42.0	43.0	55.0	47.0	38.0	40.0	60.0	50.0	52.0	52.0	43.0	53.0	37.0	54.0	52.0	63.0	59.0	58.0	58.0	48.0	49.0	43.0	54.0	50.0	81.0	93.0	70.0	77.0	71.0	79.0	81.0	83.0	89.0	66.0	72.0	108.0	111.0	122.0	107.0	165.0	128.0	125.0	118.0	95.0	114.0	115.0	186.0	165.0	234.0	175.0	170.0	154.0	156.0	107.0	118.0	92.0	165.0	178.0	200.0	219.0	203.0	230.0	234.0	157.0	146.0	128.0	128.0	156.0	264.0	241.0	266.0	228.0	235.0	187.0	185.0	176.0	195.0	200.0	210.0	237.0	237.0	226.0	255.0	151.0	202.0	192.0	199.0	205.0	217.0	207.0	195.0	240.0	212.0	187.0	195.0	188.0	172.0	209.0	181.0	213.0	175.0	186.0	173.0	167.0	169.0	144.0	181.0	160.0	120.0	176.0	131.0	161.0	130.0	142.0	161.0	145.0	111.0	172.0	126.0	127.0	138.0	137.0	97.0	150.0	143.0	119.0	115.0	132.0	114.0	129.0	101.0	135.0	115.0	96.0	119.0	121.0	126.0	84.0	111.0	102.0	91.0	97.0	108.0	98.0	110.0	102.0	84.0	96.0	104.0	117.0	127.0	119.0	116.0	71.0	83.0	138.0	103.0	120.0	100.0	132.0	98.0	89.0	129.0	97.0	121.0	97.0	99.0	118.0	101.0	132.0	101.0	103.0	113.0	94.0	130.0	96.0	80.0	114.0	100.0	137.0	114.0
73.0	83.0	63.0	77.0	99.0	78.0	101.0	108.0	88.0	70.0	78.0	81.0	84.0	99.0	92.0	86.0	89.0	71.0	105.0	72.0	70.0	89.0	82.0	113.0	72.0	114.0	73.0	107.0	61.0	95.0	65.0	86.0	91.0	78.0	102.0	82.0	69.0	103.0	104.0	84.0	104.0	135.0	117.0	109.0	97.0	82.0	93.0	86.0	121.0	119.0	115.0	105.0	101.0	110.0	102.0	118.0	108.0	101.0	110.0	142.0	143.0	128.0	114.0	141.0	111.0	121.0	111.0	140.0	132.0	167.0	165.0	141.0	148.0	142.0	119.0	156.0	141.0	138.0	151.0	150.0	148.0	167.0	118.0	121.0	150.0	135.0	177.0	260.0	203.0	171.0	189.0	208.0	204.0	140.0	140.0	167.0	176.0	217.0	188.0	259.0	214.0	224.0	215.0	163.0	151.0	160.0	184.0	230.0	158.0	260.0	252.0	222.0	166.0	155.0	126.0	116.0	121.0	159.0	245.0	187.0	171.0	168.0	117.0	127.0	110.0	110.0	124.0	125.0	130.0	138.0	138.0	203.0	129.0	133.0	90.0	97.0	116.0	103.0	114.0	113.0	137.0	134.0	146.0	102.0	65.0	100.0	79.0	82.0	79.0	66.0	108.0	68.0	80.0	82.0	91.0	82.0	67.0	56.0	42.0	51.0	79.0	58.0	74.0	61.0	71.0	47.0	58.0	30.0	51.0	55.0	42.0	40.0	54.0	60.0	45.0	45.0	68.0	44.0	55.0	44.0	26.0	58.0	31.0	55.0	31.0	69.0	55.0	51.0	39.0	14.0	36.0	42.0	51.0	57.0	40.0	56.0	40.0	45.0	35.0	46.0	49.0	50.0	42.0	42.0	44.0	47.0	29.0	44.0	28.0	35.0	34.0	41.0	29.0	35.0	53.0	55.0	54.0	45.0	44.0	46.0	43.0	35.0	46.0	57.0	49.0	56.0	34.0	51.0	46.0	50.0	68.0	40.0	35.0	40.0	26.0	35.0	55.0	54.0	49.0	61.0	51.0	38.0	52.0	44.0	45.0	41.0	41.0	55.0	39.0	56.0	55.0	60.0	47.0	31.0	45.0	50.0	53.0	66.0	46.0	41.0	43.0	48.0	54.0	64.0	39.0	44.0	42.0	55.0	56.0	43.0	46.0	64.0	54.0	31.0	42.0	52.0	38.0	43.0	39.0	48.0	35.0	42.0	43.0	34.0	41.0	49.0	36.0	35.0	43.0	52.0	28.0	51.0	44.0	41.0	47.0	56.0	28.0	58.0	43.0	46.0	36.0	33.0	46.0	29.0	51.0	29.0	57.0	58.0	53.0	39.0	23.0	39.0	45.0	52.0	62.0	44.0	54.0	43.0	59.0	35.0	33.0	28.0	34.0	45.0	34.0	42.0	59.0	36.0	38.0	53.0	46.0	48.0	42.0	51.0	50.0	65.0	50.0	76.0	65.0	52.0	48.0	41.0	39.0	58.0	51.0	78.0	82.0	74.0	64.0	92.0	103.0	92.0	78.0	66.0	90.0	103.0	102.0	112.0	136.0	112.0	106.0	113.0	102.0	96.0	103.0	124.0	144.0	125.0	164.0	146.0	150.0	139.0	178.0	131.0	114.0	87.0	125.0	158.0	242.0	195.0	213.0	231.0	206.0	141.0	127.0	119.0	128.0	171.0	208.0	175.0	250.0	246.0	190.0	188.0	165.0	150.0	153.0	161.0	199.0	234.0	203.0	236.0	191.0	159.0	223.0	155.0	137.0	140.0	187.0	171.0	199.0	215.0	163.0	163.0	175.0	176.0	170.0	174.0	181.0	138.0	138.0	192.0	171.0	172.0	161.0	134.0	170.0	129.0	154.0	130.0	137.0	130.0	125.0	133.0	144.0	136.0	128.0	113.0	140.0	142.0	146.0	123.0	121.0	136.0	106.0	114.0	125.0	112.0	134.0	80.0	116.0	118.0	108.0	115.0	88.0	108.0	113.0	75.0	91.0	99.0	92.0	118.0	113.0	76.0	90.0	86.0	89.0	69.0	114.0	97.0	100.0	102.0	112.0	86.0	74.0	100.0	120.0	90.0	103.0	113.0	95.0	102.0	126.0	89.0	120.0	91.0	93.0	102.0	101.0	103.0	90.0	115.0	103.0	81.0	107.0	74.0	93.0	81.0	90.0	100.0	93.0
94.0	80.0	79.0	67.0	71.0	90.0	87.0	98.0	79.0	104.0	77.0	60.0	96.0	95.0	72.0	76.0	68.0	74.0	85.0	85.0	99.0	81.0	97.0	92.0	92.0	95.0	75.0	79.0	116.0	94.0	74.0	87.0	62.0	79.0	79.0	80.0	91.0	87.0	103.0	96.0	83.0	94.0	90.0	89.0	105.0	120.0	103.0	93.0	79.0	105.0	102.0	93.0	131.0	95.0	96.0	118.0	105.0	128.0	77.0	115.0	134.0	107.0	137.0	126.0	134.0	123.0	154.0	152.0	100.0	139.0	142.0	127.0	129.0	111.0	102.0	129.0	136.0	144.0	139.0	126.0	162.0	146.0	142.0	142.0	129.0	174.0	142.0	185.0	165.0	176.0	170.0	194.0	142.0	150.0	145.0	157.0	140.0	208.0	155.0	232.0	200.0	192.0	213.0	150.0	149.0	154.0	189.0	252.0	178.0	232.0	214.0	188.0	172.0	123.0	116.0	134.0	136.0	166.0	167.0	162.0	179.0	156.0	121.0	105.0	116.0	112.0	126.0	117.0	112.0	119.0	152.0	194.0	116.0	135.0	83.0	106.0	114.0	75.0	99.0	120.0	117.0	135.0	139.0	113.0	74.0	76.0	67.0	83.0	59.0	81.0	85.0	92.0	90.0	71.0	60.0	71.0	61.0	46.0	55.0	43.0	75.0	65.0	77.0	57.0	89.0	41.0	74.0	41.0	53.0	44.0	43.0	65.0	49.0	54.0	46.0	35.0	43.0	42.0	57.0	32.0	51.0	46.0	29.0	55.0	37.0	57.0	52.0	54.0	33.0	22.0	45.0	51.0	59.0	71.0	41.0	38.0	25.0	51.0	36.0	52.0	40.0	44.0	52.0	41.0	42.0	50.0	42.0	46.0	34.0	36.0	32.0	45.0	49.0	40.0	46.0	42.0	35.0	39.0	34.0	32.0	35.0	40.0	44.0	59.0	40.0	45.0	48.0	41.0	60.0	56.0	35.0	51.0	47.0	47.0	38.0	33.0	37.0	32.0	44.0	47.0	39.0	49.0	46.0	46.0	40.0	54.0	43.0	38.0	54.0	42.0	43.0	33.0	29.0	38.0	36.0	46.0	40.0	50.0	51.0	41.0	51.0	36.0	50.0	32.0	41.0	48.0	47.0	51.0	36.0	54.0	46.0	40.0	47.0	35.0	49.0	44.0	35.0	54.0	51.0	34.0	26.0	33.0	43.0	30.0	40.0	47.0	44.0	46.0	48.0	22.0	37.0	34.0	32.0	32.0	47.0	52.0	36.0	34.0	42.0	22.0	44.0	41.0	34.0	45.0	28.0	52.0	43.0	49.0	54.0	53.0	28.0	30.0	37.0	48.0	65.0	50.0	55.0	46.0	25.0	51.0	43.0	47.0	44.0	43.0	57.0	38.0	35.0	71.0	33.0	55.0	38.0	51.0	43.0	46.0	55.0	37.0	55.0	83.0	62.0	40.0	50.0	63.0	38.0	47.0	65.0	72.0	66.0	81.0	80.0	91.0	79.0	81.0	86.0	73.0	69.0	89.0	91.0	109.0	134.0	107.0	153.0	110.0	119.0	109.0	86.0	89.0	98.0	122.0	141.0	199.0	154.0	139.0	117.0	109.0	102.0	112.0	111.0	157.0	184.0	157.0	178.0	198.0	225.0	201.0	148.0	139.0	125.0	117.0	169.0	204.0	237.0	242.0	243.0	206.0	142.0	153.0	187.0	152.0	166.0	176.0	157.0	219.0	197.0	206.0	187.0	189.0	141.0	141.0	134.0	190.0	167.0	174.0	197.0	149.0	180.0	158.0	172.0	124.0	154.0	138.0	183.0	143.0	157.0	138.0	127.0	182.0	117.0	159.0	158.0	128.0	118.0	143.0	127.0	127.0	128.0	142.0	118.0	116.0	138.0	118.0	113.0	109.0	116.0	131.0	88.0	78.0	100.0	82.0	111.0	93.0	94.0	99.0	108.0	124.0	122.0	75.0	73.0	84.0	89.0	90.0	74.0	110.0	112.0	106.0	78.0	102.0	97.0	88.0	71.0	120.0	100.0	71.0	85.0	80.0	85.0	68.0	111.0	93.0	105.0	88.0	104.0	122.0	89.0	113.0	104.0	97.0	79.0	111.0	86.0	84.0	108.0	94.0	85.0	97.0	85.0	88.0	91.0	101.0	97.0	103.0	103.0
75.0	52.0	79.0	71.0	95.0	99.0	110.0	86.0	77.0	74.0	70.0	77.0	82.0	66.0	93.0	59.0	79.0	104.0	90.0	97.0	64.0	62.0	89.0	75.0	89.0	73.0	110.0	77.0	105.0	56.0	82.0	81.0	65.0	70.0	85.0	79.0	85.0	74.0	66.0	87.0	65.0	75.0	101.0	81.0	103.0	93.0	108.0	106.0	121.0	116.0	88.0	92.0	114.0	79.0	93.0	112.0	93.0	125.0	129.0	97.0	135.0	103.0	148.0	117.0	108.0	126.0	140.0	128.0	114.0	122.0	149.0	110.0	143.0	122.0	113.0	150.0	159.0	140.0	144.0	127.0	122.0	98.0	138.0	123.0	140.0	161.0	206.0	185.0	195.0	170.0	169.0	164.0	164.0	166.0	151.0	165.0	191.0	202.0	235.0	180.0	176.0	136.0	152.0	129.0	156.0	133.0	204.0	194.0	218.0	197.0	151.0	114.0	148.0	94.0	110.0	127.0	145.0	210.0	185.0	161.0	209.0	125.0	85.0	94.0	99.0	123.0	116.0	121.0	108.0	131.0	200.0	174.0	125.0	94.0	93.0	128.0	82.0	120.0	90.0	115.0	124.0	117.0	110.0	68.0	79.0	62.0	86.0	73.0	60.0	99.0	59.0	83.0	62.0	70.0	68.0	48.0	59.0	51.0	43.0	58.0	62.0	58.0	58.0	87.0	30.0	65.0	44.0	51.0	35.0	38.0	73.0	39.0	53.0	44.0	36.0	56.0	41.0	56.0	41.0	42.0	41.0	26.0	61.0	35.0	55.0	55.0	43.0	25.0	23.0	32.0	53.0	38.0	58.0	26.0	37.0	31.0	53.0	32.0	46.0	45.0	40.0	50.0	32.0	31.0	41.0	32.0	26.0	38.0	30.0	45.0	29.0	36.0	42.0	50.0	52.0	44.0	42.0	35.0	35.0	22.0	42.0	31.0	45.0	40.0	39.0	31.0	34.0	37.0	40.0	46.0	46.0	49.0	48.0	36.0	58.0	33.0	31.0	43.0	46.0	36.0	44.0	43.0	30.0	49.0	46.0	41.0	31.0	27.0	36.0	34.0	38.0	17.0	40.0	42.0	32.0	51.0	48.0	49.0	38.0	23.0	41.0	33.0	44.0	40.0	38.0	56.0	35.0	54.0	31.0	40.0	45.0	55.0	34.0	45.0	33.0	47.0	47.0	46.0	38.0	25.0	40.0	32.0	27.0	32.0	36.0	56.0	43.0	40.0	40.0	43.0	39.0	26.0	29.0	48.0	27.0	49.0	38.0	35.0	50.0	50.0	38.0	44.0	34.0	49.0	30.0	40.0	32.0	62.0	47.0	36.0	30.0	25.0	27.0	68.0	48.0	56.0	47.0	49.0	37.0	39.0	29.0	42.0	31.0	40.0	42.0	33.0	44.0	41.0	43.0	41.0	48.0	38.0	38.0	50.0	45.0	49.0	58.0	66.0	52.0	54.0	39.0	54.0	37.0	49.0	71.0	67.0	61.0	76.0	74.0	66.0	53.0	92.0	87.0	64.0	88.0	72.0	82.0	101.0	105.0	133.0	137.0	103.0	114.0	85.0	118.0	92.0	142.0	102.0	125.0	211.0	148.0	158.0	141.0	110.0	92.0	91.0	114.0	165.0	184.0	132.0	171.0	189.0	232.0	175.0	122.0	122.0	121.0	99.0	128.0	186.0	200.0	201.0	233.0	165.0	163.0	151.0	151.0	145.0	147.0	161.0	183.0	206.0	190.0	204.0	173.0	189.0	123.0	162.0	164.0	152.0	161.0	179.0	172.0	168.0	160.0	187.0	145.0	134.0	145.0	166.0	161.0	130.0	151.0	135.0	105.0	196.0	87.0	160.0	103.0	124.0	139.0	143.0	125.0	145.0	122.0	116.0	112.0	124.0	112.0	140.0	109.0	117.0	150.0	132.0	101.0	95.0	123.0	85.0	85.0	72.0	84.0	79.0	107.0	122.0	83.0	76.0	94.0	101.0	80.0	76.0	109.0	95.0	84.0	92.0	94.0	90.0	75.0	95.0	101.0	74.0	88.0	82.0	64.0	99.0	87.0	68.0	82.0	139.0	111.0	88.0	88.0	83.0	116.0	99.0	92.0	81.0	81.0	84.0	116.0	103.0	117.0	96.0	95.0	104.0	75.0	101.0	86.0	98.0	96.0	71.0	123.0
98.0	74.0	59.0	102.0	69.0	107.0	91.0	69.0	94.0	71.0	62.0	89.0	98.0	83.0	94.0	68.0	75.0	106.0	98.0	92.0	102.0	84.0	67.0	94.0	96.0	77.0	87.0	109.0	96.0	77.0	67.0	67.0	101.0	88.0	86.0	73.0	88.0	86.0	92.0	87.0	61.0	85.0	89.0	95.0	98.0	89.0	110.0	104.0	91.0	87.0	108.0	82.0	87.0	123.0	102.0	110.0	91.0	105.0	138.0	130.0	98.0	113.0	126.0	125.0	112.0	125.0	132.0	116.0	109.0	130.0	137.0	133.0	113.0	102.0	112.0	135.0	145.0	113.0	160.0	129.0	133.0	151.0	121.0	114.0	155.0	163.0	192.0	176.0	159.0	158.0	176.0	176.0	162.0	145.0	168.0	153.0	154.0	173.0	205.0	201.0	188.0	146.0	145.0	148.0	166.0	156.0	172.0	202.0	216.0	163.0	168.0	134.0	145.0	119.0	126.0	113.0	157.0	200.0	182.0	168.0	158.0	142.0	120.0	91.0	82.0	99.0	100.0	148.0	128.0	131.0	165.0	136.0	125.0	94.0	128.0	96.0	90.0	108.0	88.0	119.0	103.0	95.0	112.0	71.0	87.0	67.0	70.0	86.0	61.0	72.0	84.0	74.0	77.0	68.0	54.0	51.0	50.0	44.0	47.0	63.0	56.0	60.0	51.0	43.0	41.0	65.0	46.0	67.0	37.0	43.0	52.0	39.0	57.0	41.0	33.0	70.0	36.0	41.0	42.0	56.0	53.0	31.0	46.0	34.0	63.0	51.0	44.0	32.0	22.0	24.0	49.0	56.0	46.0	27.0	46.0	37.0	38.0	30.0	47.0	43.0	37.0	41.0	33.0	42.0	53.0	30.0	38.0	38.0	32.0	39.0	27.0	40.0	37.0	43.0	48.0	43.0	35.0	38.0	28.0	30.0	32.0	44.0	41.0	43.0	44.0	47.0	39.0	32.0	41.0	32.0	40.0	46.0	46.0	37.0	50.0	63.0	43.0	27.0	37.0	36.0	34.0	46.0	33.0	62.0	56.0	52.0	43.0	36.0	26.0	31.0	36.0	31.0	23.0	45.0	55.0	60.0	52.0	50.0	53.0	49.0	31.0	46.0	36.0	40.0	36.0	55.0	48.0	42.0	56.0	41.0	42.0	49.0	34.0	50.0	45.0	29.0	36.0	63.0	46.0	27.0	40.0	31.0	34.0	36.0	36.0	58.0	54.0	43.0	31.0	31.0	28.0	39.0	35.0	28.0	45.0	39.0	48.0	38.0	40.0	42.0	27.0	38.0	28.0	35.0	54.0	36.0	53.0	31.0	61.0	55.0	45.0	33.0	18.0	37.0	39.0	40.0	54.0	38.0	58.0	26.0	49.0	38.0	45.0	53.0	42.0	39.0	50.0	39.0	53.0	36.0	58.0	27.0	49.0	59.0	53.0	37.0	43.0	65.0	51.0	51.0	53.0	50.0	53.0	40.0	48.0	63.0	60.0	67.0	74.0	63.0	75.0	77.0	55.0	82.0	79.0	87.0	90.0	71.0	77.0	122.0	123.0	117.0	114.0	113.0	95.0	95.0	118.0	101.0	137.0	142.0	169.0	149.0	127.0	130.0	135.0	83.0	103.0	107.0	146.0	177.0	198.0	199.0	216.0	214.0	169.0	148.0	113.0	119.0	149.0	122.0	209.0	193.0	196.0	187.0	197.0	185.0	174.0	122.0	148.0	138.0	197.0	198.0	220.0	234.0	205.0	170.0	171.0	118.0	149.0	145.0	191.0	162.0	169.0	177.0	176.0	164.0	130.0	147.0	116.0	144.0	179.0	173.0	148.0	137.0	163.0	151.0	145.0	143.0	137.0	114.0	120.0	126.0	135.0	114.0	118.0	124.0	120.0	115.0	103.0	96.0	98.0	107.0	127.0	123.0	128.0	111.0	87.0	120.0	89.0	83.0	70.0	88.0	101.0	110.0	77.0	94.0	54.0	100.0	78.0	65.0	96.0	83.0	114.0	108.0	83.0	75.0	76.0	73.0	101.0	96.0	80.0	88.0	70.0	80.0	89.0	84.0	56.0	90.0	78.0	89.0	105.0	95.0	89.0	92.0	103.0	101.0	85.0	80.0	99.0	88.0	80.0	86.0	106.0	87.0	101.0	80.0	80.0	82.0	92.0	82.0	91.0
73.0	64.0	90.0	71.0	71.0	59.0	96.0	87.0	81.0	61.0	82.0	126.0	74.0	97.0	66.0	86.0	88.0	75.0	79.0	97.0	73.0	87.0	84.0	107.0	103.0	88.0	85.0	82.0	77.0	82.0	79.0	80.0	92.0	86.0	62.0	77.0	67.0	96.0	62.0	67.0	86.0	91.0	100.0	79.0	95.0	115.0	117.0	110.0	101.0	103.0	108.0	97.0	99.0	134.0	107.0	105.0	101.0	111.0	131.0	124.0	144.0	109.0	111.0	132.0	140.0	142.0	138.0	126.0	134.0	130.0	112.0	165.0	134.0	141.0	138.0	126.0	158.0	150.0	156.0	137.0	113.0	150.0	124.0	143.0	153.0	192.0	182.0	139.0	177.0	163.0	159.0	177.0	172.0	167.0	174.0	164.0	184.0	204.0	202.0	192.0	171.0	163.0	125.0	183.0	148.0	250.0	188.0	207.0	232.0	174.0	137.0	151.0	98.0	124.0	153.0	185.0	159.0	174.0	170.0	159.0	137.0	99.0	92.0	99.0	91.0	114.0	134.0	140.0	147.0	193.0	137.0	146.0	114.0	101.0	108.0	67.0	123.0	111.0	108.0	86.0	112.0	71.0	59.0	99.0	86.0	104.0	77.0	81.0	84.0	66.0	87.0	54.0	103.0	60.0	69.0	47.0	57.0	43.0	50.0	53.0	53.0	57.0	59.0	42.0	66.0	39.0	53.0	52.0	46.0	40.0	50.0	51.0	41.0	41.0	38.0	38.0	53.0	44.0	52.0	50.0	23.0	65.0	21.0	70.0	46.0	55.0	39.0	19.0	47.0	45.0	73.0	63.0	38.0	58.0	37.0	42.0	32.0	49.0	40.0	30.0	45.0	38.0	36.0	38.0	41.0	41.0	32.0	52.0	44.0	30.0	49.0	29.0	53.0	63.0	45.0	38.0	39.0	24.0	36.0	34.0	40.0	37.0	49.0	61.0	58.0	65.0	54.0	51.0	57.0	52.0	46.0	55.0	64.0	66.0	84.0	73.0	63.0	40.0	46.0	35.0	52.0	50.0	83.0	64.0	91.0	89.0	56.0	38.0	47.0	33.0	47.0	30.0	31.0	60.0	92.0	106.0	85.0	60.0	58.0	46.0	30.0	54.0	54.0	55.0	70.0	77.0	91.0	51.0	48.0	57.0	55.0	37.0	36.0	55.0	56.0	69.0	62.0	60.0	56.0	38.0	24.0	41.0	42.0	33.0	47.0	55.0	52.0	46.0	46.0	41.0	38.0	32.0	45.0	33.0	48.0	54.0	68.0	39.0	40.0	54.0	37.0	49.0	39.0	39.0	41.0	42.0	41.0	42.0	42.0	65.0	49.0	37.0	14.0	31.0	51.0	56.0	49.0	39.0	39.0	36.0	56.0	42.0	56.0	50.0	41.0	41.0	55.0	47.0	57.0	33.0	47.0	38.0	49.0	40.0	48.0	47.0	41.0	36.0	69.0	73.0	55.0	50.0	51.0	50.0	39.0	58.0	52.0	85.0	58.0	79.0	85.0	64.0	94.0	64.0	73.0	95.0	93.0	97.0	96.0	134.0	96.0	135.0	98.0	102.0	106.0	94.0	84.0	123.0	134.0	151.0	187.0	161.0	154.0	129.0	114.0	86.0	111.0	104.0	125.0	184.0	161.0	171.0	168.0	185.0	191.0	144.0	104.0	137.0	121.0	165.0	171.0	219.0	190.0	262.0	210.0	179.0	146.0	148.0	163.0	193.0	183.0	198.0	242.0	224.0	239.0	165.0	179.0	123.0	189.0	184.0	182.0	171.0	201.0	203.0	204.0	181.0	168.0	126.0	172.0	184.0	155.0	187.0	158.0	148.0	156.0	134.0	168.0	130.0	137.0	124.0	148.0	153.0	140.0	138.0	124.0	144.0	154.0	108.0	118.0	137.0	137.0	137.0	110.0	126.0	85.0	113.0	113.0	94.0	119.0	104.0	75.0	99.0	98.0	113.0	97.0	91.0	112.0	103.0	78.0	93.0	86.0	86.0	114.0	84.0	95.0	93.0	78.0	91.0	82.0	92.0	89.0	77.0	111.0	80.0	84.0	81.0	82.0	92.0	81.0	96.0	99.0	106.0	88.0	96.0	111.0	93.0	79.0	94.0	97.0	87.0	82.0	114.0	78.0	80.0	103.0	74.0	112.0	68.0	87.0	95.0	88.0
83.0	100.0	85.0	81.0	94.0	80.0	95.0	93.0	62.0	91.0	89.0	87.0	77.0	83.0	71.0	91.0	84.0	86.0	95.0	96.0	89.0	86.0	110.0	76.0	120.0	94.0	92.0	101.0	105.0	84.0	73.0	86.0	95.0	81.0	91.0	114.0	101.0	90.0	97.0	101.0	91.0	93.0	103.0	107.0	113.0	126.0	137.0	100.0	103.0	95.0	115.0	124.0	129.0	120.0	123.0	107.0	118.0	161.0	159.0	147.0	132.0	149.0	139.0	127.0	162.0	150.0	147.0	148.0	161.0	162.0	173.0	162.0	179.0	149.0	140.0	179.0	162.0	170.0	162.0	175.0	142.0	158.0	145.0	163.0	148.0	215.0	155.0	184.0	174.0	212.0	211.0	170.0	162.0	196.0	205.0	179.0	199.0	202.0	219.0	197.0	175.0	175.0	129.0	170.0	193.0	262.0	200.0	238.0	208.0	197.0	142.0	127.0	133.0	151.0	158.0	198.0	217.0	197.0	172.0	144.0	145.0	139.0	85.0	92.0	118.0	94.0	131.0	119.0	155.0	197.0	140.0	138.0	111.0	107.0	106.0	64.0	97.0	117.0	146.0	110.0	122.0	98.0	53.0	83.0	85.0	91.0	86.0	70.0	76.0	71.0	77.0	72.0	70.0	88.0	59.0	33.0	38.0	52.0	58.0	57.0	55.0	64.0	66.0	52.0	40.0	54.0	51.0	43.0	48.0	43.0	47.0	74.0	51.0	41.0	57.0	40.0	49.0	46.0	31.0	57.0	30.0	56.0	34.0	68.0	65.0	52.0	35.0	25.0	40.0	49.0	59.0	78.0	49.0	78.0	35.0	46.0	31.0	53.0	35.0	42.0	62.0	44.0	57.0	67.0	49.0	56.0	32.0	44.0	41.0	34.0	34.0	44.0	57.0	59.0	78.0	61.0	56.0	39.0	34.0	40.0	49.0	68.0	83.0	90.0	77.0	71.0	62.0	58.0	54.0	65.0	59.0	72.0	87.0	124.0	144.0	119.0	126.0	79.0	55.0	63.0	41.0	64.0	88.0	96.0	157.0	179.0	125.0	58.0	48.0	31.0	48.0	54.0	53.0	45.0	103.0	185.0	168.0	118.0	65.0	66.0	54.0	40.0	52.0	78.0	91.0	144.0	138.0	88.0	73.0	70.0	42.0	54.0	50.0	65.0	84.0	81.0	78.0	78.0	94.0	64.0	50.0	35.0	36.0	40.0	55.0	69.0	67.0	67.0	61.0	39.0	45.0	52.0	55.0	56.0	47.0	53.0	56.0	56.0	43.0	34.0	51.0	39.0	41.0	33.0	35.0	52.0	36.0	71.0	48.0	56.0	66.0	59.0	37.0	21.0	29.0	50.0	60.0	65.0	52.0	57.0	31.0	58.0	32.0	39.0	42.0	31.0	49.0	30.0	46.0	34.0	56.0	43.0	40.0	51.0	48.0	39.0	52.0	54.0	38.0	64.0	64.0	58.0	52.0	49.0	59.0	43.0	59.0	74.0	63.0	63.0	89.0	61.0	96.0	89.0	90.0	89.0	78.0	73.0	79.0	86.0	127.0	118.0	114.0	111.0	114.0	86.0	100.0	90.0	130.0	106.0	147.0	191.0	129.0	143.0	138.0	119.0	114.0	93.0	106.0	141.0	144.0	202.0	218.0	174.0	210.0	207.0	150.0	119.0	142.0	149.0	149.0	199.0	204.0	201.0	201.0	158.0	202.0	176.0	149.0	195.0	204.0	197.0	241.0	229.0	217.0	239.0	209.0	171.0	175.0	172.0	162.0	172.0	226.0	210.0	198.0	217.0	173.0	181.0	190.0	179.0	165.0	169.0	174.0	200.0	152.0	177.0	198.0	188.0	163.0	165.0	117.0	154.0	158.0	156.0	131.0	149.0	148.0	141.0	128.0	122.0	152.0	136.0	126.0	120.0	126.0	138.0	156.0	102.0	131.0	107.0	91.0	123.0	96.0	110.0	111.0	92.0	125.0	89.0	103.0	104.0	89.0	92.0	109.0	81.0	94.0	95.0	81.0	102.0	117.0	100.0	93.0	109.0	87.0	119.0	110.0	95.0	87.0	80.0	95.0	113.0	123.0	135.0	95.0	77.0	109.0	95.0	87.0	99.0	111.0	87.0	115.0	97.0	86.0	106.0	104.0	85.0	87.0	91.0	82.0	111.0	111.0
108.0	90.0	115.0	120.0	106.0	109.0	119.0	111.0	91.0	101.0	116.0	106.0	82.0	84.0	119.0	93.0	110.0	126.0	114.0	80.0	131.0	134.0	96.0	107.0	128.0	94.0	104.0	100.0	106.0	107.0	119.0	87.0	83.0	100.0	84.0	122.0	107.0	123.0	94.0	115.0	97.0	108.0	114.0	126.0	96.0	169.0	149.0	119.0	141.0	120.0	113.0	144.0	139.0	140.0	159.0	103.0	160.0	181.0	167.0	177.0	174.0	133.0	160.0	178.0	166.0	182.0	175.0	199.0	180.0	179.0	183.0	193.0	189.0	185.0	196.0	230.0	236.0	241.0	243.0	178.0	188.0	202.0	215.0	200.0	217.0	253.0	223.0	217.0	207.0	199.0	219.0	219.0	221.0	205.0	286.0	271.0	261.0	209.0	211.0	182.0	188.0	179.0	190.0	212.0	233.0	258.0	295.0	206.0	178.0	202.0	125.0	120.0	132.0	165.0	217.0	207.0	194.0	190.0	177.0	169.0	119.0	130.0	105.0	122.0	119.0	110.0	118.0	153.0	208.0	148.0	137.0	125.0	116.0	115.0	81.0	106.0	100.0	132.0	107.0	120.0	87.0	86.0	72.0	110.0	96.0	103.0	79.0	108.0	94.0	104.0	63.0	91.0	49.0	77.0	48.0	52.0	38.0	66.0	53.0	60.0	60.0	68.0	69.0	76.0	47.0	53.0	50.0	46.0	64.0	50.0	57.0	52.0	44.0	54.0	45.0	61.0	51.0	40.0	64.0	35.0	57.0	39.0	60.0	85.0	62.0	55.0	26.0	46.0	54.0	60.0	68.0	44.0	79.0	51.0	54.0	41.0	46.0	58.0	53.0	63.0	43.0	62.0	65.0	59.0	48.0	62.0	36.0	57.0	48.0	71.0	42.0	85.0	82.0	97.0	81.0	64.0	53.0	39.0	57.0	72.0	64.0	97.0	120.0	132.0	106.0	117.0	120.0	86.0	93.0	78.0	72.0	107.0	126.0	213.0	205.0	191.0	132.0	103.0	74.0	64.0	83.0	99.0	150.0	282.0	339.0	185.0	148.0	108.0	101.0	77.0	73.0	83.0	145.0	141.0	173.0	273.0	242.0	133.0	104.0	96.0	82.0	86.0	112.0	135.0	170.0	177.0	179.0	151.0	122.0	96.0	95.0	83.0	82.0	103.0	106.0	146.0	139.0	136.0	95.0	82.0	60.0	54.0	61.0	78.0	77.0	97.0	91.0	88.0	63.0	78.0	61.0	41.0	73.0	69.0	57.0	69.0	61.0	70.0	57.0	44.0	71.0	59.0	54.0	62.0	55.0	79.0	50.0	57.0	43.0	56.0	84.0	71.0	50.0	24.0	39.0	98.0	82.0	81.0	55.0	47.0	50.0	51.0	48.0	45.0	73.0	40.0	72.0	50.0	54.0	49.0	43.0	63.0	31.0	44.0	62.0	56.0	62.0	52.0	71.0	61.0	66.0	45.0	43.0	56.0	55.0	54.0	63.0	57.0	61.0	80.0	82.0	79.0	92.0	73.0	76.0	86.0	78.0	87.0	101.0	88.0	116.0	119.0	156.0	114.0	101.0	86.0	121.0	119.0	146.0	104.0	138.0	200.0	175.0	133.0	145.0	143.0	109.0	89.0	104.0	157.0	154.0	183.0	176.0	190.0	265.0	185.0	156.0	158.0	142.0	165.0	190.0	232.0	216.0	246.0	198.0	216.0	231.0	197.0	236.0	197.0	180.0	236.0	275.0	287.0	294.0	237.0	181.0	206.0	213.0	204.0	144.0	249.0	251.0	298.0	268.0	226.0	220.0	232.0	249.0	207.0	201.0	203.0	245.0	210.0	211.0	226.0	206.0	219.0	207.0	198.0	205.0	183.0	185.0	190.0	185.0	205.0	220.0	193.0	190.0	175.0	189.0	161.0	123.0	161.0	158.0	175.0	142.0	140.0	133.0	128.0	138.0	136.0	102.0	105.0	116.0	125.0	124.0	99.0	120.0	122.0	95.0	138.0	92.0	109.0	109.0	110.0	116.0	120.0	108.0	97.0	95.0	93.0	127.0	140.0	118.0	132.0	124.0	111.0	107.0	121.0	118.0	148.0	120.0	108.0	142.0	125.0	119.0	138.0	112.0	142.0	101.0	126.0	81.0	130.0	104.0	151.0	97.0	120.0	107.0	121.0	127.0
152.0	157.0	150.0	155.0	166.0	171.0	150.0	106.0	135.0	142.0	183.0	118.0	136.0	148.0	119.0	144.0	146.0	163.0	118.0	142.0	139.0	160.0	143.0	174.0	108.0	135.0	156.0	155.0	133.0	122.0	121.0	146.0	149.0	105.0	177.0	157.0	162.0	153.0	136.0	132.0	151.0	153.0	139.0	134.0	166.0	201.0	198.0	176.0	213.0	184.0	196.0	184.0	204.0	233.0	189.0	170.0	213.0	204.0	256.0	200.0	255.0	257.0	224.0	292.0	289.0	322.0	247.0	275.0	279.0	266.0	292.0	270.0	262.0	306.0	316.0	294.0	307.0	316.0	272.0	330.0	326.0	293.0	291.0	316.0	344.0	367.0	305.0	348.0	304.0	298.0	254.0	284.0	334.0	316.0	359.0	324.0	349.0	303.0	266.0	283.0	247.0	225.0	225.0	233.0	287.0	309.0	294.0	298.0	257.0	206.0	206.0	126.0	171.0	187.0	226.0	274.0	241.0	207.0	266.0	183.0	161.0	157.0	165.0	139.0	143.0	141.0	156.0	166.0	242.0	182.0	175.0	125.0	131.0	160.0	116.0	138.0	117.0	159.0	160.0	148.0	82.0	107.0	108.0	93.0	109.0	104.0	96.0	105.0	101.0	95.0	77.0	77.0	95.0	67.0	74.0	69.0	58.0	65.0	72.0	78.0	84.0	61.0	70.0	78.0	64.0	70.0	55.0	52.0	79.0	60.0	76.0	63.0	70.0	76.0	76.0	83.0	66.0	57.0	80.0	42.0	72.0	57.0	96.0	127.0	106.0	54.0	45.0	74.0	78.0	92.0	93.0	61.0	131.0	78.0	105.0	70.0	89.0	80.0	96.0	78.0	92.0	85.0	139.0	108.0	122.0	98.0	105.0	118.0	88.0	84.0	78.0	114.0	195.0	171.0	160.0	114.0	127.0	101.0	98.0	115.0	137.0	158.0	192.0	230.0	235.0	254.0	195.0	196.0	163.0	153.0	166.0	180.0	311.0	377.0	367.0	434.0	302.0	268.0	190.0	140.0	160.0	175.0	243.0	536.0	643.0	460.0	373.0	262.0	211.0	180.0	140.0	155.0	221.0	273.0	334.0	389.0	731.0	553.0	266.0	185.0	184.0	184.0	153.0	248.0	305.0	350.0	390.0	309.0	268.0	200.0	183.0	170.0	173.0	190.0	213.0	235.0	259.0	269.0	206.0	176.0	163.0	97.0	102.0	107.0	147.0	152.0	162.0	182.0	164.0	144.0	102.0	88.0	77.0	111.0	112.0	103.0	108.0	98.0	125.0	97.0	69.0	117.0	84.0	67.0	94.0	95.0	114.0	70.0	118.0	73.0	105.0	99.0	84.0	60.0	43.0	68.0	81.0	105.0	90.0	55.0	52.0	41.0	59.0	57.0	65.0	71.0	68.0	82.0	64.0	58.0	80.0	70.0	58.0	69.0	53.0	55.0	54.0	63.0	50.0	72.0	89.0	80.0	69.0	67.0	60.0	67.0	76.0	56.0	81.0	60.0	88.0	98.0	92.0	117.0	97.0	101.0	94.0	88.0	113.0	82.0	120.0	148.0	167.0	153.0	141.0	113.0	113.0	128.0	134.0	142.0	153.0	190.0	194.0	182.0	157.0	190.0	176.0	145.0	162.0	117.0	187.0	240.0	210.0	237.0	247.0	247.0	245.0	203.0	195.0	140.0	208.0	214.0	261.0	289.0	293.0	335.0	290.0	265.0	227.0	221.0	274.0	315.0	310.0	319.0	322.0	305.0	401.0	336.0	277.0	296.0	286.0	319.0	336.0	379.0	358.0	327.0	406.0	314.0	347.0	356.0	305.0	325.0	298.0	347.0	335.0	289.0	313.0	326.0	345.0	265.0	343.0	270.0	241.0	290.0	268.0	263.0	285.0	277.0	236.0	281.0	251.0	228.0	228.0	174.0	262.0	207.0	207.0	218.0	194.0	187.0	197.0	163.0	152.0	154.0	141.0	193.0	194.0	202.0	153.0	172.0	171.0	143.0	166.0	153.0	132.0	143.0	182.0	176.0	146.0	139.0	101.0	152.0	162.0	170.0	132.0	179.0	179.0	139.0	127.0	147.0	178.0	137.0	166.0	175.0	135.0	146.0	181.0	168.0	143.0	156.0	134.0	186.0	154.0	153.0	148.0	161.0	192.0	146.0	171.0	150.0	138.0
196.0	181.0	265.0	222.0	206.0	174.0	170.0	201.0	183.0	156.0	157.0	213.0	157.0	149.0	181.0	173.0	192.0	194.0	172.0	161.0	171.0	192.0	172.0	194.0	154.0	191.0	190.0	203.0	179.0	180.0	189.0	161.0	143.0	167.0	200.0	195.0	132.0	185.0	170.0	189.0	253.0	204.0	193.0	203.0	253.0	216.0	252.0	234.0	243.0	216.0	237.0	265.0	279.0	220.0	294.0	285.0	274.0	297.0	327.0	285.0	302.0	312.0	300.0	352.0	359.0	367.0	331.0	343.0	327.0	376.0	362.0	321.0	361.0	439.0	423.0	370.0	408.0	362.0	318.0	349.0	345.0	383.0	386.0	481.0	433.0	420.0	413.0	360.0	324.0	347.0	325.0	363.0	378.0	432.0	409.0	444.0	427.0	394.0	331.0	286.0	264.0	271.0	320.0	317.0	354.0	437.0	323.0	289.0	253.0	230.0	214.0	195.0	214.0	268.0	277.0	309.0	250.0	261.0	211.0	197.0	173.0	136.0	122.0	175.0	158.0	169.0	174.0	245.0	186.0	190.0	166.0	160.0	162.0	102.0	154.0	134.0	153.0	131.0	163.0	141.0	113.0	100.0	115.0	91.0	127.0	117.0	92.0	79.0	104.0	123.0	112.0	82.0	111.0	75.0	73.0	62.0	83.0	69.0	91.0	93.0	91.0	69.0	77.0	74.0	84.0	63.0	80.0	69.0	73.0	87.0	83.0	61.0	74.0	63.0	74.0	82.0	62.0	99.0	61.0	106.0	63.0	108.0	105.0	101.0	81.0	50.0	88.0	105.0	110.0	112.0	99.0	176.0	102.0	114.0	65.0	95.0	107.0	100.0	145.0	93.0	98.0	157.0	141.0	162.0	103.0	139.0	157.0	100.0	126.0	110.0	161.0	200.0	213.0	208.0	166.0	178.0	111.0	139.0	130.0	172.0	220.0	234.0	381.0	416.0	283.0	321.0	251.0	230.0	228.0	221.0	240.0	375.0	506.0	529.0	621.0	498.0	440.0	312.0	209.0	242.0	236.0	283.0	587.0	1136.0	675.0	501.0	435.0	405.0	299.0	210.0	246.0	328.0	356.0	449.0	406.0	610.0	1096.0	558.0	304.0	250.0	215.0	292.0	317.0	402.0	451.0	598.0	510.0	483.0	389.0	252.0	273.0	236.0	244.0	254.0	325.0	339.0	350.0	354.0	264.0	227.0	160.0	165.0	138.0	167.0	190.0	177.0	199.0	237.0	246.0	159.0	107.0	134.0	86.0	164.0	130.0	120.0	164.0	110.0	155.0	107.0	96.0	131.0	88.0	119.0	109.0	115.0	115.0	108.0	137.0	81.0	126.0	105.0	89.0	66.0	57.0	89.0	112.0	100.0	99.0	66.0	85.0	61.0	93.0	77.0	57.0	79.0	87.0	68.0	80.0	58.0	62.0	60.0	53.0	72.0	80.0	77.0	69.0	75.0	76.0	83.0	69.0	74.0	71.0	73.0	80.0	96.0	66.0	81.0	84.0	84.0	101.0	85.0	127.0	122.0	130.0	119.0	88.0	106.0	120.0	114.0	124.0	181.0	152.0	170.0	163.0	164.0	136.0	141.0	147.0	143.0	136.0	167.0	212.0	235.0	203.0	233.0	191.0	165.0	171.0	158.0	191.0	249.0	216.0	234.0	309.0	332.0	289.0	244.0	187.0	169.0	236.0	257.0	357.0	316.0	382.0	347.0	324.0	328.0	296.0	272.0	280.0	322.0	345.0	395.0	394.0	388.0	427.0	386.0	375.0	318.0	386.0	407.0	472.0	463.0	413.0	431.0	459.0	488.0	395.0	323.0	334.0	396.0	378.0	403.0	397.0	430.0	405.0	420.0	410.0	386.0	388.0	337.0	313.0	356.0	376.0	308.0	334.0	317.0	331.0	374.0	262.0	291.0	257.0	278.0	280.0	265.0	309.0	231.0	230.0	252.0	218.0	212.0	208.0	194.0	222.0	231.0	204.0	248.0	166.0	191.0	214.0	157.0	186.0	187.0	170.0	229.0	246.0	179.0	189.0	144.0	161.0	174.0	197.0	186.0	184.0	179.0	204.0	172.0	189.0	189.0	157.0	218.0	191.0	181.0	196.0	193.0	210.0	147.0	197.0	158.0	201.0	189.0	167.0	180.0	201.0	172.0	194.0	192.0	167.0	174.0	166.0
161.0	158.0	172.0	168.0	175.0	175.0	152.0	142.0	134.0	183.0	124.0	143.0	148.0	120.0	143.0	139.0	139.0	157.0	136.0	139.0	167.0	134.0	175.0	137.0	131.0	134.0	168.0	143.0	133.0	149.0	161.0	136.0	138.0	147.0	138.0	201.0	156.0	156.0	140.0	170.0	160.0	154.0	169.0	158.0	183.0	180.0	178.0	189.0	190.0	236.0	214.0	222.0	210.0	222.0	199.0	246.0	218.0	224.0	242.0	248.0	230.0	273.0	299.0	279.0	316.0	281.0	293.0	291.0	258.0	314.0	242.0	293.0	281.0	315.0	320.0	351.0	309.0	294.0	241.0	297.0	298.0	297.0	335.0	376.0	382.0	343.0	324.0	338.0	307.0	271.0	254.0	279.0	298.0	330.0	371.0	392.0	374.0	326.0	245.0	238.0	239.0	294.0	244.0	292.0	284.0	286.0	246.0	246.0	251.0	184.0	187.0	176.0	185.0	238.0	241.0	262.0	256.0	227.0	179.0	188.0	131.0	124.0	126.0	136.0	142.0	150.0	180.0	198.0	183.0	165.0	141.0	155.0	137.0	109.0	139.0	134.0	143.0	162.0	170.0	111.0	93.0	80.0	92.0	92.0	86.0	77.0	124.0	78.0	99.0	79.0	97.0	64.0	51.0	56.0	59.0	63.0	77.0	70.0	68.0	83.0	70.0	63.0	80.0	66.0	75.0	50.0	68.0	77.0	53.0	80.0	66.0	53.0	84.0	60.0	87.0	59.0	61.0	78.0	31.0	64.0	44.0	110.0	83.0	94.0	44.0	51.0	63.0	84.0	94.0	91.0	73.0	104.0	69.0	103.0	75.0	79.0	104.0	84.0	96.0	85.0	94.0	111.0	97.0	142.0	119.0	104.0	95.0	85.0	79.0	95.0	110.0	158.0	169.0	177.0	133.0	143.0	130.0	86.0	94.0	149.0	184.0	195.0	173.0	205.0	247.0	215.0	263.0	178.0	231.0	181.0	171.0	263.0	335.0	337.0	443.0	353.0	417.0	309.0	233.0	161.0	166.0	222.0	301.0	745.0	575.0	395.0	393.0	326.0	301.0	212.0	190.0	212.0	294.0	296.0	402.0	331.0	502.0	770.0	351.0	216.0	206.0	210.0	224.0	256.0	359.0	330.0	439.0	446.0	329.0	234.0	185.0	182.0	211.0	188.0	222.0	274.0	243.0	280.0	225.0	211.0	180.0	161.0	146.0	139.0	112.0	147.0	133.0	136.0	170.0	186.0	130.0	100.0	85.0	115.0	121.0	93.0	104.0	141.0	107.0	108.0	83.0	85.0	102.0	60.0	97.0	89.0	87.0	112.0	73.0	129.0	67.0	95.0	89.0	72.0	65.0	33.0	61.0	90.0	107.0	89.0	63.0	102.0	35.0	68.0	54.0	69.0	79.0	43.0	83.0	53.0	68.0	69.0	58.0	69.0	46.0	71.0	74.0	58.0	56.0	91.0	49.0	83.0	51.0	68.0	65.0	72.0	56.0	80.0	86.0	86.0	89.0	92.0	78.0	87.0	90.0	71.0	113.0	96.0	78.0	92.0	77.0	124.0	167.0	142.0	134.0	118.0	107.0	123.0	119.0	103.0	146.0	165.0	170.0	238.0	200.0	173.0	166.0	181.0	121.0	142.0	152.0	189.0	180.0	249.0	186.0	272.0	288.0	248.0	194.0	258.0	149.0	218.0	212.0	237.0	269.0	318.0	307.0	280.0	276.0	275.0	236.0	299.0	301.0	281.0	338.0	350.0	346.0	344.0	335.0	274.0	265.0	323.0	361.0	352.0	349.0	390.0	361.0	357.0	319.0	314.0	313.0	362.0	360.0	299.0	371.0	299.0	312.0	338.0	331.0	337.0	297.0	305.0	251.0	285.0	283.0	318.0	292.0	279.0	291.0	323.0	247.0	232.0	234.0	257.0	219.0	240.0	224.0	197.0	189.0	214.0	209.0	206.0	179.0	185.0	150.0	183.0	161.0	182.0	190.0	163.0	191.0	158.0	150.0	184.0	179.0	148.0	173.0	170.0	164.0	123.0	151.0	129.0	171.0	140.0	135.0	163.0	157.0	169.0	148.0	131.0	159.0	153.0	142.0	158.0	172.0	190.0	178.0	144.0	143.0	152.0	144.0	168.0	173.0	158.0	151.0	166.0	153.0	170.0	214.0	136.0	161.0
108.0	124.0	104.0	88.0	118.0	103.0	113.0	85.0	93.0	108.0	78.0	77.0	97.0	106.0	92.0	96.0	111.0	101.0	93.0	107.0	114.0	84.0	115.0	88.0	92.0	103.0	104.0	100.0	118.0	119.0	94.0	105.0	117.0	116.0	112.0	108.0	98.0	115.0	103.0	128.0	107.0	106.0	115.0	129.0	144.0	105.0	119.0	137.0	132.0	135.0	145.0	144.0	121.0	136.0	142.0	169.0	148.0	134.0	169.0	161.0	182.0	198.0	196.0	177.0	200.0	181.0	204.0	163.0	159.0	175.0	195.0	178.0	220.0	198.0	220.0	229.0	203.0	204.0	186.0	183.0	186.0	193.0	230.0	228.0	236.0	199.0	182.0	201.0	176.0	145.0	183.0	193.0	211.0	201.0	276.0	257.0	193.0	196.0	201.0	146.0	166.0	183.0	252.0	181.0	225.0	239.0	214.0	152.0	176.0	110.0	130.0	138.0	165.0	170.0	189.0	169.0	182.0	176.0	98.0	97.0	118.0	116.0	131.0	120.0	110.0	116.0	182.0	118.0	120.0	99.0	116.0	120.0	82.0	115.0	113.0	135.0	108.0	118.0	76.0	81.0	84.0	81.0	72.0	89.0	77.0	88.0	68.0	84.0	67.0	73.0	45.0	54.0	53.0	68.0	54.0	60.0	56.0	57.0	64.0	70.0	46.0	64.0	42.0	63.0	46.0	47.0	51.0	62.0	56.0	59.0	42.0	49.0	32.0	69.0	42.0	31.0	60.0	36.0	69.0	41.0	49.0	63.0	47.0	42.0	30.0	34.0	43.0	50.0	74.0	57.0	74.0	37.0	57.0	55.0	61.0	53.0	52.0	51.0	35.0	67.0	59.0	62.0	78.0	63.0	67.0	70.0	57.0	58.0	61.0	76.0	77.0	99.0	76.0	70.0	71.0	60.0	79.0	68.0	85.0	79.0	84.0	88.0	125.0	128.0	143.0	123.0	119.0	108.0	106.0	102.0	146.0	179.0	176.0	229.0	238.0	191.0	185.0	150.0	118.0	95.0	106.0	141.0	198.0	301.0	214.0	227.0	188.0	157.0	127.0	124.0	94.0	149.0	161.0	147.0	212.0	203.0	278.0	230.0	130.0	121.0	94.0	113.0	161.0	152.0	161.0	217.0	211.0	182.0	142.0	110.0	95.0	128.0	101.0	115.0	121.0	126.0	109.0	113.0	143.0	95.0	87.0	83.0	82.0	45.0	70.0	65.0	64.0	83.0	93.0	82.0	71.0	55.0	62.0	53.0	57.0	65.0	65.0	71.0	61.0	76.0	50.0	61.0	73.0	46.0	61.0	59.0	50.0	52.0	40.0	57.0	49.0	54.0	71.0	50.0	64.0	28.0	43.0	45.0	46.0	60.0	38.0	60.0	43.0	48.0	46.0	39.0	59.0	43.0	52.0	47.0	44.0	44.0	57.0	52.0	52.0	45.0	46.0	45.0	44.0	47.0	55.0	57.0	65.0	57.0	55.0	46.0	59.0	52.0	63.0	56.0	89.0	91.0	75.0	85.0	80.0	91.0	89.0	67.0	77.0	67.0	91.0	90.0	126.0	110.0	128.0	123.0	101.0	88.0	99.0	112.0	118.0	102.0	148.0	203.0	144.0	149.0	171.0	116.0	121.0	102.0	90.0	133.0	172.0	152.0	183.0	235.0	207.0	170.0	149.0	114.0	121.0	133.0	157.0	203.0	213.0	214.0	249.0	218.0	185.0	196.0	168.0	179.0	213.0	197.0	248.0	229.0	235.0	251.0	214.0	214.0	195.0	218.0	197.0	211.0	274.0	222.0	232.0	231.0	220.0	213.0	214.0	198.0	228.0	244.0	210.0	199.0	198.0	203.0	238.0	214.0	190.0	182.0	180.0	181.0	187.0	188.0	171.0	179.0	182.0	152.0	162.0	157.0	147.0	154.0	154.0	149.0	140.0	136.0	137.0	104.0	136.0	140.0	117.0	123.0	113.0	95.0	124.0	106.0	104.0	110.0	93.0	129.0	107.0	101.0	126.0	99.0	118.0	112.0	86.0	117.0	92.0	111.0	86.0	113.0	120.0	105.0	122.0	128.0	117.0	86.0	106.0	120.0	137.0	123.0	120.0	141.0	109.0	123.0	102.0	153.0	102.0	111.0	102.0	115.0	113.0	121.0	162.0	110.0	68.0	116.0	108.0
101.0	89.0	123.0	87.0	94.0	91.0	62.0	104.0	74.0	76.0	72.0	65.0	106.0	71.0	78.0	92.0	94.0	85.0	83.0	81.0	101.0	104.0	82.0	72.0	92.0	99.0	81.0	71.0	65.0	96.0	69.0	87.0	93.0	100.0	100.0	74.0	79.0	94.0	77.0	88.0	79.0	93.0	102.0	105.0	82.0	112.0	120.0	93.0	106.0	131.0	115.0	112.0	112.0	92.0	130.0	140.0	84.0	112.0	123.0	136.0	122.0	127.0	146.0	130.0	144.0	173.0	132.0	143.0	138.0	144.0	143.0	161.0	128.0	122.0	159.0	155.0	181.0	152.0	133.0	147.0	152.0	168.0	186.0	151.0	157.0	167.0	161.0	140.0	139.0	137.0	172.0	157.0	148.0	193.0	206.0	181.0	174.0	172.0	131.0	116.0	117.0	139.0	200.0	185.0	211.0	190.0	165.0	137.0	116.0	121.0	110.0	109.0	140.0	160.0	148.0	158.0	150.0	151.0	106.0	71.0	74.0	109.0	98.0	115.0	116.0	109.0	138.0	108.0	112.0	80.0	79.0	104.0	78.0	106.0	90.0	119.0	111.0	91.0	99.0	73.0	81.0	69.0	78.0	53.0	50.0	81.0	81.0	87.0	65.0	71.0	60.0	55.0	52.0	48.0	49.0	68.0	63.0	54.0	60.0	60.0	52.0	59.0	45.0	56.0	41.0	48.0	41.0	44.0	60.0	44.0	51.0	51.0	24.0	39.0	41.0	39.0	49.0	34.0	55.0	45.0	50.0	62.0	39.0	35.0	27.0	36.0	46.0	50.0	42.0	29.0	59.0	36.0	32.0	31.0	67.0	47.0	39.0	48.0	47.0	46.0	50.0	43.0	46.0	38.0	68.0	34.0	56.0	49.0	36.0	49.0	48.0	47.0	59.0	31.0	65.0	51.0	56.0	45.0	43.0	52.0	72.0	46.0	63.0	68.0	90.0	77.0	77.0	70.0	45.0	71.0	66.0	87.0	82.0	113.0	135.0	112.0	111.0	113.0	88.0	74.0	50.0	76.0	89.0	124.0	101.0	171.0	136.0	95.0	80.0	78.0	60.0	56.0	67.0	88.0	99.0	172.0	119.0	134.0	83.0	79.0	63.0	86.0	98.0	109.0	108.0	119.0	124.0	105.0	91.0	53.0	74.0	55.0	56.0	70.0	82.0	101.0	110.0	86.0	77.0	68.0	45.0	43.0	49.0	52.0	55.0	41.0	46.0	61.0	49.0	46.0	48.0	49.0	44.0	64.0	38.0	37.0	55.0	39.0	47.0	33.0	45.0	27.0	29.0	51.0	36.0	39.0	39.0	48.0	45.0	29.0	46.0	42.0	58.0	46.0	56.0	28.0	20.0	34.0	49.0	54.0	66.0	38.0	54.0	37.0	55.0	51.0	45.0	46.0	32.0	56.0	48.0	41.0	53.0	46.0	35.0	41.0	40.0	44.0	47.0	37.0	45.0	62.0	49.0	54.0	55.0	48.0	45.0	46.0	47.0	47.0	51.0	52.0	81.0	88.0	63.0	78.0	76.0	62.0	67.0	56.0	64.0	67.0	91.0	115.0	94.0	130.0	96.0	69.0	80.0	82.0	74.0	102.0	108.0	152.0	176.0	106.0	123.0	100.0	117.0	76.0	75.0	100.0	122.0	113.0	145.0	163.0	158.0	178.0	177.0	135.0	118.0	102.0	106.0	157.0	175.0	188.0	199.0	200.0	174.0	174.0	142.0	152.0	165.0	165.0	178.0	203.0	204.0	210.0	160.0	178.0	173.0	161.0	154.0	159.0	191.0	206.0	203.0	177.0	160.0	152.0	185.0	208.0	159.0	155.0	146.0	161.0	158.0	167.0	160.0	169.0	174.0	136.0	160.0	132.0	141.0	138.0	142.0	123.0	168.0	124.0	135.0	134.0	137.0	171.0	95.0	103.0	113.0	102.0	117.0	116.0	94.0	101.0	85.0	86.0	93.0	92.0	83.0	71.0	90.0	98.0	71.0	98.0	88.0	72.0	98.0	90.0	91.0	75.0	77.0	112.0	111.0	84.0	71.0	72.0	86.0	79.0	88.0	78.0	99.0	84.0	86.0	77.0	99.0	103.0	88.0	119.0	92.0	99.0	98.0	109.0	104.0	72.0	71.0	91.0	84.0	84.0	96.0	87.0	91.0	124.0	120.0
71.0	80.0	82.0	92.0	76.0	73.0	79.0	113.0	65.0	49.0	58.0	84.0	62.0	67.0	84.0	61.0	64.0	73.0	61.0	68.0	77.0	92.0	51.0	58.0	78.0	63.0	67.0	57.0	82.0	72.0	88.0	87.0	70.0	92.0	50.0	66.0	88.0	81.0	85.0	59.0	74.0	83.0	85.0	105.0	82.0	98.0	61.0	100.0	89.0	92.0	105.0	107.0	83.0	103.0	123.0	92.0	91.0	112.0	84.0	96.0	102.0	107.0	104.0	101.0	114.0	121.0	120.0	155.0	127.0	115.0	107.0	109.0	132.0	163.0	105.0	131.0	126.0	158.0	110.0	147.0	171.0	183.0	148.0	163.0	122.0	156.0	133.0	116.0	142.0	132.0	133.0	148.0	166.0	206.0	180.0	186.0	163.0	114.0	124.0	132.0	123.0	179.0	202.0	165.0	148.0	130.0	139.0	99.0	80.0	108.0	90.0	145.0	162.0	135.0	140.0	167.0	113.0	100.0	84.0	104.0	100.0	80.0	95.0	119.0	125.0	142.0	81.0	113.0	112.0	91.0	97.0	58.0	93.0	74.0	112.0	113.0	89.0	81.0	61.0	63.0	67.0	84.0	65.0	46.0	59.0	58.0	65.0	70.0	83.0	60.0	44.0	42.0	43.0	40.0	59.0	47.0	60.0	59.0	45.0	31.0	64.0	33.0	49.0	35.0	43.0	51.0	52.0	49.0	54.0	34.0	53.0	43.0	37.0	48.0	45.0	49.0	28.0	51.0	30.0	35.0	62.0	36.0	31.0	23.0	38.0	41.0	42.0	53.0	38.0	50.0	27.0	34.0	23.0	33.0	43.0	25.0	46.0	37.0	35.0	49.0	39.0	32.0	20.0	34.0	58.0	26.0	27.0	47.0	31.0	42.0	39.0	25.0	31.0	33.0	44.0	54.0	57.0	43.0	40.0	46.0	47.0	44.0	56.0	61.0	80.0	62.0	62.0	54.0	53.0	67.0	68.0	56.0	93.0	75.0	84.0	86.0	77.0	60.0	62.0	63.0	52.0	71.0	72.0	83.0	113.0	95.0	76.0	64.0	74.0	49.0	57.0	64.0	55.0	74.0	100.0	117.0	71.0	76.0	69.0	57.0	72.0	78.0	65.0	74.0	73.0	100.0	66.0	75.0	68.0	54.0	50.0	54.0	53.0	54.0	63.0	73.0	64.0	52.0	52.0	46.0	40.0	56.0	52.0	53.0	41.0	40.0	43.0	35.0	43.0	32.0	49.0	35.0	37.0	37.0	35.0	49.0	33.0	42.0	42.0	29.0	49.0	34.0	24.0	38.0	37.0	40.0	36.0	28.0	42.0	28.0	55.0	27.0	48.0	47.0	43.0	27.0	24.0	28.0	36.0	54.0	46.0	39.0	39.0	23.0	48.0	24.0	40.0	43.0	36.0	51.0	23.0	42.0	49.0	37.0	41.0	37.0	40.0	37.0	41.0	35.0	32.0	51.0	50.0	56.0	45.0	58.0	41.0	29.0	48.0	64.0	51.0	63.0	72.0	76.0	65.0	69.0	59.0	54.0	56.0	63.0	62.0	57.0	82.0	87.0	109.0	112.0	115.0	95.0	72.0	65.0	78.0	104.0	106.0	136.0	161.0	108.0	105.0	130.0	105.0	87.0	85.0	72.0	115.0	120.0	150.0	140.0	139.0	183.0	138.0	127.0	102.0	98.0	129.0	119.0	143.0	160.0	158.0	187.0	180.0	178.0	166.0	121.0	110.0	156.0	142.0	116.0	183.0	157.0	200.0	192.0	176.0	119.0	151.0	141.0	153.0	189.0	168.0	176.0	136.0	123.0	153.0	139.0	120.0	131.0	118.0	143.0	119.0	158.0	128.0	117.0	138.0	123.0	140.0	119.0	133.0	128.0	122.0	133.0	127.0	126.0	126.0	123.0	122.0	115.0	127.0	99.0	121.0	108.0	82.0	83.0	79.0	85.0	84.0	73.0	76.0	71.0	92.0	73.0	90.0	67.0	71.0	87.0	71.0	76.0	71.0	84.0	85.0	75.0	79.0	80.0	77.0	63.0	71.0	69.0	74.0	78.0	96.0	90.0	79.0	70.0	74.0	75.0	91.0	98.0	122.0	66.0	79.0	91.0	101.0	75.0	77.0	67.0	88.0	73.0	70.0	97.0	77.0	87.0	90.0	89.0	94.0
91.0	71.0	64.0	109.0	80.0	82.0	73.0	67.0	75.0	61.0	41.0	59.0	68.0	84.0	60.0	64.0	84.0	56.0	64.0	76.0	63.0	89.0	69.0	79.0	71.0	75.0	59.0	60.0	63.0	62.0	64.0	99.0	78.0	69.0	65.0	68.0	47.0	78.0	106.0	84.0	67.0	72.0	74.0	70.0	82.0	60.0	80.0	72.0	77.0	72.0	107.0	83.0	83.0	102.0	95.0	88.0	101.0	89.0	119.0	90.0	113.0	119.0	93.0	123.0	111.0	108.0	111.0	117.0	117.0	108.0	141.0	130.0	110.0	116.0	96.0	109.0	119.0	99.0	134.0	128.0	107.0	129.0	114.0	130.0	133.0	110.0	120.0	102.0	116.0	120.0	126.0	132.0	137.0	160.0	173.0	161.0	143.0	112.0	135.0	127.0	119.0	147.0	151.0	188.0	162.0	119.0	137.0	125.0	67.0	96.0	95.0	120.0	130.0	137.0	121.0	128.0	94.0	96.0	65.0	79.0	79.0	80.0	79.0	90.0	105.0	166.0	99.0	84.0	68.0	73.0	96.0	86.0	89.0	88.0	108.0	109.0	87.0	86.0	44.0	78.0	55.0	68.0	68.0	62.0	58.0	60.0	76.0	58.0	64.0	42.0	40.0	42.0	52.0	36.0	36.0	54.0	48.0	61.0	61.0	44.0	49.0	37.0	51.0	43.0	47.0	40.0	48.0	60.0	32.0	37.0	57.0	30.0	37.0	29.0	33.0	31.0	24.0	53.0	33.0	55.0	43.0	60.0	31.0	18.0	27.0	33.0	37.0	47.0	25.0	41.0	31.0	34.0	24.0	26.0	40.0	32.0	42.0	26.0	45.0	42.0	39.0	31.0	28.0	28.0	32.0	32.0	26.0	43.0	34.0	32.0	22.0	30.0	20.0	40.0	27.0	26.0	24.0	31.0	37.0	34.0	32.0	37.0	36.0	40.0	39.0	49.0	40.0	40.0	41.0	51.0	51.0	47.0	63.0	47.0	56.0	49.0	70.0	44.0	48.0	63.0	70.0	47.0	56.0	53.0	39.0	63.0	63.0	48.0	38.0	48.0	63.0	50.0	63.0	44.0	57.0	56.0	63.0	47.0	41.0	67.0	49.0	60.0	39.0	51.0	63.0	48.0	60.0	43.0	58.0	43.0	54.0	60.0	29.0	42.0	36.0	49.0	54.0	31.0	45.0	37.0	48.0	48.0	45.0	35.0	27.0	25.0	33.0	27.0	31.0	25.0	31.0	35.0	43.0	36.0	35.0	29.0	27.0	44.0	23.0	30.0	28.0	42.0	48.0	37.0	37.0	30.0	41.0	41.0	30.0	28.0	32.0	33.0	34.0	53.0	53.0	47.0	32.0	24.0	29.0	43.0	37.0	46.0	21.0	41.0	26.0	41.0	33.0	29.0	35.0	29.0	32.0	28.0	52.0	47.0	41.0	38.0	28.0	42.0	41.0	25.0	40.0	32.0	43.0	53.0	56.0	53.0	42.0	43.0	35.0	42.0	45.0	56.0	60.0	70.0	66.0	57.0	59.0	83.0	64.0	69.0	60.0	67.0	63.0	76.0	107.0	98.0	111.0	94.0	83.0	76.0	58.0	95.0	118.0	102.0	114.0	168.0	107.0	112.0	99.0	79.0	94.0	79.0	97.0	105.0	129.0	140.0	148.0	138.0	157.0	155.0	104.0	115.0	87.0	107.0	119.0	136.0	163.0	177.0	147.0	181.0	136.0	126.0	126.0	134.0	149.0	124.0	165.0	187.0	202.0	171.0	161.0	128.0	113.0	107.0	116.0	184.0	137.0	125.0	130.0	172.0	124.0	123.0	150.0	93.0	118.0	136.0	120.0	149.0	98.0	118.0	111.0	107.0	96.0	114.0	110.0	85.0	77.0	104.0	110.0	98.0	107.0	117.0	96.0	96.0	109.0	84.0	70.0	117.0	80.0	53.0	68.0	64.0	84.0	81.0	81.0	59.0	64.0	65.0	75.0	62.0	67.0	59.0	75.0	88.0	76.0	72.0	74.0	72.0	104.0	75.0	62.0	64.0	83.0	62.0	61.0	73.0	95.0	72.0	66.0	85.0	65.0	63.0	69.0	79.0	97.0	76.0	82.0	56.0	88.0	85.0	80.0	64.0	75.0	73.0	74.0	97.0	64.0	62.0	79.0	98.0	72.0
84.0	76.0	83.0	71.0	65.0	68.0	73.0	63.0	69.0	48.0	59.0	86.0	51.0	72.0	59.0	70.0	60.0	59.0	51.0	73.0	52.0	77.0	100.0	68.0	72.0	76.0	58.0	53.0	75.0	65.0	62.0	62.0	103.0	56.0	75.0	51.0	71.0	98.0	63.0	41.0	56.0	78.0	82.0	82.0	85.0	80.0	78.0	81.0	100.0	100.0	113.0	96.0	88.0	125.0	85.0	102.0	98.0	99.0	85.0	96.0	120.0	107.0	102.0	116.0	111.0	100.0	115.0	96.0	99.0	113.0	129.0	112.0	103.0	100.0	109.0	119.0	116.0	118.0	128.0	117.0	128.0	142.0	136.0	126.0	113.0	121.0	105.0	96.0	104.0	119.0	133.0	150.0	157.0	140.0	183.0	121.0	98.0	118.0	133.0	137.0	146.0	142.0	153.0	125.0	86.0	119.0	111.0	73.0	82.0	118.0	167.0	127.0	136.0	196.0	120.0	98.0	84.0	66.0	74.0	90.0	79.0	97.0	82.0	103.0	140.0	91.0	72.0	76.0	68.0	88.0	69.0	103.0	86.0	91.0	90.0	92.0	90.0	83.0	57.0	61.0	58.0	56.0	64.0	80.0	49.0	74.0	47.0	69.0	53.0	49.0	48.0	48.0	40.0	51.0	28.0	48.0	39.0	49.0	35.0	46.0	34.0	35.0	24.0	28.0	38.0	39.0	49.0	53.0	26.0	44.0	29.0	54.0	46.0	30.0	48.0	17.0	43.0	22.0	44.0	54.0	51.0	23.0	21.0	21.0	40.0	50.0	45.0	25.0	33.0	22.0	38.0	34.0	35.0	23.0	30.0	32.0	18.0	29.0	51.0	25.0	38.0	24.0	31.0	31.0	35.0	39.0	34.0	33.0	40.0	31.0	46.0	36.0	30.0	27.0	33.0	28.0	35.0	33.0	45.0	43.0	34.0	31.0	43.0	37.0	32.0	39.0	57.0	48.0	50.0	73.0	63.0	57.0	50.0	35.0	46.0	46.0	51.0	45.0	75.0	76.0	81.0	41.0	31.0	44.0	33.0	40.0	27.0	54.0	54.0	60.0	65.0	40.0	38.0	33.0	38.0	28.0	35.0	39.0	42.0	73.0	82.0	44.0	54.0	48.0	50.0	47.0	49.0	29.0	47.0	45.0	41.0	61.0	36.0	38.0	46.0	47.0	38.0	50.0	38.0	45.0	50.0	39.0	34.0	28.0	31.0	38.0	33.0	29.0	31.0	28.0	39.0	43.0	34.0	29.0	28.0	27.0	41.0	33.0	39.0	36.0	25.0	43.0	29.0	24.0	32.0	21.0	45.0	29.0	25.0	44.0	22.0	37.0	26.0	41.0	44.0	30.0	29.0	15.0	32.0	30.0	45.0	38.0	17.0	49.0	16.0	45.0	34.0	19.0	45.0	46.0	47.0	28.0	30.0	45.0	30.0	34.0	41.0	31.0	38.0	24.0	34.0	46.0	45.0	52.0	53.0	34.0	43.0	37.0	29.0	32.0	49.0	50.0	60.0	50.0	55.0	57.0	61.0	56.0	56.0	62.0	43.0	72.0	52.0	78.0	116.0	104.0	94.0	99.0	82.0	70.0	74.0	89.0	96.0	88.0	127.0	116.0	125.0	102.0	82.0	72.0	71.0	62.0	75.0	116.0	119.0	134.0	151.0	155.0	162.0	111.0	91.0	110.0	88.0	79.0	99.0	154.0	137.0	147.0	186.0	136.0	117.0	131.0	111.0	105.0	136.0	122.0	159.0	190.0	170.0	163.0	145.0	122.0	96.0	121.0	127.0	141.0	152.0	147.0	154.0	130.0	134.0	102.0	103.0	105.0	135.0	114.0	167.0	112.0	121.0	90.0	112.0	129.0	120.0	132.0	115.0	95.0	117.0	122.0	96.0	119.0	115.0	137.0	98.0	86.0	86.0	80.0	102.0	82.0	82.0	71.0	81.0	82.0	70.0	51.0	70.0	75.0	72.0	70.0	61.0	58.0	59.0	55.0	66.0	70.0	56.0	66.0	61.0	81.0	63.0	69.0	60.0	82.0	56.0	51.0	61.0	64.0	73.0	84.0	91.0	90.0	87.0	44.0	101.0	55.0	86.0	82.0	76.0	84.0	80.0	73.0	67.0	100.0	60.0	78.0	107.0	74.0	68.0	90.0	84.0	73.0	65.0
74.0	70.0	71.0	69.0	91.0	67.0	79.0	51.0	57.0	74.0	54.0	75.0	56.0	75.0	74.0	66.0	65.0	71.0	57.0	79.0	79.0	54.0	69.0	64.0	68.0	78.0	66.0	63.0	36.0	70.0	79.0	74.0	84.0	59.0	58.0	84.0	75.0	63.0	78.0	55.0	83.0	80.0	80.0	69.0	74.0	103.0	76.0	96.0	76.0	77.0	77.0	101.0	110.0	114.0	107.0	96.0	114.0	102.0	96.0	117.0	106.0	101.0	112.0	107.0	111.0	114.0	121.0	125.0	117.0	155.0	137.0	109.0	117.0	127.0	142.0	134.0	132.0	112.0	135.0	140.0	184.0	117.0	138.0	127.0	128.0	141.0	111.0	114.0	127.0	125.0	186.0	151.0	165.0	153.0	156.0	144.0	126.0	109.0	112.0	130.0	179.0	115.0	187.0	157.0	137.0	118.0	112.0	80.0	79.0	111.0	116.0	137.0	150.0	147.0	116.0	105.0	93.0	97.0	69.0	98.0	92.0	108.0	117.0	102.0	132.0	118.0	97.0	104.0	72.0	80.0	66.0	90.0	64.0	121.0	90.0	89.0	79.0	63.0	74.0	80.0	79.0	76.0	65.0	69.0	59.0	68.0	75.0	56.0	57.0	51.0	46.0	48.0	30.0	47.0	47.0	56.0	79.0	39.0	40.0	51.0	29.0	51.0	40.0	34.0	42.0	40.0	39.0	38.0	43.0	42.0	32.0	43.0	46.0	26.0	43.0	23.0	48.0	31.0	42.0	55.0	45.0	31.0	12.0	21.0	34.0	42.0	39.0	33.0	39.0	14.0	37.0	19.0	32.0	33.0	31.0	52.0	26.0	40.0	43.0	31.0	41.0	36.0	27.0	34.0	25.0	22.0	37.0	31.0	46.0	46.0	31.0	40.0	29.0	28.0	29.0	25.0	38.0	42.0	45.0	72.0	54.0	38.0	46.0	28.0	44.0	43.0	46.0	59.0	72.0	78.0	78.0	78.0	72.0	50.0	41.0	53.0	52.0	86.0	81.0	123.0	129.0	73.0	47.0	39.0	38.0	35.0	29.0	57.0	93.0	92.0	95.0	68.0	83.0	51.0	38.0	47.0	31.0	44.0	45.0	79.0	117.0	100.0	69.0	52.0	52.0	40.0	34.0	38.0	47.0	82.0	82.0	77.0	58.0	57.0	55.0	44.0	32.0	45.0	54.0	39.0	44.0	55.0	50.0	54.0	48.0	34.0	34.0	29.0	30.0	52.0	48.0	60.0	35.0	49.0	31.0	34.0	35.0	33.0	26.0	27.0	24.0	46.0	61.0	35.0	34.0	42.0	35.0	34.0	31.0	29.0	41.0	19.0	48.0	36.0	59.0	38.0	38.0	28.0	17.0	20.0	42.0	47.0	45.0	34.0	36.0	26.0	36.0	26.0	27.0	32.0	36.0	47.0	32.0	29.0	46.0	45.0	37.0	41.0	25.0	30.0	43.0	38.0	47.0	50.0	40.0	59.0	38.0	54.0	48.0	23.0	34.0	49.0	56.0	55.0	66.0	58.0	52.0	83.0	71.0	52.0	67.0	63.0	64.0	75.0	81.0	76.0	96.0	111.0	107.0	64.0	90.0	94.0	82.0	109.0	95.0	119.0	138.0	141.0	116.0	108.0	91.0	81.0	79.0	94.0	98.0	117.0	141.0	126.0	125.0	183.0	145.0	91.0	113.0	101.0	102.0	130.0	123.0	157.0	172.0	154.0	130.0	141.0	144.0	136.0	117.0	158.0	150.0	161.0	167.0	189.0	194.0	155.0	129.0	131.0	143.0	134.0	123.0	159.0	163.0	117.0	163.0	125.0	104.0	141.0	114.0	133.0	144.0	130.0	140.0	113.0	111.0	150.0	145.0	115.0	135.0	93.0	134.0	118.0	112.0	105.0	129.0	128.0	94.0	106.0	96.0	87.0	74.0	87.0	89.0	105.0	62.0	86.0	68.0	78.0	89.0	55.0	93.0	62.0	78.0	67.0	68.0	82.0	68.0	71.0	70.0	83.0	53.0	82.0	62.0	63.0	64.0	74.0	64.0	85.0	79.0	69.0	106.0	89.0	63.0	85.0	102.0	98.0	65.0	74.0	73.0	88.0	82.0	83.0	74.0	65.0	65.0	89.0	87.0	86.0	122.0	78.0	73.0	96.0	86.0	79.0	73.0
90.0	71.0	68.0	73.0	99.0	76.0	61.0	93.0	47.0	88.0	71.0	70.0	89.0	61.0	82.0	91.0	57.0	90.0	73.0	79.0	78.0	94.0	57.0	97.0	70.0	72.0	89.0	89.0	60.0	103.0	89.0	97.0	78.0	84.0	80.0	89.0	110.0	75.0	91.0	96.0	99.0	81.0	94.0	88.0	94.0	89.0	86.0	107.0	80.0	86.0	138.0	133.0	135.0	116.0	120.0	104.0	104.0	109.0	127.0	130.0	111.0	137.0	153.0	124.0	144.0	141.0	114.0	152.0	143.0	150.0	163.0	186.0	179.0	145.0	98.0	150.0	148.0	155.0	159.0	147.0	133.0	154.0	135.0	177.0	129.0	158.0	126.0	139.0	149.0	145.0	167.0	174.0	169.0	157.0	156.0	118.0	138.0	129.0	146.0	191.0	151.0	193.0	181.0	151.0	122.0	101.0	88.0	98.0	100.0	131.0	152.0	133.0	111.0	113.0	137.0	91.0	80.0	58.0	89.0	90.0	115.0	92.0	123.0	164.0	98.0	116.0	66.0	86.0	89.0	57.0	96.0	78.0	112.0	103.0	105.0	66.0	70.0	67.0	98.0	66.0	70.0	52.0	78.0	60.0	79.0	44.0	64.0	51.0	74.0	49.0	33.0	46.0	62.0	35.0	46.0	50.0	66.0	43.0	56.0	25.0	45.0	42.0	41.0	29.0	51.0	52.0	33.0	39.0	51.0	36.0	46.0	47.0	31.0	46.0	17.0	44.0	35.0	46.0	45.0	48.0	40.0	25.0	32.0	39.0	66.0	49.0	50.0	49.0	36.0	47.0	44.0	42.0	39.0	38.0	61.0	35.0	47.0	52.0	43.0	47.0	41.0	43.0	25.0	25.0	33.0	41.0	59.0	40.0	50.0	50.0	33.0	63.0	41.0	34.0	46.0	64.0	52.0	67.0	71.0	70.0	65.0	50.0	55.0	62.0	46.0	62.0	74.0	83.0	110.0	131.0	106.0	71.0	47.0	54.0	54.0	64.0	65.0	98.0	182.0	229.0	144.0	91.0	64.0	38.0	49.0	67.0	58.0	104.0	165.0	146.0	121.0	131.0	101.0	46.0	44.0	64.0	42.0	63.0	91.0	133.0	203.0	137.0	119.0	82.0	68.0	73.0	45.0	62.0	85.0	113.0	106.0	120.0	79.0	65.0	44.0	59.0	46.0	57.0	56.0	69.0	74.0	97.0	61.0	53.0	50.0	40.0	22.0	33.0	45.0	68.0	62.0	64.0	52.0	43.0	34.0	32.0	41.0	47.0	32.0	34.0	42.0	50.0	32.0	56.0	39.0	54.0	40.0	41.0	32.0	44.0	55.0	36.0	54.0	32.0	58.0	45.0	49.0	32.0	26.0	35.0	53.0	45.0	56.0	33.0	49.0	27.0	44.0	25.0	24.0	35.0	35.0	46.0	33.0	45.0	29.0	43.0	49.0	27.0	37.0	45.0	44.0	43.0	47.0	52.0	50.0	61.0	57.0	42.0	55.0	27.0	49.0	56.0	58.0	49.0	61.0	76.0	52.0	82.0	55.0	67.0	47.0	73.0	90.0	64.0	68.0	92.0	90.0	116.0	79.0	89.0	77.0	84.0	73.0	110.0	74.0	104.0	148.0	103.0	109.0	97.0	102.0	82.0	105.0	81.0	114.0	156.0	167.0	126.0	139.0	157.0	146.0	116.0	123.0	100.0	127.0	120.0	164.0	174.0	195.0	189.0	163.0	130.0	143.0	119.0	126.0	143.0	163.0	184.0	209.0	191.0	205.0	169.0	142.0	161.0	147.0	156.0	179.0	183.0	172.0	152.0	158.0	114.0	148.0	152.0	139.0	146.0	125.0	169.0	166.0	156.0	141.0	171.0	167.0	131.0	134.0	151.0	127.0	132.0	133.0	113.0	158.0	102.0	115.0	111.0	109.0	111.0	102.0	110.0	106.0	107.0	80.0	106.0	73.0	93.0	82.0	75.0	92.0	70.0	81.0	54.0	72.0	81.0	88.0	62.0	86.0	79.0	98.0	90.0	89.0	74.0	92.0	86.0	57.0	65.0	79.0	74.0	99.0	96.0	76.0	107.0	92.0	108.0	77.0	74.0	79.0	88.0	109.0	90.0	81.0	76.0	97.0	115.0	86.0	91.0	83.0	98.0	104.0	88.0	110.0	87.0	89.0
110.0	110.0	83.0	84.0	102.0	105.0	88.0	112.0	68.0	92.0	96.0	80.0	80.0	112.0	87.0	83.0	56.0	91.0	75.0	91.0	86.0	94.0	107.0	74.0	104.0	82.0	97.0	73.0	99.0	88.0	75.0	108.0	69.0	73.0	111.0	112.0	89.0	107.0	97.0	106.0	106.0	81.0	98.0	104.0	96.0	85.0	122.0	125.0	107.0	127.0	104.0	125.0	136.0	142.0	120.0	132.0	127.0	169.0	167.0	139.0	149.0	133.0	153.0	178.0	150.0	173.0	198.0	157.0	152.0	182.0	172.0	170.0	159.0	191.0	167.0	166.0	153.0	162.0	161.0	209.0	153.0	194.0	168.0	162.0	204.0	172.0	179.0	170.0	188.0	210.0	217.0	217.0	168.0	189.0	160.0	152.0	165.0	136.0	169.0	189.0	164.0	231.0	155.0	154.0	148.0	153.0	102.0	109.0	142.0	168.0	167.0	149.0	185.0	147.0	141.0	116.0	78.0	80.0	113.0	98.0	121.0	123.0	126.0	190.0	101.0	123.0	118.0	100.0	100.0	82.0	83.0	81.0	93.0	98.0	94.0	79.0	72.0	79.0	72.0	72.0	57.0	53.0	86.0	67.0	84.0	63.0	55.0	56.0	40.0	33.0	59.0	64.0	57.0	66.0	65.0	66.0	54.0	49.0	37.0	40.0	54.0	42.0	36.0	55.0	39.0	39.0	45.0	43.0	52.0	39.0	34.0	41.0	44.0	65.0	24.0	40.0	48.0	64.0	83.0	53.0	42.0	22.0	31.0	46.0	61.0	33.0	47.0	69.0	26.0	61.0	41.0	39.0	47.0	60.0	48.0	42.0	43.0	68.0	61.0	63.0	47.0	37.0	50.0	30.0	37.0	51.0	59.0	85.0	61.0	72.0	68.0	60.0	43.0	46.0	43.0	70.0	85.0	125.0	93.0	96.0	103.0	90.0	89.0	70.0	80.0	63.0	115.0	127.0	147.0	131.0	155.0	99.0	126.0	95.0	70.0	81.0	105.0	145.0	236.0	352.0	260.0	185.0	115.0	90.0	100.0	65.0	84.0	101.0	179.0	255.0	266.0	211.0	191.0	115.0	85.0	69.0	67.0	77.0	124.0	160.0	208.0	300.0	219.0	156.0	83.0	95.0	88.0	92.0	92.0	155.0	165.0	156.0	166.0	125.0	81.0	86.0	64.0	74.0	83.0	103.0	119.0	99.0	104.0	83.0	96.0	81.0	47.0	51.0	52.0	55.0	65.0	67.0	76.0	72.0	74.0	39.0	41.0	39.0	53.0	52.0	67.0	66.0	42.0	67.0	40.0	68.0	66.0	34.0	70.0	26.0	38.0	54.0	28.0	61.0	31.0	58.0	59.0	36.0	32.0	20.0	33.0	52.0	73.0	57.0	34.0	43.0	35.0	50.0	39.0	41.0	47.0	28.0	54.0	41.0	32.0	52.0	44.0	35.0	35.0	35.0	39.0	41.0	43.0	49.0	57.0	48.0	60.0	48.0	42.0	46.0	41.0	54.0	72.0	47.0	71.0	72.0	68.0	76.0	69.0	64.0	64.0	54.0	92.0	73.0	80.0	75.0	89.0	87.0	99.0	110.0	86.0	92.0	78.0	99.0	97.0	102.0	135.0	169.0	117.0	133.0	120.0	91.0	69.0	85.0	96.0	142.0	125.0	138.0	156.0	158.0	195.0	157.0	124.0	120.0	101.0	135.0	156.0	176.0	185.0	179.0	172.0	188.0	163.0	155.0	156.0	130.0	185.0	186.0	222.0	198.0	209.0	237.0	191.0	220.0	152.0	160.0	220.0	207.0	224.0	203.0	183.0	195.0	165.0	201.0	148.0	192.0	173.0	173.0	173.0	165.0	180.0	228.0	170.0	197.0	192.0	191.0	163.0	157.0	185.0	167.0	140.0	155.0	128.0	137.0	109.0	155.0	128.0	145.0	118.0	119.0	123.0	113.0	93.0	94.0	97.0	81.0	87.0	101.0	79.0	87.0	103.0	111.0	79.0	84.0	116.0	76.0	84.0	101.0	98.0	86.0	91.0	86.0	77.0	87.0	95.0	98.0	80.0	89.0	93.0	103.0	78.0	124.0	112.0	67.0	76.0	98.0	112.0	110.0	90.0	78.0	108.0	94.0	105.0	106.0	72.0	104.0	112.0	101.0	102.0	81.0	77.0
149.0	97.0	104.0	126.0	119.0	119.0	92.0	97.0	117.0	101.0	103.0	111.0	101.0	120.0	112.0	92.0	95.0	90.0	100.0	92.0	129.0	72.0	112.0	90.0	93.0	93.0	113.0	80.0	105.0	89.0	119.0	101.0	115.0	116.0	107.0	123.0	94.0	83.0	98.0	137.0	96.0	110.0	124.0	98.0	128.0	108.0	103.0	143.0	137.0	121.0	139.0	130.0	152.0	140.0	143.0	177.0	145.0	165.0	195.0	203.0	213.0	159.0	182.0	183.0	148.0	164.0	211.0	162.0	263.0	219.0	222.0	210.0	208.0	188.0	180.0	189.0	232.0	223.0	248.0	270.0	224.0	196.0	207.0	208.0	186.0	173.0	223.0	223.0	279.0	225.0	261.0	233.0	213.0	194.0	198.0	191.0	217.0	195.0	207.0	252.0	254.0	210.0	183.0	156.0	136.0	144.0	135.0	132.0	160.0	174.0	198.0	183.0	166.0	148.0	133.0	112.0	107.0	97.0	108.0	121.0	104.0	132.0	168.0	116.0	110.0	106.0	90.0	100.0	86.0	90.0	82.0	120.0	113.0	104.0	91.0	67.0	71.0	89.0	93.0	91.0	72.0	81.0	57.0	99.0	67.0	78.0	62.0	72.0	48.0	50.0	40.0	42.0	57.0	54.0	56.0	62.0	58.0	67.0	49.0	59.0	60.0	49.0	53.0	58.0	67.0	49.0	40.0	67.0	31.0	71.0	56.0	36.0	55.0	28.0	60.0	37.0	65.0	60.0	65.0	50.0	24.0	43.0	49.0	70.0	65.0	41.0	64.0	45.0	59.0	34.0	56.0	46.0	51.0	52.0	49.0	57.0	50.0	62.0	70.0	55.0	60.0	55.0	57.0	61.0	61.0	72.0	87.0	81.0	85.0	73.0	84.0	63.0	65.0	63.0	79.0	94.0	109.0	152.0	129.0	104.0	128.0	129.0	73.0	99.0	107.0	107.0	126.0	200.0	187.0	204.0	189.0	173.0	125.0	122.0	120.0	122.0	149.0	281.0	417.0	408.0	244.0	225.0	168.0	108.0	87.0	91.0	128.0	211.0	375.0	344.0	368.0	347.0	186.0	130.0	117.0	102.0	127.0	133.0	218.0	242.0	290.0	406.0	274.0	192.0	127.0	141.0	123.0	151.0	193.0	174.0	230.0	239.0	228.0	160.0	96.0	130.0	102.0	129.0	102.0	137.0	128.0	124.0	110.0	119.0	87.0	76.0	49.0	59.0	74.0	82.0	74.0	88.0	83.0	84.0	56.0	62.0	62.0	57.0	60.0	65.0	56.0	60.0	70.0	86.0	59.0	50.0	64.0	31.0	47.0	56.0	59.0	63.0	38.0	68.0	52.0	54.0	71.0	39.0	47.0	31.0	52.0	51.0	87.0	60.0	38.0	56.0	23.0	34.0	39.0	59.0	51.0	40.0	43.0	55.0	59.0	49.0	44.0	52.0	33.0	46.0	52.0	53.0	54.0	47.0	54.0	83.0	61.0	58.0	55.0	61.0	54.0	46.0	88.0	58.0	64.0	76.0	74.0	73.0	84.0	62.0	67.0	80.0	75.0	87.0	78.0	76.0	114.0	96.0	103.0	99.0	81.0	95.0	125.0	75.0	92.0	132.0	137.0	156.0	137.0	149.0	109.0	119.0	93.0	97.0	116.0	115.0	157.0	157.0	149.0	185.0	197.0	200.0	145.0	135.0	127.0	149.0	137.0	207.0	222.0	201.0	227.0	233.0	188.0	195.0	169.0	187.0	200.0	229.0	219.0	277.0	264.0	243.0	235.0	226.0	166.0	209.0	249.0	273.0	265.0	238.0	215.0	269.0	227.0	200.0	210.0	200.0	227.0	209.0	212.0	204.0	216.0	241.0	225.0	194.0	173.0	185.0	171.0	167.0	177.0	209.0	150.0	167.0	171.0	185.0	162.0	160.0	112.0	156.0	130.0	146.0	155.0	137.0	121.0	98.0	136.0	122.0	102.0	112.0	98.0	136.0	117.0	89.0	112.0	98.0	105.0	128.0	95.0	111.0	88.0	131.0	115.0	108.0	70.0	108.0	112.0	98.0	114.0	82.0	140.0	134.0	126.0	163.0	94.0	100.0	132.0	140.0	121.0	113.0	124.0	106.0	139.0	111.0	111.0	134.0	90.0	106.0	123.0	127.0	111.0	119.0	101.0
111.0	139.0	134.0	114.0	138.0	113.0	125.0	112.0	116.0	130.0	125.0	159.0	123.0	95.0	128.0	108.0	113.0	101.0	128.0	110.0	103.0	102.0	115.0	98.0	99.0	111.0	100.0	114.0	111.0	100.0	122.0	91.0	156.0	95.0	128.0	151.0	113.0	120.0	110.0	128.0	178.0	137.0	150.0	124.0	153.0	146.0	145.0	154.0	144.0	151.0	158.0	184.0	173.0	139.0	198.0	161.0	194.0	215.0	188.0	213.0	210.0	234.0	176.0	207.0	195.0	219.0	234.0	241.0	243.0	254.0	269.0	253.0	241.0	250.0	243.0	211.0	246.0	276.0	286.0	281.0	274.0	251.0	259.0	218.0	186.0	228.0	228.0	271.0	347.0	323.0	294.0	272.0	223.0	196.0	230.0	168.0	190.0	216.0	247.0	239.0	283.0	235.0	191.0	202.0	136.0	148.0	137.0	155.0	183.0	227.0	193.0	210.0	183.0	176.0	120.0	93.0	89.0	137.0	110.0	136.0	115.0	136.0	188.0	116.0	139.0	108.0	112.0	138.0	82.0	106.0	93.0	105.0	109.0	110.0	98.0	73.0	106.0	72.0	72.0	71.0	74.0	82.0	78.0	86.0	58.0	60.0	64.0	60.0	54.0	62.0	61.0	65.0	57.0	62.0	58.0	56.0	55.0	49.0	56.0	46.0	47.0	52.0	59.0	61.0	58.0	37.0	48.0	52.0	46.0	61.0	60.0	47.0	63.0	33.0	61.0	49.0	76.0	62.0	77.0	65.0	22.0	44.0	67.0	85.0	68.0	45.0	82.0	38.0	65.0	45.0	65.0	64.0	59.0	87.0	77.0	63.0	71.0	70.0	84.0	62.0	67.0	73.0	69.0	78.0	69.0	95.0	95.0	103.0	105.0	99.0	81.0	85.0	67.0	77.0	106.0	103.0	121.0	133.0	174.0	183.0	148.0	162.0	110.0	105.0	119.0	122.0	196.0	222.0	269.0	305.0	262.0	201.0	185.0	174.0	161.0	135.0	189.0	257.0	451.0	431.0	385.0	366.0	261.0	222.0	137.0	106.0	141.0	231.0	316.0	439.0	531.0	522.0	296.0	242.0	157.0	130.0	150.0	194.0	246.0	333.0	303.0	335.0	457.0	283.0	186.0	161.0	153.0	164.0	169.0	211.0	244.0	306.0	231.0	257.0	173.0	114.0	133.0	133.0	137.0	171.0	193.0	181.0	165.0	174.0	114.0	105.0	105.0	96.0	100.0	71.0	109.0	102.0	86.0	91.0	102.0	74.0	62.0	53.0	64.0	76.0	73.0	57.0	70.0	66.0	84.0	54.0	58.0	71.0	31.0	89.0	79.0	49.0	68.0	40.0	57.0	44.0	55.0	57.0	60.0	48.0	29.0	50.0	69.0	71.0	56.0	45.0	53.0	41.0	75.0	49.0	52.0	59.0	50.0	80.0	60.0	51.0	76.0	55.0	39.0	48.0	63.0	61.0	45.0	51.0	49.0	62.0	61.0	62.0	56.0	62.0	61.0	46.0	78.0	55.0	68.0	73.0	69.0	74.0	65.0	91.0	70.0	87.0	87.0	80.0	86.0	103.0	88.0	113.0	120.0	126.0	109.0	93.0	91.0	109.0	110.0	119.0	123.0	126.0	182.0	143.0	148.0	133.0	107.0	103.0	128.0	127.0	140.0	124.0	167.0	155.0	189.0	230.0	223.0	184.0	176.0	157.0	147.0	185.0	244.0	215.0	248.0	250.0	242.0	255.0	209.0	221.0	191.0	220.0	234.0	251.0	287.0	282.0	294.0	296.0	245.0	227.0	280.0	281.0	246.0	313.0	307.0	313.0	299.0	252.0	221.0	246.0	219.0	202.0	222.0	296.0	245.0	211.0	287.0	233.0	239.0	188.0	209.0	188.0	236.0	218.0	208.0	188.0	165.0	181.0	189.0	166.0	152.0	189.0	144.0	161.0	171.0	174.0	196.0	152.0	143.0	124.0	132.0	148.0	145.0	147.0	125.0	132.0	124.0	108.0	85.0	121.0	122.0	124.0	129.0	117.0	101.0	98.0	119.0	129.0	107.0	128.0	114.0	103.0	144.0	101.0	138.0	127.0	111.0	124.0	82.0	128.0	115.0	104.0	131.0	143.0	130.0	118.0	172.0	137.0	102.0	114.0	121.0	131.0	133.0	121.0	141.0
129.0	155.0	133.0	144.0	145.0	140.0	143.0	122.0	125.0	100.0	147.0	116.0	129.0	113.0	127.0	150.0	135.0	122.0	134.0	141.0	118.0	153.0	120.0	129.0	137.0	100.0	119.0	126.0	134.0	119.0	94.0	119.0	155.0	155.0	161.0	142.0	133.0	142.0	157.0	127.0	173.0	154.0	137.0	173.0	132.0	189.0	143.0	147.0	185.0	215.0	200.0	161.0	218.0	231.0	193.0	231.0	229.0	271.0	276.0	277.0	303.0	252.0	202.0	211.0	246.0	295.0	265.0	309.0	320.0	332.0	262.0	280.0	272.0	253.0	249.0	309.0	279.0	354.0	321.0	325.0	319.0	291.0	268.0	238.0	268.0	260.0	270.0	354.0	372.0	327.0	293.0	271.0	246.0	230.0	244.0	226.0	273.0	297.0	291.0	283.0	281.0	238.0	176.0	140.0	168.0	140.0	169.0	216.0	227.0	182.0	221.0	216.0	191.0	135.0	113.0	130.0	136.0	150.0	126.0	143.0	174.0	178.0	167.0	126.0	103.0	115.0	123.0	101.0	131.0	114.0	134.0	133.0	119.0	95.0	76.0	100.0	98.0	84.0	109.0	73.0	82.0	106.0	97.0	90.0	88.0	77.0	66.0	56.0	58.0	55.0	71.0	71.0	56.0	78.0	66.0	53.0	74.0	50.0	72.0	67.0	59.0	79.0	52.0	56.0	53.0	56.0	80.0	56.0	77.0	58.0	44.0	82.0	39.0	71.0	61.0	72.0	94.0	73.0	60.0	27.0	53.0	82.0	83.0	77.0	44.0	70.0	42.0	77.0	69.0	96.0	70.0	68.0	69.0	57.0	72.0	75.0	68.0	78.0	73.0	91.0	104.0	67.0	86.0	73.0	79.0	106.0	109.0	120.0	126.0	132.0	103.0	95.0	122.0	105.0	111.0	139.0	172.0	198.0	236.0	224.0	189.0	215.0	129.0	135.0	125.0	205.0	250.0	280.0	415.0	341.0	338.0	261.0	210.0	197.0	198.0	263.0	316.0	416.0	500.0	524.0	563.0	427.0	278.0	248.0	189.0	201.0	219.0	295.0	428.0	857.0	839.0	530.0	296.0	206.0	159.0	191.0	201.0	297.0	389.0	540.0	438.0	443.0	415.0	297.0	255.0	184.0	262.0	269.0	245.0	312.0	392.0	334.0	282.0	249.0	158.0	141.0	178.0	170.0	194.0	225.0	246.0	207.0	189.0	173.0	144.0	134.0	129.0	137.0	99.0	147.0	129.0	133.0	122.0	109.0	94.0	73.0	70.0	104.0	97.0	107.0	71.0	96.0	89.0	68.0	88.0	79.0	60.0	75.0	63.0	96.0	78.0	59.0	83.0	71.0	79.0	36.0	81.0	68.0	62.0	60.0	23.0	42.0	78.0	86.0	74.0	38.0	56.0	40.0	66.0	61.0	75.0	79.0	63.0	64.0	49.0	39.0	64.0	50.0	45.0	62.0	51.0	64.0	67.0	71.0	63.0	77.0	83.0	75.0	68.0	71.0	65.0	55.0	71.0	63.0	63.0	71.0	83.0	81.0	67.0	103.0	77.0	116.0	76.0	81.0	92.0	77.0	100.0	105.0	152.0	142.0	116.0	94.0	107.0	146.0	99.0	102.0	129.0	150.0	180.0	140.0	168.0	178.0	160.0	131.0	115.0	145.0	171.0	180.0	185.0	245.0	218.0	246.0	197.0	164.0	179.0	169.0	134.0	198.0	276.0	238.0	320.0	313.0	328.0	260.0	255.0	222.0	275.0	301.0	302.0	326.0	328.0	371.0	318.0	330.0	319.0	240.0	283.0	306.0	283.0	320.0	381.0	354.0	346.0	344.0	296.0	284.0	247.0	306.0	273.0	330.0	292.0	297.0	302.0	304.0	261.0	246.0	218.0	260.0	269.0	236.0	264.0	234.0	244.0	239.0	247.0	248.0	173.0	166.0	167.0	203.0	185.0	184.0	176.0	180.0	173.0	147.0	135.0	142.0	128.0	163.0	123.0	169.0	145.0	126.0	124.0	153.0	141.0	133.0	146.0	120.0	125.0	121.0	121.0	157.0	160.0	140.0	113.0	153.0	142.0	157.0	180.0	122.0	126.0	146.0	138.0	159.0	148.0	152.0	132.0	154.0	142.0	191.0	160.0	128.0	140.0	142.0	165.0	164.0	133.0	157.0	168.0
178.0	156.0	197.0	190.0	155.0	186.0	134.0	161.0	175.0	178.0	178.0	145.0	153.0	141.0	172.0	165.0	137.0	190.0	134.0	143.0	146.0	131.0	121.0	138.0	140.0	147.0	135.0	179.0	134.0	156.0	173.0	162.0	172.0	178.0	193.0	139.0	164.0	160.0	189.0	194.0	161.0	185.0	202.0	187.0	179.0	189.0	192.0	202.0	196.0	236.0	224.0	192.0	198.0	236.0	216.0	245.0	227.0	242.0	296.0	320.0	348.0	256.0	276.0	252.0	301.0	292.0	288.0	370.0	383.0	368.0	343.0	319.0	338.0	274.0	306.0	356.0	339.0	394.0	400.0	387.0	404.0	406.0	313.0	335.0	292.0	331.0	420.0	370.0	406.0	361.0	366.0	355.0	274.0	300.0	239.0	286.0	291.0	316.0	317.0	388.0	332.0	309.0	234.0	229.0	163.0	190.0	176.0	249.0	252.0	258.0	271.0	236.0	183.0	145.0	142.0	97.0	145.0	145.0	150.0	158.0	160.0	221.0	159.0	143.0	112.0	133.0	150.0	110.0	146.0	122.0	139.0	117.0	102.0	109.0	93.0	118.0	90.0	91.0	125.0	91.0	97.0	89.0	96.0	74.0	77.0	92.0	76.0	48.0	49.0	75.0	67.0	48.0	82.0	73.0	69.0	76.0	66.0	55.0	66.0	68.0	57.0	50.0	54.0	62.0	57.0	36.0	59.0	57.0	73.0	67.0	70.0	72.0	34.0	79.0	63.0	87.0	91.0	65.0	57.0	27.0	68.0	65.0	114.0	88.0	73.0	115.0	55.0	92.0	81.0	98.0	121.0	93.0	96.0	69.0	72.0	97.0	76.0	86.0	78.0	129.0	127.0	112.0	98.0	92.0	105.0	130.0	127.0	116.0	139.0	186.0	140.0	158.0	153.0	131.0	141.0	207.0	153.0	210.0	284.0	314.0	251.0	237.0	236.0	156.0	156.0	179.0	289.0	350.0	374.0	488.0	448.0	383.0	294.0	251.0	259.0	242.0	379.0	420.0	535.0	654.0	669.0	672.0	483.0	268.0	277.0	258.0	236.0	327.0	419.0	725.0	1535.0	790.0	451.0	332.0	240.0	232.0	234.0	331.0	422.0	605.0	631.0	626.0	583.0	448.0	355.0	280.0	228.0	289.0	326.0	353.0	529.0	515.0	418.0	336.0	271.0	184.0	160.0	193.0	229.0	262.0	263.0	338.0	292.0	188.0	180.0	147.0	119.0	172.0	154.0	147.0	144.0	148.0	143.0	160.0	110.0	136.0	115.0	84.0	115.0	99.0	117.0	117.0	105.0	117.0	71.0	72.0	78.0	67.0	100.0	103.0	127.0	85.0	89.0	70.0	50.0	96.0	56.0	84.0	68.0	80.0	67.0	43.0	75.0	67.0	62.0	71.0	47.0	71.0	42.0	72.0	81.0	69.0	96.0	56.0	65.0	57.0	63.0	55.0	63.0	59.0	56.0	71.0	74.0	64.0	71.0	60.0	83.0	65.0	75.0	74.0	59.0	73.0	44.0	61.0	72.0	72.0	81.0	85.0	80.0	96.0	106.0	87.0	106.0	97.0	90.0	76.0	92.0	93.0	155.0	139.0	152.0	137.0	113.0	97.0	95.0	131.0	122.0	122.0	143.0	247.0	197.0	182.0	185.0	167.0	120.0	135.0	142.0	171.0	175.0	229.0	224.0	268.0	300.0	232.0	239.0	194.0	172.0	260.0	243.0	310.0	320.0	362.0	393.0	355.0	270.0	268.0	249.0	302.0	296.0	321.0	374.0	428.0	433.0	384.0	430.0	338.0	308.0	294.0	386.0	396.0	414.0	429.0	440.0	367.0	359.0	383.0	350.0	352.0	343.0	337.0	407.0	344.0	361.0	350.0	334.0	316.0	293.0	279.0	300.0	280.0	303.0	311.0	241.0	284.0	261.0	217.0	276.0	205.0	218.0	209.0	209.0	225.0	198.0	166.0	211.0	159.0	158.0	156.0	149.0	183.0	158.0	176.0	165.0	167.0	175.0	145.0	186.0	160.0	156.0	153.0	158.0	133.0	180.0	165.0	198.0	139.0	144.0	131.0	138.0	189.0	143.0	152.0	131.0	165.0	165.0	196.0	156.0	159.0	180.0	182.0	189.0	182.0	178.0	173.0	165.0	153.0	140.0	164.0	155.0	157.0	206.0
144.0	152.0	178.0	148.0	163.0	156.0	137.0	137.0	139.0	168.0	150.0	128.0	130.0	154.0	138.0	149.0	164.0	119.0	124.0	121.0	122.0	142.0	132.0	131.0	111.0	122.0	146.0	127.0	150.0	125.0	171.0	124.0	159.0	172.0	174.0	166.0	195.0	178.0	166.0	140.0	135.0	182.0	195.0	154.0	183.0	186.0	177.0	166.0	190.0	208.0	190.0	191.0	225.0	193.0	238.0	224.0	265.0	251.0	242.0	295.0	277.0	244.0	265.0	278.0	293.0	313.0	292.0	363.0	312.0	307.0	330.0	279.0	260.0	260.0	298.0	310.0	386.0	368.0	357.0	345.0	341.0	326.0	245.0	299.0	300.0	271.0	379.0	341.0	372.0	353.0	323.0	247.0	219.0	260.0	220.0	280.0	273.0	307.0	370.0	281.0	251.0	244.0	222.0	169.0	158.0	199.0	236.0	243.0	227.0	232.0	200.0	169.0	156.0	134.0	140.0	115.0	138.0	145.0	120.0	208.0	201.0	140.0	122.0	119.0	123.0	107.0	83.0	136.0	121.0	150.0	122.0	106.0	111.0	89.0	106.0	86.0	103.0	100.0	81.0	96.0	82.0	93.0	95.0	74.0	88.0	79.0	64.0	65.0	63.0	57.0	75.0	63.0	86.0	64.0	50.0	64.0	44.0	71.0	61.0	62.0	57.0	46.0	75.0	61.0	41.0	71.0	65.0	72.0	66.0	54.0	82.0	39.0	63.0	55.0	74.0	90.0	61.0	61.0	39.0	48.0	77.0	94.0	76.0	47.0	74.0	42.0	59.0	81.0	95.0	89.0	76.0	86.0	67.0	65.0	92.0	64.0	96.0	63.0	105.0	112.0	87.0	75.0	100.0	99.0	115.0	96.0	97.0	115.0	167.0	135.0	137.0	135.0	136.0	109.0	117.0	125.0	169.0	213.0	227.0	260.0	243.0	194.0	222.0	154.0	155.0	230.0	224.0	316.0	388.0	515.0	367.0	304.0	257.0	248.0	231.0	312.0	363.0	433.0	498.0	571.0	578.0	504.0	357.0	267.0	232.0	238.0	261.0	295.0	436.0	1086.0	1157.0	582.0	344.0	260.0	231.0	244.0	252.0	298.0	454.0	550.0	618.0	463.0	380.0	395.0	278.0	291.0	229.0	287.0	315.0	380.0	478.0	370.0	349.0	236.0	200.0	166.0	142.0	200.0	222.0	239.0	288.0	293.0	225.0	162.0	162.0	141.0	158.0	148.0	167.0	142.0	159.0	145.0	121.0	125.0	110.0	119.0	80.0	86.0	96.0	108.0	140.0	104.0	103.0	88.0	58.0	103.0	67.0	72.0	90.0	73.0	93.0	73.0	57.0	77.0	41.0	66.0	58.0	81.0	91.0	76.0	64.0	55.0	54.0	64.0	74.0	61.0	47.0	78.0	56.0	61.0	48.0	68.0	81.0	43.0	55.0	44.0	56.0	54.0	48.0	53.0	58.0	65.0	70.0	72.0	62.0	45.0	57.0	58.0	72.0	72.0	78.0	80.0	41.0	51.0	73.0	73.0	61.0	69.0	79.0	90.0	93.0	89.0	84.0	67.0	81.0	71.0	82.0	126.0	130.0	115.0	170.0	135.0	122.0	110.0	99.0	114.0	109.0	109.0	150.0	186.0	164.0	172.0	196.0	126.0	139.0	123.0	139.0	163.0	195.0	207.0	250.0	250.0	248.0	253.0	190.0	169.0	140.0	206.0	165.0	264.0	294.0	310.0	301.0	295.0	285.0	266.0	258.0	237.0	259.0	321.0	339.0	416.0	341.0	382.0	343.0	331.0	243.0	295.0	339.0	346.0	386.0	348.0	380.0	363.0	324.0	346.0	328.0	282.0	330.0	323.0	317.0	352.0	321.0	312.0	312.0	310.0	241.0	260.0	245.0	251.0	234.0	245.0	258.0	286.0	247.0	216.0	219.0	215.0	200.0	204.0	210.0	195.0	181.0	180.0	193.0	141.0	147.0	152.0	157.0	130.0	171.0	132.0	104.0	167.0	128.0	158.0	146.0	161.0	117.0	129.0	139.0	154.0	134.0	135.0	151.0	122.0	135.0	123.0	155.0	145.0	134.0	131.0	118.0	220.0	154.0	129.0	161.0	168.0	183.0	129.0	165.0	165.0	157.0	184.0	134.0	132.0	122.0	131.0	155.0	162.0	172.0
107.0	146.0	126.0	147.0	101.0	93.0	101.0	118.0	148.0	123.0	123.0	107.0	93.0	133.0	96.0	94.0	122.0	97.0	111.0	102.0	96.0	114.0	104.0	114.0	99.0	75.0	106.0	99.0	84.0	108.0	110.0	96.0	88.0	130.0	110.0	126.0	96.0	131.0	118.0	106.0	131.0	122.0	111.0	112.0	143.0	112.0	143.0	134.0	135.0	144.0	151.0	141.0	143.0	141.0	155.0	200.0	179.0	181.0	167.0	161.0	172.0	214.0	184.0	201.0	171.0	196.0	222.0	187.0	259.0	223.0	197.0	213.0	204.0	218.0	223.0	199.0	291.0	245.0	247.0	254.0	223.0	233.0	241.0	208.0	229.0	216.0	273.0	262.0	256.0	233.0	198.0	212.0	194.0	162.0	193.0	203.0	179.0	218.0	254.0	232.0	211.0	170.0	167.0	125.0	116.0	128.0	150.0	182.0	178.0	161.0	186.0	140.0	122.0	99.0	81.0	80.0	107.0	115.0	109.0	116.0	158.0	123.0	122.0	72.0	94.0	105.0	65.0	85.0	91.0	113.0	118.0	95.0	72.0	58.0	76.0	75.0	76.0	93.0	59.0	81.0	73.0	68.0	69.0	53.0	49.0	51.0	46.0	43.0	38.0	50.0	50.0	40.0	51.0	54.0	40.0	56.0	50.0	56.0	41.0	33.0	51.0	46.0	54.0	50.0	43.0	55.0	37.0	67.0	49.0	39.0	68.0	33.0	63.0	30.0	71.0	48.0	60.0	43.0	25.0	43.0	53.0	74.0	57.0	45.0	62.0	35.0	52.0	45.0	58.0	59.0	58.0	63.0	57.0	63.0	74.0	54.0	64.0	57.0	57.0	62.0	70.0	60.0	78.0	65.0	74.0	74.0	80.0	96.0	105.0	92.0	81.0	93.0	86.0	68.0	125.0	89.0	110.0	111.0	173.0	137.0	133.0	124.0	121.0	126.0	112.0	138.0	154.0	195.0	214.0	215.0	244.0	203.0	164.0	171.0	159.0	221.0	286.0	260.0	282.0	318.0	334.0	339.0	235.0	198.0	190.0	189.0	168.0	171.0	229.0	364.0	770.0	446.0	222.0	201.0	202.0	201.0	212.0	216.0	226.0	308.0	336.0	344.0	216.0	211.0	285.0	241.0	171.0	172.0	206.0	224.0	265.0	250.0	232.0	177.0	155.0	131.0	125.0	130.0	125.0	159.0	137.0	182.0	139.0	138.0	99.0	73.0	90.0	116.0	92.0	96.0	92.0	76.0	90.0	89.0	73.0	65.0	84.0	75.0	77.0	46.0	56.0	66.0	67.0	54.0	71.0	42.0	54.0	57.0	48.0	76.0	61.0	49.0	59.0	44.0	62.0	39.0	62.0	38.0	59.0	58.0	47.0	32.0	23.0	39.0	67.0	45.0	58.0	32.0	60.0	36.0	53.0	48.0	48.0	54.0	38.0	43.0	43.0	35.0	47.0	37.0	49.0	38.0	52.0	53.0	51.0	61.0	44.0	58.0	55.0	48.0	58.0	59.0	44.0	35.0	61.0	67.0	60.0	74.0	65.0	78.0	82.0	51.0	68.0	75.0	72.0	63.0	66.0	76.0	95.0	104.0	103.0	120.0	114.0	87.0	84.0	90.0	89.0	93.0	100.0	125.0	168.0	155.0	110.0	98.0	114.0	94.0	103.0	92.0	146.0	115.0	148.0	165.0	157.0	193.0	182.0	143.0	148.0	127.0	164.0	176.0	228.0	182.0	217.0	231.0	203.0	194.0	177.0	186.0	180.0	198.0	250.0	224.0	230.0	308.0	310.0	233.0	208.0	186.0	226.0	267.0	238.0	286.0	254.0	261.0	262.0	225.0	293.0	238.0	228.0	249.0	218.0	209.0	214.0	247.0	228.0	208.0	225.0	178.0	191.0	187.0	179.0	167.0	186.0	178.0	170.0	143.0	164.0	141.0	134.0	130.0	137.0	132.0	134.0	140.0	103.0	140.0	110.0	145.0	80.0	125.0	109.0	117.0	108.0	100.0	109.0	98.0	99.0	141.0	120.0	104.0	105.0	144.0	120.0	103.0	105.0	99.0	107.0	98.0	91.0	104.0	105.0	114.0	110.0	127.0	154.0	106.0	95.0	100.0	125.0	122.0	136.0	112.0	135.0	124.0	114.0	115.0	125.0	81.0	128.0	121.0	130.0
92.0	89.0	102.0	105.0	91.0	72.0	67.0	90.0	99.0	92.0	93.0	95.0	86.0	95.0	66.0	75.0	86.0	80.0	82.0	90.0	71.0	60.0	66.0	80.0	70.0	80.0	75.0	107.0	91.0	104.0	70.0	92.0	101.0	101.0	107.0	105.0	81.0	107.0	108.0	92.0	119.0	115.0	107.0	92.0	132.0	80.0	82.0	108.0	132.0	117.0	103.0	112.0	156.0	116.0	132.0	150.0	149.0	125.0	146.0	118.0	150.0	157.0	136.0	140.0	143.0	137.0	148.0	160.0	186.0	164.0	176.0	170.0	129.0	195.0	157.0	191.0	187.0	168.0	171.0	192.0	166.0	191.0	175.0	173.0	173.0	196.0	168.0	186.0	202.0	178.0	139.0	131.0	118.0	142.0	130.0	147.0	173.0	212.0	177.0	165.0	129.0	99.0	87.0	126.0	108.0	126.0	142.0	126.0	162.0	115.0	113.0	78.0	101.0	85.0	93.0	82.0	99.0	93.0	124.0	117.0	84.0	93.0	106.0	96.0	73.0	79.0	83.0	88.0	85.0	85.0	67.0	80.0	65.0	65.0	55.0	61.0	71.0	60.0	59.0	57.0	65.0	77.0	61.0	50.0	53.0	35.0	42.0	34.0	42.0	50.0	59.0	38.0	50.0	60.0	36.0	46.0	50.0	34.0	32.0	59.0	46.0	48.0	48.0	43.0	48.0	36.0	40.0	30.0	37.0	37.0	39.0	58.0	29.0	63.0	55.0	47.0	49.0	21.0	25.0	32.0	51.0	70.0	38.0	67.0	36.0	51.0	38.0	44.0	38.0	42.0	39.0	51.0	53.0	44.0	38.0	44.0	58.0	44.0	53.0	42.0	43.0	41.0	60.0	53.0	75.0	64.0	48.0	39.0	49.0	65.0	45.0	67.0	82.0	95.0	112.0	90.0	75.0	88.0	102.0	75.0	76.0	109.0	79.0	92.0	106.0	138.0	153.0	146.0	127.0	108.0	137.0	134.0	128.0	145.0	215.0	264.0	171.0	160.0	142.0	140.0	150.0	142.0	146.0	161.0	212.0	219.0	156.0	135.0	157.0	200.0	192.0	127.0	135.0	172.0	187.0	257.0	165.0	131.0	121.0	170.0	145.0	153.0	103.0	136.0	292.0	184.0	155.0	147.0	129.0	145.0	123.0	125.0	104.0	142.0	136.0	125.0	127.0	93.0	113.0	101.0	80.0	90.0	94.0	100.0	71.0	84.0	85.0	71.0	68.0	83.0	63.0	47.0	50.0	56.0	51.0	68.0	77.0	46.0	52.0	45.0	57.0	63.0	47.0	44.0	39.0	44.0	46.0	39.0	56.0	55.0	36.0	47.0	34.0	38.0	40.0	41.0	60.0	40.0	61.0	42.0	43.0	36.0	29.0	28.0	37.0	52.0	55.0	42.0	47.0	22.0	46.0	36.0	32.0	44.0	34.0	49.0	42.0	38.0	28.0	39.0	34.0	31.0	34.0	40.0	35.0	58.0	37.0	54.0	62.0	44.0	53.0	39.0	29.0	45.0	36.0	46.0	43.0	51.0	76.0	80.0	54.0	70.0	66.0	59.0	53.0	42.0	71.0	53.0	99.0	104.0	95.0	110.0	94.0	79.0	65.0	79.0	61.0	80.0	88.0	110.0	131.0	127.0	106.0	95.0	81.0	79.0	97.0	90.0	114.0	117.0	143.0	112.0	171.0	195.0	145.0	148.0	114.0	107.0	107.0	130.0	191.0	177.0	189.0	173.0	162.0	164.0	137.0	146.0	127.0	147.0	201.0	167.0	217.0	247.0	189.0	195.0	160.0	139.0	145.0	183.0	184.0	230.0	193.0	187.0	196.0	139.0	190.0	174.0	173.0	174.0	167.0	171.0	162.0	151.0	192.0	171.0	143.0	133.0	159.0	137.0	140.0	133.0	144.0	113.0	141.0	126.0	122.0	123.0	83.0	116.0	128.0	93.0	121.0	112.0	108.0	98.0	109.0	89.0	85.0	101.0	91.0	85.0	98.0	101.0	87.0	83.0	90.0	83.0	111.0	66.0	95.0	116.0	81.0	103.0	87.0	92.0	72.0	67.0	71.0	63.0	94.0	79.0	110.0	80.0	129.0	99.0	89.0	96.0	93.0	96.0	104.0	94.0	108.0	93.0	101.0	87.0	88.0	72.0	87.0	109.0	108.0
[truncated: 408,030 more chars]
