# Supplementary material for: Structured nucleosome fingerprints enable high-resolution mapping of chromatin architecture within regulatory regions
Source: Genome Res. 2015 Nov;25(11):1757–70. doi: 10.1101/gr.192294.115 (PMC4617971; doi:10.1101/gr.192294.115)
Supplement: Supplemental Material [file supp_gr.192294.115_NucleoATAC-software.zip › NucleoATAC-0.2.1/pyatac/fragments.pyxbld]

def make_ext(modname, pyxfilename):
    from distutils.extension import Extension
    import pysam
    return Extension(name=modname,
                     sources=[pyxfilename],
                     extra_link_args=pysam.get_libraries(),
                     include_dirs=pysam.get_include(),
                     define_macros=pysam.get_defines())
