# Supplementary material for: Structured nucleosome fingerprints enable high-resolution mapping of chromatin architecture within regulatory regions
Source: Genome Res. 2015 Nov;25(11):1757–70. doi: 10.1101/gr.192294.115 (PMC4617971; doi:10.1101/gr.192294.115)
Supplement: Supplemental Material [file supp_gr.192294.115_NucleoATAC-software.zip › NucleoATAC-0.2.1/pyatac/get_ins.py]

"""
Script to make insertion track

@author: Alicia Schep
"""

##### IMPORT MODULES #####
# import necessary for python
import os
import multiprocessing as mp
import itertools
import numpy as np
import pysam
import traceback
import pyximport; pyximport.install(setup_args={"include_dirs":np.get_include()})
from pyatac.tracks import InsertionTrack
from pyatac.chunk import ChunkList
from pyatac.utils import shell_command, read_chrom_sizes_from_bam

def _insHelperSmooth(arg):
    """Computes smoothed insertion track for a particular set of bed regions"""
    (chunk, args) = arg
    try:
        offset = args.smooth / 2
        ins = InsertionTrack(chunk.chrom, chunk.start - offset, chunk.end + offset)
        ins.calculateInsertions( args.bam, lower = args.lower, upper = args.upper, atac = args.atac)
        ins.smooth_track(args.smooth, window = "gaussian", mode= 'valid')
    except Exception as e:
        print('Caught exception when processing:\n'+  chunk.asBed()+"\n")
        traceback.print_exc()
        print()
        raise e
    return ins


def _insHelper(arg):
    (chunk, args) = arg
    try:
        ins = InsertionTrack(chunk.chrom, chunk.start, chunk.end)
        ins.calculateInsertions( args.bam, lower = args.lower, upper = args.upper, atac = args.atac)
    except Exception as e:
        print('Caught exception when processing:\n'+  chunk.asBed()+"\n")
        traceback.print_exc()
        print()
        raise e
    return ins

def _writeIns(track_queue, out):
    out_handle = open(out + '.ins.bedgraph','a')
    try:
        for track in iter(track_queue.get, 'STOP'):
            track.write_track(out_handle)
            track_queue.task_done()
    except Exception, e:
        print('Caught exception when writing insertion track\n')
        traceback.print_exc()
        print()
        raise e
    out_handle.close()
    return True

def get_ins(args, bases = 50000, splitsize = 1000):
    """function to get insertions

    """
    if not args.out:
        if args.bed is None:
            args.out = '.'.join(os.path.basename(args.bam).split('.')[0:-1])
        else:
            args.out = '.'.join(os.path.basename(args.bed).split('.')[0:-1])
    if args.bed is None:
        chrs = read_chrom_sizes_from_bam(args.bam)
        chunks = ChunkList.convertChromSizes(chrs, splitsize = splitsize)
        sets = chunks.split(items = bases/splitsize)
    else:
        chunks = ChunkList.read(args.bed)
        chunks.merge()
        sets = chunks.split(bases = bases)
    maxQueueSize = max(2,int(2 * bases / np.mean([chunk.length() for chunk in chunks])))
    pool1 = mp.Pool(processes = max(1,args.cores-1))
    out_handle = open(args.out + '.ins.bedgraph','w')
    out_handle.close()
    write_queue = mp.JoinableQueue(maxsize = maxQueueSize)
    write_process = mp.Process(target = _writeIns, args=(write_queue, args.out))
    write_process.start()
    for j in sets:
        if args.smooth:
            tmp = pool1.map(_insHelperSmooth, zip(j,itertools.repeat(args)))
        else:
            tmp = pool1.map(_insHelper, zip(j,itertools.repeat(args)))
        for track in tmp:
            write_queue.put(track)
    pool1.close()
    pool1.join()
    write_queue.put('STOP')
    write_process.join()
    pysam.tabix_compress(args.out + '.ins.bedgraph', args.out + '.ins.bedgraph.gz', force = True)
    shell_command('rm ' + args.out + '.ins.bedgraph')
    pysam.tabix_index(args.out + '.ins.bedgraph.gz', preset = "bed", force = True)
