# Supplementary material for: Structured nucleosome fingerprints enable high-resolution mapping of chromatin architecture within regulatory regions
Source: Genome Res. 2015 Nov;25(11):1757–70. doi: 10.1101/gr.192294.115 (PMC4617971; doi:10.1101/gr.192294.115)
Supplement: Supplemental Material [file supp_gr.192294.115_NucleoATAC-software.zip › NucleoATAC-0.2.1/pyatac/get_sizes.py]

"""
Script to get fragment size distribution

@author: Alicia Schep
"""

##### IMPORT MODULES #####
# import necessary for python
import os
import matplotlib as mpl
mpl.use('PS')
import matplotlib.pyplot as plt
from pyatac.fragmentsizes import FragmentSizes
from pyatac.chunk import ChunkList

def get_sizes(args):
    """function to get fragment sizes

    """
    if args.out is None:
        args.out = '.'.join(os.path.basename(args.bam).split('.')[0:-1])
    sizes = FragmentSizes(lower = args.lower, upper = args.upper, atac = args.atac)
    if args.bed:
        chunks = ChunkList.read(args.bed)
        chunks.merge()
        sizes.calculateSizes(args.bam, chunks)
    else:
        sizes.calculateSizes(args.bam)
    sizes.save(args.out+'.fragmentsizes.txt')
    if not args.no_plot:
        #make figure
        fig = plt.figure()
        plt.plot(range(sizes.lower,sizes.upper),sizes.get(sizes.lower,sizes.upper),label = args.out)
        plt.xlabel("Fragment Size")
        plt.ylabel("Frequency")
        fig.savefig(args.out+'.fragmentsizes.eps')
        plt.close(fig)
