# Supplementary material for: Structured nucleosome fingerprints enable high-resolution mapping of chromatin architecture within regulatory regions
Source: Genome Res. 2015 Nov;25(11):1757–70. doi: 10.1101/gr.192294.115 (PMC4617971; doi:10.1101/gr.192294.115)
Supplement: Supplemental Material [file supp_gr.192294.115_NucleoATAC-software.zip › NucleoATAC-0.2.1/pyatac/pwm/Yeast.PWM.txt]

#PWM Descriptor File
#Contains PWM and pertinent information
#up
10
#down
10
#nucleotides
A	C	G	T
#mat
0.824990226727	0.963678911394	0.977394731096	1.09433179641	0.838984693388	1.14006066113	0.863441140536	0.735155867249	0.85707071496	0.657202162157	1.24925773037	1.32531296818	1.11984130425	1.32294713128	0.617562709625	1.05243477108	0.870315023779	0.901334760426	0.784602391176	0.79790349428	1.07341020187
1.08069585619	0.957660337654	1.29205642897	0.891502093557	1.6430442671	0.718367258387	1.14008567413	1.09189268792	1.22147931095	1.34084133077	0.614913565933	0.687329339637	0.815718787164	0.814494923033	1.69609267688	0.971494577519	0.825316207669	1.11547971422	1.09140085467	1.4264651148	1.08299584385
1.08299584385	1.4264651148	1.09140085467	1.11547971422	0.825316207669	0.971494577519	1.69609267688	0.814494923033	0.815718787164	0.687329339637	0.614126251469	1.34084133077	1.22147931095	1.09189268792	1.14008567413	0.718367258387	1.6430442671	0.891502093557	1.29205642897	0.957660337654	1.08069585619
1.07341020187	0.79790349428	0.784602391176	0.901334760426	0.870315023779	1.05243477108	0.617562709625	1.32294713128	1.11984130425	1.32531296818	1.22925904295	0.657202162157	0.85707071496	0.735155867249	0.863441140536	1.14006066113	0.838984693388	1.09433179641	0.977394731096	0.963678911394	0.824990226727
