# Supplementary material for: Structured nucleosome fingerprints enable high-resolution mapping of chromatin architecture within regulatory regions
Source: Genome Res. 2015 Nov;25(11):1757–70. doi: 10.1101/gr.192294.115 (PMC4617971; doi:10.1101/gr.192294.115)
Supplement: Supplemental Material [file supp_gr.192294.115_NucleoATAC-software.zip › NucleoATAC-0.2.1/tests/test_utils.py]

from unittest import TestCase

import numpy as np
from pyatac.utils import call_peaks

class Test_call_peaks(TestCase):
    """test the call_peaks function in pyatac"""
    def test_call_peaks_case1(self):
        """test case1 for call_peaks"""
        peaks = call_peaks(np.array([1,2,3,2,1,4,1,2,1,0,0]),min_signal=1,sep=3)
        self.assertTrue(np.array_equal(peaks,np.array([2,5])))
    def test_call_peaks_case2(self):
        """test case2 for call_peaks"""
        peaks = call_peaks(np.array([1,2,3,2,1,4,1,2,1,0,0]),min_signal=1,sep=1)
        self.assertTrue(np.array_equal(peaks,np.array([2,5,7])))
    def test_call_peaks_case3(self):
        """test case3 for call_peaks"""
        peaks = call_peaks(np.array([1,2,3,2,1,4,1,2,1,0,0]),min_signal=3,sep=2)
        self.assertTrue(np.array_equal(peaks,np.array([2,5])))
